# Supplementary material for: Amino acid–dependent TSC2 dephosphorylation by lysosome–PP2A regulates mTORC1 signaling transduction
Source: Life Sci Alliance. 2025 Sep 2;8(11):e202503206. doi: 10.26508/lsa.202503206 (PMC12405003; doi:10.26508/lsa.202503206)
Supplement: Supplementary file 1 [file LSA-2025-03206_SdataF4_F5_F6_FS1_FS3_FS4_FS5_FS7_FS8_FS9.xlsx]

## Sheet: Fig 1B
Fig 1B

## Sheet: Fig 1C
Fig 1C

## Sheet: Fig 1D
Fig 1D

## Sheet: Fig 1F
Fig 1F
		Growth medium	AA(–) Ins(–)	AA(+) Ins(+)	AA(+) Ins(–)	AA(–) Ins(+)
	no.1	0.66	0.12	0.66	0.51	0.15
	no.2	0.6	0.11	0.63	0.5	0.18
	no.3	0.57	0.19	0.49	0.43	0.06
	no.4	0.54	0.2	0.63	0.47	0.07

## Sheet: Fig 2B
Fig 2B
		min	Trial 1	Trial 2	Trial 3
	P-mTOR (P-S2481)	0	0.05	0.05	0.05
		10	0.531873	0.440924	0.595826
		20	0.892356	0.833628	0.781744
		40	0.757356	0.893246	0.837156
		60	0.718052	0.712375	0.891597
		min	Trial 1	Trial 2	Trial 3
	P-S6K (P-T389)	0	0.0769231	0.0769231	0.0769231
		10	0.514963	0.348793	0.494517
		20	1.24634	1.19422	1.24273
		40	1.39092	1.70011	1.53855
		60	1.45113	1.76502	1.53983
		min	Trial 1	Trial 2	Trial 3
	P-AKT (P-T308)	0	0.0769231	0.0769231	0.0769231
		10	1.64829	1.70216	1.53609
		20	1.43843	1.45374	1.6643
		40	1.5091	1.30633	1.48224
		60	1.46772	1.43444	1.39271
		min	Trial 1	Trial 2	Trial 3
	P-TSC2 (P-T1462)	0	0.0416667	0.0416667	0.0416667
		10	0.706714	0.684753	0.761698
		20	0.74856	0.742184	0.810687
		40	0.717512	0.773	0.830249
		60	0.713818	0.781915	0.83436

## Sheet: Fig 3A
Fig 3A

## Sheet: Fig 3C, 4B, 7B-D
Fig 3C, 4B, 7B-D
			min	Trial 1	Trial 2	Trial 3
	P-AKT (P-T308)	AA+Ins	0	0.0769231	0.0769231	0.0769231
			10	1.64829	1.70216	1.53609
			20	1.43843	1.45374	1.6643
			40	1.5091	1.30633	1.48224
			60	1.46772	1.43444	1.39271
		AA	0	0.0769231	0.0769231	0.0769231
			10	0.0158008	0.0852943	0.0676054
			20	0.0227162	0.0697436	0.0515838
			40	0.0266211	0.0545836	0.0499306
			60	0.0219446	0.0580611	0.0505361
		Ins	0	0.0769231	0.0769231	0.0769231
			10	1.55029	1.39693	1.4919
			20	1.51974	1.41521	1.51526
			40	1.56893	1.51312	1.35409
			60	1.50197	1.59046	1.37333
			min	Trial 1	Trial 2	Trial 3
	P-AKT (P-S473)	AA+Ins	0	0.15625	0.15625	0.15625
			10	1.4496	1.63207	1.63703
			20	1.56449	1.60289	1.68682
			40	1.52033	1.50938	1.56885
			60	1.47992	1.54168	1.48736
		AA	0	0.15625	0.15625	0.15625
			10	0.0277456	0.200608	0.0687039
			20	0.0540652	0.263016	0.0495069
			40	0.0567125	0.299643	0.100775
			60	0.0543869	0.295866	0.259681
		Ins	0	0.15625	0.15625	0.15625
			10	1.52404	1.36842	1.59363
			20	1.56586	1.52218	1.62783
			40	1.25378	1.38393	1.54407
			60	1.27238	1.42236	1.54018
			min	Trial 1	Trial 2	Trial 3
	P-TSC2 (P-T1462)	AA+Ins	0	0.0416667	0.0416667	0.0416667
			10	0.706714	0.684753	0.761698
			20	0.74856	0.742184	0.810687
			40	0.717512	0.773	0.830249
			60	0.713818	0.781915	0.83436
		AA	0	0.0416667	0.0416667	0.0416667
			10	0.095793	0.0633373	0.0530743
			20	0.102365	0.0268388	0.0536028
			40	0.0261591	0.0203556	0.0419815
			60	0.0283866	0.0272516	0.0363929
		Ins	0	0.0416667	0.0416667	0.0416667
			10	0.425028	0.298941	0.347902
			20	0.453346	0.426192	0.339897
			40	0.51744	0.477438	0.360016
			60	0.427167	0.234068	0.457082
			min	Trial 1	Trial 2	Trial 3
	P-S6K (P-T389)	AA+Ins	0	0.0434783	0.0434783	0.0434783
			10	0.291066	0.197144	0.27951
			20	0.704451	0.674992	0.702415
			40	0.78617	0.960932	0.869615
			60	0.820203	0.997618	0.870339
		AA	0	0.0434783	0.0434783	0.0434783
			10	0.0673043	0.0376737	0.0380789
			20	0.102964	0.0521155	0.0383965
			40	0.0987974	0.0646989	0.0373803
			60	0.0986736	0.0661591	0.0413814
		Ins	0	0.0434783	0.0434783	0.0434783
			10	0.0867817	0.0354923	0.0462735
			20	0.0909161	0.0331142	0.0456902
			40	0.0733037	0.0242889	0.0456804
			60	0.0750881	0.0214711	0.0474523

## Sheet: Fig 3D
Fig 3D

## Sheet: Fig 4C
Fig 4C
	P-AKT(T308)		Residual sum of squares (RSS)
			AA+Ins	AA	Ins
	wo crosstalk	l13=0.6	0.101756	0.0177464	0.101756
	w crosstalk	l13=2.0	0.101756	0.0177464	0.101756
		l13=3.0	0.101756	0.0177464	0.101756
		l13=4.0	0.101756	0.0177464	0.101756
		l13=5.0	0.101756	0.0177464	0.101756
		l13=6.0	0.101756	0.0177464	0.101756
	P-TSC2(T1462)		Residual sum of squares (RSS)
			AA+Ins	AA	Ins
	wo crosstalk	l13=0.6	0.0309178	0.0236971	0.512808
	w crosstalk	l13=2.0	0.01353	0.376116	0.464035
		l13=3.0	0.0483607	0.145432	0.251713
		l13=4.0	0.122602	0.0716765	0.134426
		l13=5.0	0.213267	0.0401885	0.0722364
		l13=6.0	0.307994	0.0242608	0.0414949

## Sheet: Fig 4D
Fig 4D

[truncated: 30 more sheets: Fig 4E, Fig 4F, Fig 4H, Fig 5C, Fig 6C, Fig. 6D, Fig 6E, Fig 6F, Fig 6G, Fig S1A, FIg S1B, Fig S1E, Fig S1F, Fig S3A, Fig S3B, Fig S4A, Fig S4B, Fig S4C, Fig S4D, Fig S4E …]
