# Supplementary material for: Amino acid–dependent TSC2 dephosphorylation by lysosome–PP2A regulates mTORC1 signaling transduction
Source: Life Sci Alliance. 2025 Sep 2;8(11):e202503206. doi: 10.26508/lsa.202503206 (PMC12405003; doi:10.26508/lsa.202503206)
Supplement: Supplementary file 2 [file LSA-2025-03206_Supplemental_Data_1.xlsx]

## Sheet: Data file S1
					light/heavy ratio				Absolute amount (fmol/ug protein)						Absolute amount (mol/L)
Sequence	pid	conc_name	Gene ID	charge	9.26 fmol	27.8 fmol	83.3 fmol	250 fmol	9.26fmol spike-in	27.8fmol spike-in	83.3 fmol spike-in	250 fmol spike-in	Mean	SD	fmol/cell	mol/L	mol/L
VTMNEFEYLK2	VTMNEFEYLK2	mTOR_concat01	AKT1_MOUSE	2	2.9615	1.05579	0.347596	0.088323	27.4235	29.351	28.9548	22.0808	26.9525	3.35249	0.00455497	1.3397e-06	1.62905e-06
FYGAEIVSALDYLHSEK3	FYGAEIVSALDYLHSEK3	mTOR_concat01	AKT1_MOUSE	3		1.4424	0.383745	0.112401		40.0988	31.9659	28.1003	33.3884	6.12442	0.00564263	1.6596e-06
FFANIVWQDVYEK2	FFANIVWQDVYEK2	mTOR_concat01	AKT1_MOUSE	2	4.04124	1.53839	0.475413	0.128528	37.4219	42.7672	39.6019	32.132	37.9807	4.47431	0.00641875	1.88787e-06
DEVAHTVTESR2	DEVAHTVTESR2	mTOR_concat01	AKT2_MOUSE	2		1.70682	0.520404	0.0827554		47.4497	43.3496	20.6888	37.1627	14.4133	0.0062805	1.84721e-06	1.65199e-06
FYGAEIVSALEYLHSR3	FYGAEIVSALEYLHSR3	mTOR_concat01	AKT2_MOUSE	3		0.904402	0.251903	0.0700208		25.1424	20.9835	17.5052	21.2104	3.82363	0.00358455	1.05428e-06
VTMNDFDYLK2	VTMNDFDYLK2	mTOR_concat01	AKT2_MOUSE	2		1.23848	0.630838	0.148076		34.4298	52.5488	37.019	41.3325	9.79951	0.0069852	2.05447e-06
FLLLPAC(UniMod:4)VTATK2	FLLLPAC(UniMod:4)VTATK2	mTOR_concat01	DEPD5_MOUSE	2		0.232464	0.0662573	0.0163236		6.46251	5.51923	4.0809	5.35421	1.19935	0.000904862	2.66136e-07	2.49781e-07
SIDEFPEINR2	SIDEFPEINR2	mTOR_concat01	DEPD5_MOUSE	2	0.63346	0.169937	0.0506845	0.0158902	5.86584	4.72424	4.22202	3.97255	4.69616	0.84011	0.000793651	2.33427e-07
TVSNLILTGPR2	TVSNLILTGPR2	mTOR_concat02	DPTOR_MOUSE	2	0.205158	0.285947	0.0532717	0.0094049	1.89977	7.94932	4.43753	2.35123	4.15946	2.7578	0.000702949	2.0675e-07	1.89725e-07
MAEVLVTGEQLR2	MAEVLVTGEQLR2	mTOR_concat02	DPTOR_MOUSE	2	0.201312	0.191234	0.0489956	0.0105441	1.86415	5.31631	4.08134	2.63603	3.47446	1.53371	0.000587184	1.72701e-07
VFEAEQFGC(UniMod:4)PQR2	VFEAEQFGC(UniMod:4)PQR2	mTOR_concat01	FLCN_MOUSE	2	0.637161	0.265897	0.0714306	0.017494	5.90011	7.39194	5.95017	4.37351	5.90393	1.23268	0.000997764	2.9346e-07	3.20264e-07
LLSVLGASEEDNVK2	LLSVLGASEEDNVK2	mTOR_concat01	FLCN_MOUSE	2	0.683561	0.315535	0.0692275	0.0282456	6.32977	8.77188	5.76665	7.06141	6.98243	1.30543	0.00118003	3.47068e-07
ETIGVGSYSVC(UniMod:4)K2	ETIGVGSYSVC(UniMod:4)K2	mTOR_concat02	KS6A1_MOUSE	2		8.5246	1.80935	0.465447		236.984	150.719	116.362	168.022	62.1447	0.0283956	8.35166e-06	5.38511e-06
NLVFSDGYVVK2	NLVFSDGYVVK2	mTOR_concat02	KS6A1_MOUSE	2					0	0	0	0	0	0	0	0
GFSFVATGLMEDDGKPR3	GFSFVATGLMEDDGKPR3	mTOR_concat02	KS6A1_MOUSE	3		2.17292	0.526071	0.166971		60.4072	43.8217	41.7428	48.6572	10.2287	0.00822307	2.41855e-06
GAMAATYSALNR2	GAMAATYSALNR2	mTOR_concat02	KS6A3_MOUSE	2	4.64772	5.60008	1.08652	0.332869	43.0379	155.682	90.5069	83.2172	93.1111	46.6446	0.0157358	4.62817e-06	4.53402e-06
NQSPVLEPVGR2	NQSPVLEPVGR2	mTOR_concat02	KS6A3_MOUSE	2	9.51136	4.82912	0.919214	0.233583	88.0752	134.249	76.5705	58.3959	89.3228	32.3474	0.0150955	4.43987e-06
IGPVAQDLLQR2	IGPVAQDLLQR2	mTOR_concat02	KS6A4_MOUSE	2	3.84606	2.10669	0.509457	0.12699	35.6145	58.5661	42.4378	31.7474	42.0914	11.839	0.00711345	2.09219e-06	2.28759e-06
GGELLEHIR2	GGELLEHIR2	mTOR_concat02	KS6A4_MOUSE	2	6.68374	3.16315	0.598652	0.132782	61.8915	87.9355	49.8677	33.1956	58.2226	23.0396	0.00983961	2.894e-06
LFSESEASQILR2	LFSESEASQILR2	mTOR_concat02	KS6A4_MOUSE	2	4.07284	2.02286	0.403477	0.0938177	37.7145	56.2355	33.6096	23.4544	37.7535	13.7018	0.00638034	1.87657e-06
HINWEELLAR2	HINWEELLAR2	mTOR_concat02	KS6B1_MOUSE	2		3.34286	0.675071	0.198234		92.9315	56.2334	49.5586	66.2412	23.3542	0.0111948	3.29258e-06	2.88084e-06
LNLPPYLTQEAR2	LNLPPYLTQEAR2	mTOR_concat02	KS6B1_MOUSE	2	4.39959		0.595873	0.142544	40.7402		49.6362	35.6359	42.0041	7.08523	0.00709869	2.08785e-06
FEISETSVNR2	FEISETSVNR2	mTOR_concat02	KS6B1_MOUSE	2	5.48305	3.40161	0.831117	0.191769	50.773	94.5648	69.2321	47.9423	65.628	21.477	0.0110911	3.2621e-06
LVLPPYLTPDAR2	LVLPPYLTPDAR2	mTOR_concat02	KS6B2_MOUSE	2	2.14726	1.15823	0.312898	0.0817035	19.8837	32.1989	26.0644	20.4259	24.6432	5.76043	0.0041647	1.22491e-06	1.27155e-06
IGGGLGDAADVQR2	IGGGLGDAADVQR2	mTOR_concat02	KS6B2_MOUSE	2	2.17856	1.39683	0.319658	0.081785	20.1735	38.8319	26.6275	20.4462	26.5198	8.73239	0.00448185	1.31819e-06
LLEAPDVLC(UniMod:4)LR2	LLEAPDVLC(UniMod:4)LR2	mTOR_concat02	KS6C1_MOUSE	2		0.939339	0.410022	0.0723495		26.1136	34.1548	18.0874	26.1186	8.03372	0.00441405	1.29825e-06	8.24674e-07
FYTVTEPQR2	FYTVTEPQR(UniMod:267)2	mTOR_concat02	KS6C1_MOUSE	2		0.278049	0.0515759	0.0162411		7.72975	4.29627	4.06028	5.3621	2.05384	0.000906195	2.66528e-07
WSEVEDSC(UniMod:4)DSDAVAR2	WSEVEDSC(UniMod:4)DSDAVAR2	mTOR_concat02	KS6C1_MOUSE	2			0.269441	0.0565621			22.4445	14.1405	18.2925	5.87177	0.00309143	9.09245e-07
WMYTGGEDC(UniMod:4)TAR2	WMYTGGEDC(UniMod:4)TAR2	mTOR_concat02	LST8_MOUSE	2		5.80852	1.33563	0.230391		161.477	111.258	57.5977	110.111	51.9491	0.0186087	5.47316e-06	3.51669e-06
LWC(UniMod:4)VETGEIK2	LWC(UniMod:4)VETGEIK2	mTOR_concat02	LST8_MOUSE	2			1.16304	0.274505			96.8812	68.6262	82.7537	19.9793	0.0139854	4.11335e-06
NIASVGFHEDGR2	NIASVGFHEDGR2	mTOR_concat02	LST8_MOUSE	2		0.518293	0.185367	0.113222		14.4086	15.4411	28.3056	19.3851	7.7426	0.00327608	9.63552e-07
TDEQALLSSILAK2	TDEQALLSSILAK2	mTOR_concat02	LTOR1_MOUSE	2	40.2057	22.7358	5.47342	1.36759	372.305	632.056	455.936	341.899	450.549	130.257	0.0761428	2.23949e-05	1.24922e-05
LPPLPSLTSQPHQVLASEPIPFSDLQQVSR4	LPPLPSLTSQPHQVLASEPIPFSDLQQVSR4	mTOR_concat02	LTOR1_MOUSE	4		2.82196	0.399827	0.107501		78.4505	33.3056	26.8752	46.2104	28.1053	0.00780956	2.29693e-06
ALNGAEPNYHSLPSAR2	ALNGAEPNYHSLPSAR2	mTOR_concat02	LTOR1_MOUSE	2			3.3796	0.931574			281.52	232.894	257.207	34.3844	0.043468	1.27847e-05
ETVGFGMLK2	ETVGFGMLK2	mTOR_concat02	LTOR2_MOUSE	2			3.73845	1.14366			311.413	285.915	298.664	18.0294	0.0504742	1.48454e-05	1.95095e-05
FILMDC(UniMod:4)MEGR2	FILMDC(UniMod:4)MEGR2	mTOR_concat02	LTOR2_MOUSE	2	48.3581	25.4996	6.03362	1.14421	447.796	708.889	502.601	286.053	486.335	174.541	0.0821906	2.41737e-05
ELAPLFEELIK2	ELAPLFEELIK2	mTOR_concat02	LTOR3_MOUSE	2		10.3402	2.65927	0.583788		287.457	221.518	145.947	218.307	70.8099	0.0368939	1.08512e-05	1.02023e-05
VANDSAPEHALRPGFLSTFALATDQGSK4	VANDSAPEHALRPGFLSTFALATDQGSK4	mTOR_concat02	LTOR3_MOUSE	4			2.37535	0.746114			197.867	186.529	192.198	8.01752	0.0324814	9.55336e-06
LSVVFGEHTLLVTVSGQR3	LSVVFGEHTLLVTVSGQR3	mTOR_concat02	LTOR4_MOUSE	3				1.307				326.749	326.749	#DIV/0!	0.0552206	1.62414e-05
HDGITVAVHK2	HDGITVAVHK2	mTOR_concat02	LTOR5_MOUSE	2				0.959102				239.776	239.776	#DIV/0!	0.0405221	1.19183e-05
AAAVALFNLDIR2	AAAVALFNLDIR2	mTOR_concat01	MIO_MOUSE	2		0.459386	0.241363	0.108929		12.7709	20.1055	27.2322	20.0362	7.23089	0.00338612	9.95918e-07	7.56483e-07
SSLGMVESSR2	SSLGMVESSR2	mTOR_concat01	MIO_MOUSE	2	1.57669	0.471868	0.129332	0.0346235	14.6001	13.1179	10.7734	8.65587	11.7868	2.61511	0.00199197	5.85874e-07
AIQILNEGASSEK2	AIQILNEGASSEK2	mTOR_concat01	MIO_MOUSE	2		0.550921	0.157727	0.0521976		15.3156	13.1386	13.0494	13.8345	1.2834	0.00233804	6.87658e-07
LFDAPEVPLPSR2	LFDAPEVPLPSR2	mTOR_concat02	MTOR_MOUSE	2	3.12132	1.74043	0.366183	0.0868637	28.9034	48.384	30.503	21.7159	32.3766	11.3352	0.00547164	1.60931e-06	1.91846e-06
VLGLLGALDPYK2	VLGLLGALDPYK2	mTOR_concat02	MTOR_MOUSE	2		2.4205	0.550344	0.085258		67.2898	45.8436	21.3145	44.816	23.0049	0.0075739	2.22762e-06
SSQGDALASGPVETGPMK2	SSQGDALASGPVETGPMK2	mTOR_concat02	MTOR_MOUSE	2					0	0	0	0	0	0	0	0
SLQEAC(UniMod:4)LSYVTK2	SLQEAC(UniMod:4)LSYVTK(UniMod:259)2	mTOR_concat01	NPRL2_MOUSE	2			0.458225	0.100317			38.1701	25.0792	31.6247	9.25667	0.00534457	1.57193e-06
EAYDSLC(UniMod:4)TSGVVR2	EAYDSLC(UniMod:4)TSGVVR2	mTOR_concat01	NPRL3_MOUSE	2		0.264758	0.0468871	0.0188481		7.36028	3.90569	4.71203	5.326	1.80728	0.000900094	2.64734e-07	1.93778e-07
FSLPVSLSEFR2	FSLPVSLSEFR2	mTOR_concat01	NPRL3_MOUSE	2		0.10837	0.041719	0.0100432		3.0127	3.47519	2.5108	2.99956	0.48233	0.000506926	1.49096e-07
AAILNVPAAQNPEDLR2	AAILNVPAAQNPEDLR2	mTOR_concat01	NPRL3_MOUSE	2	0.40919	0.13042	0.0398287	0.0109889	3.7891	3.62566	3.31773	2.74722	3.36993	0.458837	0.000569518	1.67505e-07
ELDQWIEQLNEC(UniMod:4)K2	ELDQWIEQLNEC(UniMod:4)K2	mTOR_concat01	PP2AA_MOUSE	2		10.3727	4.29339	1.0783		288.362	357.639	269.575	305.192	46.382	0.0515774	1.51698e-05
ELDQWVEQLNEC(UniMod:4)K2	ELDQWVEQLNEC(UniMod:4)K2	mTOR_concat01	PP2AB_MOUSE	2		9.71653	3.52493	0.920372		270.119	293.627	230.093	264.613	32.123	0.0447196	1.31528e-05
ALAESWNAAFLESSAK2	ALAESWNAAFLESSAK2	mTOR_concat02	RHEB_MOUSE	2		14.5631	5.4316	1.32514		404.855	452.452	331.284	396.197	61.0461	0.0669573	1.96933e-05	1.49417e-05
VQIPIMLVGNK2	VQIPIMLVGNK2	mTOR_concat02	RHEB_MOUSE	2	14.852	10.7407	2.63017	0.659246	137.53	298.59	219.093	164.811	205.006	71.0051	0.034646	1.019e-05
SLQLEPSFVGNK2	SLQLEPSFVGNK2	mTOR_concat02	RICTR_MOUSE	2			0.234072	0.0402695			19.4982	10.0674	14.7828	6.66862	0.00249829	7.34792e-07	1.81505e-06
LSDGFVAAEAK2	LSDGFVAAEAK2	mTOR_concat02	RICTR_MOUSE	2		1.12067	0.229063	0.0736646		31.1547	19.0809	18.4162	22.8839	7.17041	0.00386738	1.13747e-06
NVIDC(UniMod:4)QLSR2	NVIDC(UniMod:4)QLSR2	mTOR_concat02	RICTR_MOUSE	2			1.14186	0.194578			95.1166	48.6446	71.8806	32.8607	0.0121478	3.57289e-06
LDDQIFLNR2	LDDQIFLNR2	mTOR_concat02	RPTOR_MOUSE	2	4.94243	2.43429	0.516977	0.155457	45.7669	67.6733	43.0642	38.8641	48.8421	12.8714	0.00825432	2.42774e-06	2.17018e-06
LYSLLSDPIPEVR2	LYSLLSDPIPEVR2	mTOR_concat02	RPTOR_MOUSE	2	4.37505	2.39632	0.438225	0.112012	40.513	66.6177	36.5042	28.003	42.9095	16.6439	0.0072517	2.13285e-06
SLIVAGLGDGSIR2	SLIVAGLGDGSIR2	mTOR_concat02	RPTOR_MOUSE	2	3.56199	1.81057	0.435532	0.149285	32.984	50.3339	36.2798	37.3212	39.2297	7.63011	0.00662982	1.94995e-06
LAASFQSMEVR2	LAASFQSMEVR2	mTOR_concat02	RRAGA_MOUSE	2	9.11457	5.48228	1.89819	0.563204	84.4009	152.407	158.119	140.801	133.932	33.7978	0.0226345	6.65721e-06	6.23254e-06
SIIFANYIAR2	SIIFANYIAR2	mTOR_concat02	RRAGA_MOUSE	2		1.008	2.22481	0.619866		28.0223	185.327	154.966	122.772	83.4479	0.0207485	6.10249e-06
MDLVQEDQR2	MDLVQEDQR2	mTOR_concat02	RRAGA_MOUSE	2	9.95894	6.13527	1.45775	0.374539	92.2198	170.561	121.431	93.6348	119.461	36.6248	0.020189	5.93794e-06
AIHEVFEVGVTSHR3	AIHEVFEVGVTSHR3	mTOR_concat02	RRAGC_MOUSE	3			0.227888	0.223522				55.8806	55.8806	#DIV/0!	0.00944382	2.77759e-06	4.66577e-06
ANDDLADAGLEK2	ANDDLADAGLEK2	mTOR_concat02	RRAGC_MOUSE	2	12.4821	6.26821	1.57147	0.4267	115.584	174.256	130.903	106.675	131.855	29.9864	0.0222834	6.55395e-06
FASGGC(UniMod:4)DNLIK2	FASGGC(UniMod:4)DNLIK2	mTOR_concat01	SEC13_MOUSE	2		14.9859	3.70048	0.906476		416.607	308.25	226.619	317.159	95.3067	0.0535998	1.57646e-05	1.62684e-05
DVAWAPSIGLPTSTIASC(UniMod:4)SQDGR3	DVAWAPSIGLPTSTIASC(UniMod:4)SQDGR3	mTOR_concat01	SEC13_MOUSE	3			3.25987	1.01205			271.547	253.012	262.28	13.1068	0.0443252	1.30368e-05
NGGQILIADLR2	NGGQILIADLR2	mTOR_concat01	SEC13_MOUSE	2				1.60976				402.439	402.439	#DIV/0!	0.0680122	2.00036e-05
HMGLMLATC(UniMod:4)SADGIVR2	HMGLMLATC(UniMod:4)SADGIVR2	mTOR_concat01	SEH1_MOUSE	2					0	0	0	0	0	0	0	0
HMGLMLATC(UniMod:4)SADGIVR3	HMGLMLATC(UniMod:4)SADGIVR3	mTOR_concat01	SEH1_MOUSE	3			2.27157	0.836698			189.222	209.175	199.198	14.1085	0.0336645	9.90133e-06	6.24675e-06
VQIFEYNENTR2	VQIFEYNENTR2	mTOR_concat01	SEH1_MOUSE	2	11.8064	2.78014	0.820365	0.241208	109.327	77.2879	68.3364	60.302	78.8133	21.493	0.0133195	3.91749e-06
TAAVWEEIVGESNDK2	TAAVWEEIVGESNDK2	mTOR_concat01	SEH1_MOUSE	2	11.7629	4.08209	1.09095	0.331048	108.925	113.482	90.8761	82.7619	99.0113	14.582	0.0167329	4.92144e-06
EEEEASQEEMASR2	EEEEASQEEMASR2	mTOR_concat01	SESN1_MOUSE	2		0.156053	0.148233	0.0141119		4.33826	12.3478	3.52797	6.73802	4.87509	0.00113872	3.34919e-07	2.33412e-07
LQNLGELNK2	LQNLGELNK2	mTOR_concat01	SESN1_MOUSE	2	0.310437	0.121463	0.0313122	0.00702103	2.87464	3.37666	2.6083	1.75526	2.65372	0.678418	0.000448478	1.31905e-07
LSQAPLLPSLLK2	LSQAPLLPSLLK2	mTOR_concat01	TSC1_MOUSE	2	1.74531	0.605305	0.193189	0.0422353	16.1616	16.8275	16.0926	10.5588	14.9101	2.91974	0.00251981	7.41121e-07	5.32509e-07
SQASGQLLAAESR2	SQASGQLLAAESR2	mTOR_concat01	TSC1_MOUSE	2	0.905995	0.27818	0.0707872	0.0161821	8.38951	7.73342	5.89658	4.04554	6.51626	1.9561	0.00110125	3.23897e-07
EMVYC(UniMod:4)LEQGLIYR2	EMVYC(UniMod:4)LEQGLIYR2	mTOR_concat01	TSC2_MOUSE	2		0.349708	0.159943	0.0227473		9.72188	13.3233	5.68682	9.57732	3.82027	0.00161857	4.76049e-07	3.12586e-07
GYTISDSAPSR2	GYTISDSAPSR2	mTOR_concat01	TSC2_MOUSE	2	1.1211	0.270881	0.0643749	0.0103821	10.3814	7.53048	5.36243	2.59553	6.46746	3.2996	0.001093	3.21471e-07
SNVLLSFDDTPEK2	SNVLLSFDDTPEK2	mTOR_concat01	TSC2_MOUSE	2	0.497706	0.117646	0.0275111	0.00445736	4.60875	3.27055	2.29167	1.11434	2.82133	1.48223	0.000476805	1.40237e-07
DSVSTFSGQSESVR2	DSVSTFSGQSESVR2	mTOR_concat01	WDR24_MOUSE	2	0.523257	0.113202	0.0330342	0.00819822	4.84536	3.14702	2.75175	2.04956	3.19842	1.18806	0.000540533	1.5898e-07	1.40276e-07
LPPDFFSVLVR2	LPPDFFSVLVR2	mTOR_concat01	WDR24_MOUSE	2		0.0975217	0.0282243	0.0103805		2.7111	2.35109	2.59512	2.55244	0.183765	0.000431362	1.26871e-07
VSTALSGSALTGR2	VSTALSGSALTGR2	mTOR_concat01	WDR24_MOUSE	2	0.362624	0.112455	0.0276102	0.00831219	3.35789	3.12625	2.29993	2.07805	2.71553	0.62194	0.000458924	1.34978e-07
FGSLTYSDPR2	FGSLTYSDPR2	mTOR_concat01	WDR59_MOUSE	2			0.019305	0.0154497			1.6081	3.86243	2.73527	1.59405	0.00046226	1.35959e-07	1.63663e-07
SDPDLETPWAR2	SDPDLETPWAR2	mTOR_concat01	WDR59_MOUSE	2		0.233549	0.0385911	0.00737071		6.49267	3.21464	1.84268	3.85	2.38922	0.000650649	1.91367e-07
