# Supplementary material for: Amino acid–dependent TSC2 dephosphorylation by lysosome–PP2A regulates mTORC1 signaling transduction
Source: Life Sci Alliance. 2025 Sep 2;8(11):e202503206. doi: 10.26508/lsa.202503206 (PMC12405003; doi:10.26508/lsa.202503206)
Supplement: Supplementary file 3 [file LSA-2025-03206_Supplemental_Data_2.xlsx]

## Sheet: PeptideGroups
Checked	Confidence	Annotated Sequence	Modifications	Qvality PEP	Qvality q-value	# Protein Groups	# Proteins	# PSMs	Master Protein Accessions	Positions in Master Proteins	Modifications in Master Proteins	SH2B adapter protein 1 OS=Homo sapiens OX=9606 GN=SH2B1 PE=1 SV=3	# Missed Cleavages	Theo. MH+ [Da]	Abundance Ratio: (AA) / (GM)	Abundance Ratio: log2 (AA) / (GM)	Abundance Ratio P-Value: (AA) / (GM)	Abundance Ratio -log10 P-Value: (AA) / (GM)	Abundances (Grouped): AA	Abundances (Grouped): GM	Abundances (Scaled): F4: Sample, AA	Abundances (Scaled): F6: Sample, AA	Abundances (Scaled): F8: Sample, AA	Abundances (Scaled): F3: Sample, GM	Abundances (Scaled): F5: Sample, GM	Abundances (Scaled): F7: Sample, GM	Abundance: F4: Sample, AA	Abundance: F6: Sample, AA	Abundance: F8: Sample, AA	Abundance: F3: Sample, GM	Abundance: F5: Sample, GM	Abundance: F7: Sample, GM	Abundances (Normalized): F4: Sample, AA	Abundances (Normalized): F6: Sample, AA	Abundances (Normalized): F8: Sample, AA	Abundances (Normalized): F3: Sample, GM	Abundances (Normalized): F5: Sample, GM	Abundances (Normalized): F7: Sample, GM	Quan Info	Found in Sample: [S4] F4: Sample, AA	Found in Sample: [S6] F6: Sample, AA	Found in Sample: [S8] F8: Sample, AA	Found in Sample: [S3] F3: Sample, GM	Found in Sample: [S5] F5: Sample, GM	Found in Sample: [S7] F7: Sample, GM	Confidence (by Search Engine): Sequest HT	Percolator q-Value (by Search Engine): Sequest HT	Percolator PEP (by Search Engine): Sequest HT	XCorr (by Search Engine): Sequest HT
FALSE	High	[R].LCPSCPASSPKVAYHPYPEDYGDIEIGSHR.[S]	1xBiotin [K11]; 2xCarbamidomethyl [C2; C5]	6.33038e-06	0.000240097	1	1	6	Q9Y4H2	Q9Y4H2 [612-641]	Q9Y4H2 1xBiotin [K622]	Insulin receptor substrate 2 OS=Homo sapiens OX=9606 GN=IRS2 PE=1 SV=2	1	3628.63	89.061	6.47672	0.112471	0.948958	197.8	2.2	167.6	143.7	212.8	1.9	1.7	72.3	389202	343846	336834			253694	588096	503959	746408	6603.31	6115.61	253694		High	High	High	Not Found	High	High	High	4.838e-05	8.307e-08	3.49
FALSE	High	[R].TFPASGGGYKASSPAESSPEDSGYMR.[M]	1xBiotin [K10]; 1xOxidation [M25]	0.003954	0.000507563	1	1	15	Q9Y4H2	Q9Y4H2 [719-744]	Q9Y4H2 1xBiotin [K728]	Insulin receptor substrate 2 OS=Homo sapiens OX=9606 GN=IRS2 PE=1 SV=2	1	2878.23	42.241	5.40057	0.00123867	2.90704	195.4	4.6	217.6	189.4	180.5	2.7	5.2	4.5	211994	190240	119919				320329	278826	265734	4029.02	7609.69	6600.77		High	High	High	Not Found	Not Found	Not Found	High	9.231e-05	0.0001343	3.21
FALSE	High	[R].SGSNQPFPIKPLSESKNR.[L]	2xBiotin [K10; K16]	0.000188655	0.000240097	1	1	6	Q5W0Z9-3	Q5W0Z9-3 [315-332]	Q5W0Z9-3 2xBiotin [K324; K330]	Isoform 3 of Palmitoyltransferase ZDHHC20 OS=Homo sapiens OX=9606 GN=ZDHHC20	1	2438.2	34.349	5.1022	0.108389	0.965014	194.3	5.7	175.9	220.7	112.6	5.1	3.9	81.7	302715	391482	132130			212466	457412	573777	292794	13316.5	10055.4	212466		High	High	High	High	High	High	High	4.838e-05	4.433e-06	3.43
FALSE	High	[K].LTGSTSSLNKLSVQSSGNR.[R]	1xBiotin [K10]	5.91289e-08	0.000240097	1	2	11	Q9NV70	Q9NV70 [467-485]	Q9NV70 1xBiotin [K476]	Exocyst complex component 1 OS=Homo sapiens OX=9606 GN=EXOC1 PE=1 SV=4	1	2162.09	22.099	4.46591	0.0609066	1.21534	191.3	8.7	38.4	220.4	288.1	40	10	3.2	36541.3	216350	187048	42168.3			55215.1	317094	414488	57566.4	14349.1	4592.02		High	High	High	High	High	High	High	4.838e-05	3.444e-10	5.05
FALSE	High	[R].KLQEQEVFFK.[M]	1xBiotin [K1]	0.000130428	0.000240097	1	2	2	Q9H2G2	Q9H2G2 [1196-1205]	Q9H2G2 1xBiotin [K1196]	STE20-like serine/threonine-protein kinase OS=Homo sapiens OX=9606 GN=SLK PE=1 SV=1	1	1521.78	20.612	4.36541	0.119052	0.924263	190.7	9.3	163.3	143.8	181.6	7.9	7.4	96	150337	136467	114031			133594	227164	200014	252688	11020.9	10284.2	133594		Peak Found	Peak Found	High	Not Found	Not Found	High	High	4.838e-05	2.886e-06	3.73
FALSE	High	[R].FKLDILK.[N]	1xBiotin [K2]	0.0140057	0.000613418	1	3	6	O60343	O60343 [554-560]	O60343 1xBiotin [K555]	TBC1 domain family member 4 OS=Homo sapiens OX=9606 GN=TBC1D4 PE=1 SV=2	1	1102.63	19.3	4.27053	0.00621116	2.20683	190.1	9.9	178.9	193.4	201.2	11.5	10	4.9	353130	393652	270865	25115.1	21963.4		533591	576958	600224	34286	29894.5	14694.9		High	High	Peak Found	High	High	Not Found	High	0.0001024	0.0005528	2.42
FALSE	High	[R].LKIQGEQR.[G]	1xBiotin [K2]	0.0163788	0.000613418	1	3	3	O60343	O60343 [237-244]	O60343 1xBiotin [K238]	TBC1 domain family member 4 OS=Homo sapiens OX=9606 GN=TBC1D4 PE=1 SV=2	1	1197.64	18.85	4.23649	0.00497116	2.30354	189.9	10.1	177.8	164.3	232.2	12	4.3	9.4	173327	165120	154321	12937.7		13894	261903	242009	341968	17662	6387.15	13894		High	High	High	Peak Found	Not Found	Peak Found	High	0.0001024	0.0007004	2.77
FALSE	High	[R].AKLVIQR.[H]	1xBiotin [K2]	0.0779129	0.00413	1	3	5	O60343	O60343 [476-482]	O60343 1xBiotin [K477]	TBC1 domain family member 4 OS=Homo sapiens OX=9606 GN=TBC1D4 PE=1 SV=2	1	1053.62	18.674	4.22296	0.000167926	3.77488	189.8	10.2	143.5	219.8	201.9	10.4	13.6	10.8	646310	1.02018e+06	619862	51705.9	67904.5	73556.5	976595	1.49523e+06	1.37358e+06	70586.7	92425.3	73556.5		High	High	High	Peak Found	Peak Found	High	High	0.001013	0.009988	2.09
FALSE	High	[K].IQEVLKSCLK.[E]	1xBiotin [K6]; 1xCarbamidomethyl [C8]	0.00162689	0.000240097	1	3	1	O95196	O95196 [522-531]	O95196 1xBiotin [K527]	Chondroitin sulfate proteoglycan 5 OS=Homo sapiens OX=9606 GN=CSPG5 PE=1 SV=3	1	1443.77	17.976	4.168	0.557233	0.253963	189.5	10.5	9.4	189.5	146.7	8.2	238.6	7.6		237578	121614		322120		17202.2	348207	269490	14991.7	438440	13989.3		Not Found	Peak Found	High	Not Found	Peak Found	Not Found	High	4.838e-05	5.327e-05	2.95
FALSE	High	[R].DKNIPAGLQSMNQALQR.[R]	1xBiotin [K2]; 1xOxidation [M11]	0.000127875	0.000240097	1	6	3	Q3YEC7	Q3YEC7 [18-34]	Q3YEC7 1xBiotin [K19]	Rab-like protein 6 OS=Homo sapiens OX=9606 GN=RABL6 PE=1 SV=2	1	2126.05	17.103	4.09618	0.341501	0.466608	189	11	8.2	271.3	236.8	13.8	7.6	62.3		144291	83286.1			48540.6	6401.89	211481	184558	10790.8	5948.16	48540.6		High	High	High	Not Found	Not Found	Peak Found	High	4.838e-05	2.813e-06	3.23
FALSE	High	[R].KLNLQDGR.[A]	1xBiotin [K1]	0.0442642	0.00193033	1	3	1	O60343	O60343 [653-660]	O60343 1xBiotin [K653]	TBC1 domain family member 4 OS=Homo sapiens OX=9606 GN=TBC1D4 PE=1 SV=2	1	1169.61	15.084	3.91495	0.0166596	1.77834	187.6	12.4	205.5	176.3	172.6	11.7	26.3	7.7	73520.8	65045.5	42106.6				111092	95334.3	93306.2	6320.43	14207.4	4138.49		Peak Found	Peak Found	High	Not Found	Not Found	Not Found	High	0.0003363	0.004062	1.84
FALSE	High	[R].SYKAPYTCGGDSDQYVLMSSPVGR.[I]	1xBiotin [K3]; 1xCarbamidomethyl [C8]; 1xOxidation [M18]	1.45564e-06	0.000240097	1	1	3	Q9Y4H2	Q9Y4H2 [809-832]	Q9Y4H2 1xBiotin [K811]	Insulin receptor substrate 2 OS=Homo sapiens OX=9606 GN=IRS2 PE=1 SV=2	1	2880.26	14.495	3.85748	0.0186809	1.7286	187.1	12.9	128.8	216	189.2	40.8	12.1	13.1	44679.6	77247	44761.9				67512.2	113217	99190.2	21409.5	6340.61	6842.95		High	High	High	Not Found	Not Found	Not Found	High	4.838e-05	1.482e-08	5.07
FALSE	High	[R].MWCGSKLSMEHADGK.[L]	1xBiotin [K6]; 1xCarbamidomethyl [C3]; 1xOxidation [M]	0.000497056	0.000240097	1	1	5	Q9Y4H2	Q9Y4H2 [745-759]	Q9Y4H2 1xBiotin [K750]	Insulin receptor substrate 2 OS=Homo sapiens OX=9606 GN=IRS2 PE=1 SV=2	1	1978.83	14.092	3.8168	0.0128333	1.89166	186.7	13.3	164.5	206.4	192.2	17.7	13.6	5.5	122870	158935	97888.6				185661	232943	216916	19918	15392.8	6212.12		High	High	High	Not Found	Not Found	Not Found	High	4.838e-05	1.379e-05	2.81
FALSE	High	[K].TAMSKCPIFPMAR.[S]	1xBiotin [K5]; 1xCarbamidomethyl [C6]; 1xOxidation [M]	0.00208926	0.000240097	1	2	8	Q7Z401	Q7Z401 [1574-1586]	Q7Z401 1xBiotin [K1578]	C-myc promoter-binding protein OS=Homo sapiens OX=9606 GN=DENND4A PE=1 SV=2	1	1751.81	13.574	3.76277	0.00474586	2.32369	186.3	13.7	222.3	190.9	143.4	14.1	8	21.4	125238	110858	55085.7				189238	162480	122067	11970.3	6807.2	18201.8		High	High	High	Not Found	High	Not Found	High	4.838e-05	6.981e-05	3.13
FALSE	High	[K].TAMSKCPIFPMAR.[S]	1xBiotin [K5]; 1xCarbamidomethyl [C6]; 2xOxidation [M3; M11]	0.000117374	0.000240097	1	2	9	Q7Z401	Q7Z401 [1574-1586]	Q7Z401 1xBiotin [K1578]	C-myc promoter-binding protein OS=Homo sapiens OX=9606 GN=DENND4A PE=1 SV=2	1	1767.8	13.531	3.7582	0.00107676	2.96788	186.2	13.8	198.9	125.5	237.6	14.7	7.5	15.8	183389	119286	149427				277107	174833	331122	20479.2	10462	22039.2		High	High	High	High	Not Found	Not Found	High	4.838e-05	2.547e-06	3.01
FALSE	High	[R].KVDSPFGPGSPSKGFFSR.[G]	1xBiotin [K13]	0.000545092	0.000240097	1	2	1	Q9UGJ0	Q9UGJ0 [62-79]	Q9UGJ0 1xBiotin [K74]	5'-AMP-activated protein kinase subunit gamma-2 OS=Homo sapiens OX=9606 GN=PRKAG2 PE=1 SV=1	2	2123.04	13.02	3.70266	0.0158058	1.80118	185.7	14.3	153.5	136	252.8	9.6	36.3	11.8	49471.2	45197.1	55556.9				74752.6	66243.4	123111	4696.79	17677.1	5741.18		Peak Found	Peak Found	High	Not Found	Not Found	Not Found	High	4.838e-05	1.532e-05	4.09
FALSE	High	[K].YHHGLSALKPIR.[T]	1xBiotin [K9]	0.00375151	0.000507563	1	5	3	O15440	O15440 [81-92]	O15440 1xBiotin [K89]	ATP-binding cassette sub-family C member 5 OS=Homo sapiens OX=9606 GN=ABCC5 PE=1 SV=2	0	1617.87	12.575	3.65249	0.0104674	1.98016	185.3	14.7	189.4	158.1	190.1	32.7	15.1	14.7	47290.5	40693.6	32369.9				71457.4	59642.8	71730.1	12323.8	5682.55	5560.36		High	High	Peak Found	Not Found	Not Found	High	High	9.231e-05	0.000128	3.49
FALSE	High	[R].KAKLMTPNGPEVHG.[-]	1xBiotin [K1]; 1xOxidation [M5]	0.00517585	0.000613418	1	1	3	O75324	O75324 [75-88]	O75324 1xBiotin [K75]	Stannin OS=Homo sapiens OX=9606 GN=SNN PE=1 SV=1	2	1720.85	12.444	3.63738	0.0329333	1.48237	185.1	14.9	188	239.9	89.1	11.8	56	15.1	162054	213239	52393.6		53603		244869	312535	116102	15366.3	72959.4	19678.2		High	High	High	Not Found	Peak Found	Not Found	High	0.0001024	0.0001735	3.07
FALSE	High	[R].LPAKLAAESK.[S]	1xBiotin [K4]	0.00390238	0.000507563	1	1	4	Q8TF44	Q8TF44 [92-101]	Q8TF44 1xBiotin [K95]	C2 calcium-dependent domain-containing protein 4C OS=Homo sapiens OX=9606 GN=C2CD4C PE=1 SV=2	1	1253.69	9.647	3.27008	0.477297	0.321211	181.2	18.8	174.6	20.8	142.6	240.2	14.8	6.9	114762		63915.5	174755			173409	20689.4	141634	238568	14681.4	6880.46		High	High	High	Peak Found	High	Not Found	High	9.231e-05	0.000133	2.67
FALSE	High	[K].KTMDVIAEGDPGFK.[R]	1xBiotin [K1]; 1xOxidation [M3]	0.0248234	0.000985519	1	1	1	Q9NRY5	Q9NRY5 [183-196]	Q9NRY5 1xBiotin [K183]	Protein FAM114A2 OS=Homo sapiens OX=9606 GN=FAM114A2 PE=1 SV=4	1	1749.82	9.585	3.26078	0.00885917	2.05261	181.1	18.9	169.1	202.4	163.4	17.6	32.9	14.6	36670.4	45247	24165.7				55410.1	66316.5	53550	5780.73	10791.3	4785.66		Peak Found	Peak Found	High	Not Found	Not Found	Not Found	High	0.0001594	0.001411	2.49
FALSE	High	[K].LPSKSSSPNSPLPMFR.[R]	1xBiotin [K4]; 1xOxidation [M14]	6.00521e-06	0.000240097	1	2	8	Q7Z401	Q7Z401 [722-737]	Q7Z401 1xBiotin [K725]	C-myc promoter-binding protein OS=Homo sapiens OX=9606 GN=DENND4A PE=1 SV=2	1	1986.98	9.437	3.23833	0.049415	1.30614	180.8	19.2	131.6	182.4	183.6	19.3	16.4	66.7	138162	197507	131502	22469.7	19117.6	105772	208767	289478	291402	30674.7	26021.2	105772		High	High	High	Peak Found	Peak Found	Peak Found	High	4.838e-05	7.818e-08	4.03
FALSE	High	[R].IFTKLSYPQDNLQPDVNLK.[T]	1xBiotin [K4]	4.78919e-05	0.000240097	1	1	10	Q17RS7	Q17RS7 [678-696]	Q17RS7 1xBiotin [K681]	Flap endonuclease GEN homolog 1 OS=Homo sapiens OX=9606 GN=GEN1 PE=1 SV=2	1	2459.26	8.839	3.14388	0.211725	0.674228	179.7	20.3	134.4	129.3	150.7	10.5	159.9	15.2	83895.8	83195.4	64159.7		110843		126769	121936	142175	9938.4	150869	14342.5		High	High	High	High	High	High	High	4.838e-05	8.944e-07	3.99
FALSE	High	[R].TTSFAESCKPVQQPSAFGSMKVSR.[D]	1xBiotin [K21]; 1xCarbamidomethyl [C8]; 1xOxidation [M20]	0.00491102	0.000613418	1	2	1	P49841	P49841 [7-30]	P49841 1xBiotin [K27]	Glycogen synthase kinase-3 beta OS=Homo sapiens OX=9606 GN=GSK3B PE=1 SV=2	1	2872.34	8.721	3.12449	0.166128	0.779556	179.4	20.6	26.1	212.2	275.5	13.1	24.3	48.8		60998.9	52383.9				11002.7	89403.3	116080	5521.87	10251.6	20579.8		Not Found	High	Peak Found	Not Found	Not Found	Not Found	High	0.0001024	0.0001654	4.26
FALSE	High	[R].VLDTSSLTQSAPASPTNKGVHIHQAGGSPPASSTSSSSLTNDVAK.[Q]	1xBiotin [K18]	0.00824547	0.000613418	1	2	2	Q8N122	Q8N122 [850-894]	Q8N122 1xBiotin [K867]	Regulatory-associated protein of mTOR OS=Homo sapiens OX=9606 GN=RPTOR PE=1 SV=1	1	4616.25	8.496	3.08678	0.268923	0.570373	178.9	21.1	281.2	238.9	12.1	30	9.7	28.1	117071	102528					176898	150271	7640.04	18862.9	6111.89	17686.5		High	High	Not Found	Not Found	Not Found	Not Found	High	0.0001024	0.0002806	3.8
FALSE	High	[R].KIIATVLMTEDIK.[L]	1xBiotin [K1]; 1xOxidation [M8]	0.0154456	0.000613418	1	8	1	Q04637	Q04637 [714-726]	Q04637 1xBiotin [K714]	Eukaryotic translation initiation factor 4 gamma 1 OS=Homo sapiens OX=9606 GN=EIF4G1 PE=1 SV=4	1	1716.93	8.381	3.06712	0.0590811	1.22855	178.7	21.3	141.3	147.4	204.5	16.9	72.3	17.6	98989.4	106466	97685.1		56264.1		149576	156042	216465	17884.2	76581.5	18618.7		Peak Found	High	Peak Found	Not Found	Peak Found	Not Found	High	0.0001024	0.000637	2.42
FALSE	High	[K].AKINMAGAK.[R]	1xBiotin [K2]; 1xOxidation [M5]	0.0881118	0.00477816	1	2	2	P14635	P14635 [17-25]	P14635 1xBiotin [K18]	G2/mitotic-specific cyclin-B1 OS=Homo sapiens OX=9606 GN=CCNB1 PE=1 SV=1	1	1145.58	8.273	3.04841	0.364992	0.437717	178.4	21.6	246.2	240.5	12.4	29.1	59.3	12.6	57552.4	57962.9					86963.5	84953.6	4387.17	10269.2	20957.8	4440.75		High	High	Not Found	Not Found	Not Found	Not Found	High	0.001136	0.0119	1.63
FALSE	High	[K].ACKVDSPTVNTTLR.[S]	1xBiotin [K3]; 1xCarbamidomethyl [C2]	0.00927719	0.000613418	1	2	2	Q9H0B6	Q9H0B6 [440-453]	Q9H0B6 1xBiotin [K442]	Kinesin light chain 2 OS=Homo sapiens OX=9606 GN=KLC2 PE=1 SV=1	1	1787.88	8.22	3.03914	0.064081	1.19327	178.3	21.7	213.2	137	154.1	18.7	66.7	10.3	100852	66837.5	49707.8		35033.6		152390	97960.7	110150	13400.9	47684.5	7356.87		High	Peak Found	High	Not Found	Peak Found	Not Found	High	0.0001024	0.000319	2.24
FALSE	High	[K].AVYAKMFA.[-]	1xBiotin [K5]; 1xOxidation [M6]	0.129435	0.00748104	1	1	3	Q08752	Q08752 [363-370]	Q08752 1xBiotin [K367]	Peptidyl-prolyl cis-trans isomerase D OS=Homo sapiens OX=9606 GN=PPID PE=1 SV=3	1	1142.54	7.82	2.96717	0.0649744	1.18726	177.3	22.7	107.7	158.3	245.2	61.2	20.2	7.2	56786.5	86034.6	88134.2	35711.3			85806.2	126097	195301	48751.6	16125.6	5766.95		High	High	High	Peak Found	Not Found	Not Found	High	0.001695	0.02164	2.16
FALSE	High	[R].SKSQSSGSSATHPISVPGAR.[R]	1xBiotin [K2]	2.41295e-05	0.000240097	1	1	9	Q9Y4H2	Q9Y4H2 [304-323]	Q9Y4H2 1xBiotin [K305]	Insulin receptor substrate 2 OS=Homo sapiens OX=9606 GN=IRS2 PE=1 SV=2	1	2167.06	7.661	2.93753	0.00452107	2.34476	176.9	23.1	127.7	198.1	196.6	25.7	24.7	27.3	319994	511860	335997	71186.8	68767	103399	483522	750209	744553	97181.3	93599.3	103399		High	High	High	High	High	High	High	4.838e-05	3.994e-07	3.31
FALSE	High	[K].TTVGKAK.[G]	1xBiotin [K5]	0.0603478	0.00296942	1	5	2	Q5T0N5	Q5T0N5 [313-319]	Q5T0N5 1xBiotin [K317]	Formin-binding protein 1-like OS=Homo sapiens OX=9606 GN=FNBP1L PE=1 SV=3	1	930.508	7.517	2.91016	0.28085	0.551526	176.5	23.5	160.5	28.8	251.3	129.3	21.3	8.7	57959.1		61897	51698.6			87578.1	15712.2	137161	70576.7	11650.1	4765.81		High	High	Peak Found	Peak Found	Not Found	Not Found	High	0.000586	0.006809	1.81
FALSE	High	[K].LLKLFQGVNK.[A]	1xBiotin [K3]	0.000567074	0.000240097	1	4	6	Q6Y7W6	Q6Y7W6 [1121-1130]	Q6Y7W6 1xBiotin [K1123]	GRB10-interacting GYF protein 2 OS=Homo sapiens OX=9606 GN=GIGYF2 PE=1 SV=1	1	1385.8	7.429	2.89317	0.11001	0.958567	176.3	23.7	171	172.4	118.2	23	100.3	15.1	47051.9	48910.7	22169.3		30645.9		71097	71686.2	49126.1	9570.54	41712.4	6279.98		High	High	High	High	High	High	High	4.838e-05	1.607e-05	3.44
FALSE	High	[R].NKTEDLEATSEHFKTTSQK.[V]	2xBiotin [K2; K14]	0.000262292	0.000240097	1	1	2	Q9BV40	Q9BV40 [46-64]	Q9BV40 2xBiotin [K47; K59]	Vesicle-associated membrane protein 8 OS=Homo sapiens OX=9606 GN=VAMP8 PE=1 SV=1	2	2646.22	7.129	2.8337	0.0561876	1.25036	175.4	24.6	160	206.9	125.8	14.4	22.4	70.4	81813.2	109067	43862			54354.3	123622	159854	97196.1	11154	17341.2	54354.3		High	Peak Found	High	Not Found	Not Found	Peak Found	High	4.838e-05	6.553e-06	3.23
FALSE	High	[R].KAAVSHWQQQSYLDSGIHSGATTTAPSLSGK.[G]	1xBiotin [K1]	1.49774e-07	0.000240097	1	1	7	P35222	P35222 [19-49]	P35222 1xBiotin [K19]	Catenin beta-1 OS=Homo sapiens OX=9606 GN=CTNNB1 PE=1 SV=1	1	3439.67	7.056	2.81885	0.351379	0.454225	175.2	24.8	182	234.5	23.9	115	18.7	25.8	86363.3	114678		60392.4			130498	168078	17162.9	82445.3	13436.3	18495.7		High	High	High	High	High	High	High	4.838e-05	1.023e-09	5.36
FALSE	High	[K].EVNQALKGHAWLK.[D]	1xBiotin [K7]	0.00185583	0.000240097	1	2	1	Q96T51	Q96T51 [629-641]	Q96T51 1xBiotin [K635]	RUN and FYVE domain-containing protein 1 OS=Homo sapiens OX=9606 GN=RUFY1 PE=1 SV=2	1	1719.9	6.926	2.79202	0.553904	0.256566	174.8	25.2	160.4	9.2	291.9	97.7	23.2	17.6	48736		60469.9	32846			73641.7	4221.44	133998	44840	10632.4	8067.91		High	Not Found	Peak Found	Peak Found	Not Found	Not Found	High	4.838e-05	6.131e-05	2.98
FALSE	High	[K].LGSKTALNR.[R]	1xBiotin [K4]	0.00487888	0.000613418	1	4	1	Q9ULH0	Q9ULH0 [892-900]	Q9ULH0 1xBiotin [K895]	Kinase D-interacting substrate of 220 kDa OS=Homo sapiens OX=9606 GN=KIDINS220 PE=1 SV=3	1	1185.64	6.867	2.77968	0.183439	0.736509	174.6	25.4	43.7	6.7	533.6	7.6	6.4	2	69476.4		578716				104981	16107.4	1.28241e+06	18299.4	15287.6	4795.19		Peak Found	Not Found	High	Not Found	Not Found	Not Found	High	0.0001024	0.0001647	3.12
FALSE	High	[K].SLPVSVPVWGFKEK.[R]	1xBiotin [K12]	0.130198	0.00764256	1	3	1	Q96B36	Q96B36 [183-196]	Q96B36 1xBiotin [K194]	Proline-rich AKT1 substrate 1 OS=Homo sapiens OX=9606 GN=AKT1S1 PE=1 SV=1	1	1798.96	6.843	2.77463	0.0483582	1.31553	174.5	25.5	185.2	192.1	93.2	22.8	79.6	27.1	22763.9	24348.4					34396.9	35686.4	17312.7	4241.63	14795.1	5026.91		High	Peak Found	Not Found	Not Found	Not Found	Not Found	High	0.001719	0.02182	2.08
FALSE	High	[K].DSPPTPTMYKYRPGYSSSSTSAAMPHSSSAK.[L]	1xBiotin [K10]; 2xOxidation [M8; M24]	0.0113634	0.000613418	1	2	1	Q9C0B5	Q9C0B5 [344-374]	Q9C0B5 1xBiotin [K353]	Palmitoyltransferase ZDHHC5 OS=Homo sapiens OX=9606 GN=ZDHHC5 PE=1 SV=2	1	3534.56	6.786	2.76256	0.270301	0.568152	174.3	25.7	32.1	94.5	324	11.8	123.7	13.9		41225.9	93523.9		58124.1		20550	60422.9	207244	7528.24	79113.1	8904.26		Not Found	Peak Found	High	Not Found	Peak Found	Not Found	High	0.0001024	0.0004126	2.81
FALSE	High	[K].TLAGSCGKFAPFEIK.[E]	1xBiotin [K8]; 1xCarbamidomethyl [C6]	3.12026e-05	0.000240097	1	3	6	Q13111	Q13111 [460-474]	Q13111 1xBiotin [K467]	Chromatin assembly factor 1 subunit A OS=Homo sapiens OX=9606 GN=CHAF1A PE=1 SV=3	1	1851.91	6.782	2.76171	0.249409	0.603088	174.3	25.7	24.1	251.4	226.6	33.4	30.5	33.9	33433.6	359388	214257	51284.3	46917.8	71003.8	50519.2	526738	474783	70011.2	63860.1	71003.8		High	High	High	High	High	High	High	4.838e-05	5.381e-07	4.07
FALSE	High	[K].LIDFLKLK.[R]	1xBiotin [K6]	0.0303272	0.000985519	1	1	1	O75794	O75794 [322-329]	O75794 1xBiotin [K327]	Cell division cycle protein 123 homolog OS=Homo sapiens OX=9606 GN=CDC123 PE=1 SV=1	1	1215.72	6.761	2.75724	0.00178559	2.74822	174.2	25.8	122.5	202.3	195.2	33.3	17.9	28.9	43769.8	74553.2	47569.7		7088.42	15592.3	66137.6	109269	105412	17989.3	9648.1	15592.3		Peak Found	High	Peak Found	Not Found	Peak Found	Peak Found	High	0.0001594	0.00201	1.96
FALSE	High	[K].KMDPQKTLQTMQNFQK.[E]	1xBiotin [K]; 2xOxidation [M2; M11]	0.0838928	0.00446101	1	2	4	Q9UQN3	Q9UQN3 [115-130]	Q9UQN3 1xBiotin [K]	Charged multivesicular body protein 2b OS=Homo sapiens OX=9606 GN=CHMP2B PE=1 SV=1	2	2224.06	6.41	2.68032	0.163152	0.787409	173	27	84.2	129.8	226.6	13.1	126	20.3	26491.4	42118.9	48622.7		44005.9		40029.3	61731.7	107745	6236.69	59896.8	9630.03		High	Peak Found	High	Not Found	High	Not Found	High	0.001062	0.01114	2.62
FALSE	High	[R].ASAAPKPEPVPVQKGEPK.[E]	1xBiotin [K14]	0.00377625	0.000507563	1	1	3	Q96HC4	Q96HC4 [84-101]	Q96HC4 1xBiotin [K97]	PDZ and LIM domain protein 5 OS=Homo sapiens OX=9606 GN=PDLIM5 PE=1 SV=5	1	2056.09	6.399	2.67785	0.265719	0.575577	173	27	173.2	199.8	43.3	27.1	23	133.6	53150.3	63191.1				61943.9	80311.8	92616.2	20097.1	12551.5	10673.7	61943.9		High	High	Not Found	Not Found	Not Found	High	High	9.231e-05	0.0001285	3.51
FALSE	High	[R].SSSKSEGSPSQR.[L]	1xBiotin [K4]	0.00126674	0.000240097	2	6	2	O95819-5; O95819-6	O95819-5 [700-711]; O95819-6 [678-689]	O95819-5 1xBiotin [K703]; O95819-6 1xBiotin [K681]	Isoform 5 of Mitogen-activated protein kinase kinase kinase kinase 4 OS=Homo sapiens OX=9606 GN=MAP4K4 Isoform 6 of Mitogen-activated protein kinase kinase kinase kinase 4 OS=Homo sapiens OX=9606 GN=MAP4K4	1	1462.66	6.396	2.67717	0.0124049	1.90641	173	27	193.6	163.5	145.2	49.4	22.8	25.6	25419.3	22140.2	13003.1			5073.3	38409.4	32449.9	28814.3	9795.05	4519.13	5073.3	Shared	High	High	Peak Found	Not Found	Not Found	Peak Found	High	4.838e-05	4.012e-05	1.68
FALSE	High	[K].GSEVGFHGAAPDISVKGPAFNMASPESDFGINLK.[G]	1xBiotin [K16]; 1xOxidation [M22]	4.67463e-06	0.000240097	1	1	4	Q09666	Q09666 [5529-5562]	Q09666 1xBiotin [K5544]	Neuroblast differentiation-associated protein AHNAK OS=Homo sapiens OX=9606 GN=AHNAK PE=1 SV=2	1	3688.74	6.2	2.63227	0.299695	0.523321	172.2	27.8	30.2	116.3	293.4	126.9	18.8	14.5		52813.3	88147.6	61906.2			20098.7	77406.1	195331	84511.7	12485.7	9632.9		High	High	Peak Found	High	Not Found	High	High	4.838e-05	5.817e-08	6.48
FALSE	High	[R].LFEKYLK.[D]	1xBiotin [K4]	0.0714373	0.00345858	1	4	5	Q13042	Q13042 [103-109]	Q13042 1xBiotin [K106]	Cell division cycle protein 16 homolog OS=Homo sapiens OX=9606 GN=CDC16 PE=1 SV=2	1	1166.63	6.135	2.61706	0.154138	0.81209	172	28	135.1	150.4	153.5	24.5	121.6	14.9	46922.4	53849.7	36333.8		46868.7		70901.2	78925.1	80513.8	12864	63793.3	7816.54		High	High	High	Not Found	High	High	High	0.0008582	0.008798	2.45
FALSE	High	[K].VNTGFLMSSYKVEAK.[G]	1xBiotin [K11]	7.46442e-06	0.000240097	1	2	7	Q7Z6K5-2	Q7Z6K5-2 [91-105]	Q7Z6K5-2 1xBiotin [K101]	Isoform C15orf38-AP3S2 of Arpin OS=Homo sapiens OX=9606 GN=ARPIN	1	1899.93	6.003	2.58568	0.470029	0.327876	171.4	28.6	65.3	473.9	4.3	37	10.9	8.5	64000.3	478502		40140.9			96706.5	701319	6397.03	54798.7	16109.6	12585		High	High	High	High	High	High	High	4.838e-05	1.004e-07	4.94
FALSE	High	[R].DAAFKILNPMTVPR.[F]	1xBiotin [K5]; 1xOxidation [M10]	0.00103962	0.000240097	1	1	5	Q96JB2	Q96JB2 [644-657]	Q96JB2 1xBiotin [K648]	Conserved oligomeric Golgi complex subunit 3 OS=Homo sapiens OX=9606 GN=COG3 PE=1 SV=3	1	1814.93	5.999	2.58472	0.0589627	1.22942	171.4	28.6	152.5	131	203.2	15.4	72.5	25.4	57080.7	50543	51860.3	6395.24	30114.7	14378.7	86250.8	74078.5	114920	8730.51	40989.3	14378.7		High	High	High	Peak Found	Peak Found	Peak Found	High	4.838e-05	3.224e-05	3.25
FALSE	High	[R].NIKSMWEK.[G]	1xBiotin [K3]; 1xOxidation [M5]	0.0374911	0.00137576	1	6	1	Q05682	Q05682 [711-718]	Q05682 1xBiotin [K713]	Caldesmon OS=Homo sapiens OX=9606 GN=CALD1 PE=1 SV=3	1	1277.6	5.997	2.58424	0.113538	0.94486	171.4	28.6	175.3	103.3	169.1	105.4	28.2	18.6	39607.3	24076.9	26064.1	26377			59847.8	35288.4	57756.8	36008.8	9630.52	6355.48		Peak Found	High	Peak Found	Peak Found	Not Found	Not Found	High	0.0002192	0.003007	1.7
FALSE	High	[R].MWCGSKLSMEHADGK.[L]	1xBiotin [K6]; 1xCarbamidomethyl [C3]	0.000139315	0.000240097	1	1	2	Q9Y4H2	Q9Y4H2 [745-759]	Q9Y4H2 1xBiotin [K750]	Insulin receptor substrate 2 OS=Homo sapiens OX=9606 GN=IRS2 PE=1 SV=2	1	1962.83	5.921	2.56584	0.10109	0.995293	171.1	28.9	229.1	229.5	43	16.3	38.7	43.4	68732.9	70989.4					103858	104046	19483.7	7407.07	17541.9	19663.6		High	High	Not Found	Not Found	Not Found	Not Found	High	4.838e-05	3.128e-06	3.42
FALSE	High	[K].TSPGSPKTVFPFSYQESPPR.[S]	1xBiotin [K7]	3.46732e-05	0.000240097	1	2	2	Q9UGJ0	Q9UGJ0 [97-116]	Q9UGJ0 1xBiotin [K103]	5'-AMP-activated protein kinase subunit gamma-2 OS=Homo sapiens OX=9606 GN=PRKAG2 PE=1 SV=1	1	2435.17	5.879	2.55557	0.0256027	1.59171	170.9	29.1	178.2	149.2	187.8	13.4	30.3	41.1	53145.1	45855.5	38180.2				80304	67208.4	84605.4	6038.29	13659.7	18533.7		Peak Found	High	High	Not Found	Not Found	Not Found	High	4.838e-05	6.116e-07	4.62
FALSE	High	[R].AQSENLELLSLKR.[L]	1xBiotin [K12]	0.000215236	0.000240097	1	2	4	Q9BYI3	Q9BYI3 [413-425]	Q9BYI3 1xBiotin [K424]	Hyccin OS=Homo sapiens OX=9606 GN=FAM126A PE=1 SV=2	1	1726.92	5.761	2.52632	0.123588	0.908025	170.4	29.6	92.9	128.9	230.2	22.4	109.3	16.4	26634.9	38078.2	44981.9		34786.2		40246.1	55809.5	99677.6	9687.98	47347.7	7084.74		High	Peak Found	High	Not Found	High	High	High	4.838e-05	5.201e-06	3.04
FALSE	High	[-].MAKISSPTETER.[C]	1xBiotin [K3]; 1xMet-loss+Acetyl [N-Term]	0.0607278	0.00296942	1	1	2	P31949	P31949 [1-12]	P31949 1xBiotin [K3]; 1xMet-loss+Acetyl [N-Term]	Protein S100-A11 OS=Homo sapiens OX=9606 GN=S100A11 PE=1 SV=2	1	1486.72	5.759	2.52582	0.265046	0.576678	170.4	29.6	29.5	214.5	216.2	83.8	18.7	37.2		35554.7	23704.2				7172.72	52110.9	52527.4	20356.2	4543.88	9047.85		Not Found	High	High	Not Found	Not Found	Not Found	High	0.0006134	0.006945	1.52
FALSE	High	[R].AYFNEKMSILQK.[G]	1xBiotin [K6]	0.000555974	0.000240097	1	1	3	Q13206	Q13206 [550-561]	Q13206 1xBiotin [K555]	Probable ATP-dependent RNA helicase DDX10 OS=Homo sapiens OX=9606 GN=DDX10 PE=1 SV=2	1	1697.84	5.615	2.48929	0.255266	0.593007	169.8	30.2	215.8	205.2	34	36.5	78.8	29.7	28525.1	27957.4					43102.4	40975.8	6790.22	7298.02	15736.4	5931.42		High	High	Not Found	High	Not Found	Not Found	High	4.838e-05	1.572e-05	3.21
FALSE	High	[K].VLAKTLISLPPQEATNSSKPQPTYEELEEEEQEDQFDLTVGITDPEK.[I]	1xBiotin [K4]	0.00400631	0.000507563	1	2	3	Q13596	Q13596 [108-154]	Q13596 1xBiotin [K111]	Sorting nexin-1 OS=Homo sapiens OX=9606 GN=SNX1 PE=1 SV=3	1	5512.67	5.555	2.47379	0.800759	0.0964983	169.5	30.5	104.5	16.3	139.1	18.8	15.9	305.2	69396.6		62963.8		11745.7	306164	104860	16385.5	139525	18877.8	15987.2	306164		Peak Found	Not Found	High	Not Found	Peak Found	High	High	9.231e-05	0.000136	3.88
FALSE	High	[R].LKQQISDHISQSCGSGQMK.[M]	1xBiotin [K2]; 1xCarbamidomethyl [C13]	1.19959e-08	0.000240097	1	2	4	P40189	P40189 [848-866]	P40189 1xBiotin [K849]	Interleukin-6 receptor subunit beta OS=Homo sapiens OX=9606 GN=IL6ST PE=1 SV=2	1	2358.1	5.481	2.45444	0.296937	0.527336	169.1	30.9	292	168.8	22.3	65.9	20.2	30.8	112458	67017.6		28108			169927	98224.6	12994.1	38371.9	11755.2	17921.8		High	High	High	High	Not Found	Not Found	High	4.838e-05	5.272e-11	3.96
FALSE	High	[K].APKISMPDVDLNLK.[G]	1xBiotin [K3]; 1xOxidation [M6]	1.13069e-05	0.000240097	1	1	8	Q09666	Q09666 [1320-1333]	Q09666 1xBiotin [K1322]	Neuroblast differentiation-associated protein AHNAK OS=Homo sapiens OX=9606 GN=AHNAK PE=1 SV=2	1	1782.91	5.404	2.43403	0.507737	0.294362	168.8	31.2	14.5	155.8	282.7	28.8	93.9	24.3		57365.9	68859		37211.5		7812.17	84078.6	152588	15559.3	50648.8	13116.8		High	High	High	High	High	High	High	4.838e-05	1.636e-07	3.89
FALSE	High	[R].KGVSASAVPFTPSSPLLSCSQEGSR.[H]	1xBiotin [K1]; 1xCarbamidomethyl [C19]	1.66077e-06	0.000240097	1	2	4	Q9Y2X7	Q9Y2X7 [558-582]	Q9Y2X7 1xBiotin [K558]	ARF GTPase-activating protein GIT1 OS=Homo sapiens OX=9606 GN=GIT1 PE=1 SV=2	1	2775.34	5.404	2.43403	0.185257	0.732226	168.8	31.2	111.9	167.4	170.8	113	5.9	31	138655	213988	144330	155086		58041.1	209512	313632	319828	211717	11076.3	58041.1		High	High	Peak Found	High	Not Found	High	High	4.838e-05	1.72e-08	5.28
FALSE	High	[K].AKGLEVPFVPMTLPTK.[V]	1xBiotin [K2]; 1xOxidation [M11]	0.00017779	0.000240097	1	1	2	P46019	P46019 [706-721]	P46019 1xBiotin [K707]	Phosphorylase b kinase regulatory subunit alpha, liver isoform OS=Homo sapiens OX=9606 GN=PHKA2 PE=1 SV=1	1	1970.05	5.37	2.42492	0.0152308	1.81728	168.6	31.4	174.9	138.4	167	31.1	58.8	29.9	24810.6	20236.1	16150.7		9255.37		37489.7	29659.1	35789.1	6664.09	12597.6	6410.35		High	High	Peak Found	Not Found	Peak Found	Not Found	High	4.838e-05	4.161e-06	3.79
FALSE	High	[K].GPKGALSPGGFDDSTLPLVDK.[S]	1xBiotin [K3]	2.86403e-05	0.000240097	1	2	9	O00192	O00192 [858-878]	O00192 1xBiotin [K860]	Armadillo repeat protein deleted in velo-cardio-facial syndrome OS=Homo sapiens OX=9606 GN=ARVCF PE=1 SV=1	1	2297.15	5.336	2.41576	0.61251	0.212887	168.4	31.6	178	17.4	143	224	26.8	10.8	90048.3		49326.6	125438			136066	13296.5	109305	171242	20482.8	8241.37		High	High	Peak Found	High	High	High	High	4.838e-05	4.895e-07	3.99
FALSE	High	[K].IVGKHSSSCLPLPEFVDNTQVPSYCLNAR.[G]	1xBiotin [K4]; 2xCarbamidomethyl [C9; C25]	0.000392081	0.000240097	1	2	5	Q9ULP9	Q9ULP9 [81-109]	Q9ULP9 1xBiotin [K84]	TBC1 domain family member 24 OS=Homo sapiens OX=9606 GN=TBC1D24 PE=1 SV=2	1	3514.69	5.206	2.38018	0.198725	0.701748	167.8	32.2	135.4	123.7	146.2	26	25	143.7	67061.8	63134.7	49363.3			107486	101332	92533.6	109387	19462.8	18681.2	107486		High	Peak Found	High	High	High	Peak Found	High	4.838e-05	1.043e-05	4.07
FALSE	High	[K].MGQKGSSGLFR.[A]	1xBiotin [K4]; 1xOxidation [M1]	0.0181774	0.000613418	1	1	4	Q92562	Q92562 [78-88]	Q92562 1xBiotin [K81]	Polyphosphoinositide phosphatase OS=Homo sapiens OX=9606 GN=FIG4 PE=1 SV=1	1	1409.67	5.149	2.36429	0.185496	0.731666	167.5	32.5	47.4	203.6	196.7	99.7	14.4	38.2		42938.3	27434.6	22578.8			14661.4	62932.7	60793.7	30823.6	4459.98	11807.6		Not Found	High	High	High	High	Not Found	High	0.0001024	0.0008193	2.21
FALSE	High	[R].QGVGKYINPAATK.[R]	1xBiotin [K5]	0.000917314	0.000240097	1	1	6	Q13356	Q13356 [478-490]	Q13356 1xBiotin [K482]	RING-type E3 ubiquitin-protein ligase PPIL2 OS=Homo sapiens OX=9606 GN=PPIL2 PE=1 SV=1	1	1572.82	5.042	2.334	0.534506	0.272047	166.9	33.1	19.5	265	106.5	21.1	17.9	170	68536.5	961043	255363	82211.8	69965.5	903667	103561	1.40856e+06	565871	112232	95230.5	903667		High	High	High	High	High	High	High	4.838e-05	2.795e-05	3.75
FALSE	High	[K].VQSVSQNKSYLAVR.[L]	1xBiotin [K8]	0.000170896	0.000240097	1	1	5	Q9UMY1	Q9UMY1 [163-176]	Q9UMY1 1xBiotin [K170]	Nucleolar protein 7 OS=Homo sapiens OX=9606 GN=NOL7 PE=1 SV=2	1	1804.94	5.02	2.32769	0.596549	0.224354	166.8	33.2	156.3	221.8	17.1	151.2	31.1	22.4	34513.4	50496.1		36941.4			52150.8	74009.7	5710.97	50430.8	10387.8	7482.99		High	High	High	High	Not Found	High	High	4.838e-05	3.948e-06	2.94
FALSE	High	[K].LTTHKEELYPK.[N]	1xBiotin [K5]	0.00704531	0.000613418	1	3	3	Q9BUK6	Q9BUK6 [101-111]	Q9BUK6 1xBiotin [K105]	Protein misato homolog 1 OS=Homo sapiens OX=9606 GN=MSTO1 PE=1 SV=1	1	1584.81	5.008	2.32423	0.0277065	1.55742	166.7	33.3	171.9	165	162.9	18.2	49.1	32.9	51193.5	50658.5	33094.9		16243	14824.4	77354.9	74247.9	73336.7	8198.55	22108.4	14824.4		High	High	High	Not Found	Peak Found	Peak Found	High	0.0001024	0.0002356	2.39
FALSE	High	[R].LLPTGAGLEPKSAQDK.[A]	1xBiotin [K11]	0.000129571	0.000240097	1	3	3	P04920	P04920 [643-658]	P04920 1xBiotin [K653]	Anion exchange protein 2 OS=Homo sapiens OX=9606 GN=SLC4A2 PE=1 SV=4	1	1850.97	4.994	2.3202	0.0219951	1.65767	166.6	33.4	160	105.2	248.6	11.7	42.4	32	37155.9	25199.2	39371				56143.7	36933.3	87244.2	4116.38	14888.9	11241.3		High	High	High	Not Found	Not Found	Not Found	High	4.838e-05	2.867e-06	3.15
FALSE	High	[K].NKLPSKSSSPNSPLPMFR.[R]	1xBiotin [K6]	0.0207016	0.000613418	1	2	1	Q7Z401	Q7Z401 [720-737]	Q7Z401 1xBiotin [K725]	C-myc promoter-binding protein OS=Homo sapiens OX=9606 GN=DENND4A PE=1 SV=2	2	2213.12	4.971	2.31354	0.0459537	1.33768	166.5	33.5	144.3	185.4	163.2	58.8	32.8	15.4	50348	66716.2	38844.8	22709.8			76077.4	97782.8	86078	31002.5	17315.8	8142.61		Peak Found	Peak Found	High	Peak Found	Not Found	Not Found	High	0.0001024	0.001019	2.8
FALSE	High	[R].QKYGGMFCNVEGAFESK.[T]	1xBiotin [K2]; 1xCarbamidomethyl [C8]; 1xOxidation [M6]	8.61058e-05	0.000240097	1	1	2	Q14195-2	Q14195-2 [32-48]	Q14195-2 1xBiotin [K33]	Isoform LCRMP-4 of Dihydropyrimidinase-related protein 3 OS=Homo sapiens OX=9606 GN=DPYSL3	1	2193.94	4.961	2.31063	0.0648909	1.18782	166.4	33.6	70.6	168.9	215.2	33.5	77.7	34.1	28413.4	70112.2	59062.9		34738.7	20714.9	42933.6	102760	130881	20386.5	47283.1	20714.9		Peak Found	High	High	Not Found	Peak Found	Peak Found	High	4.838e-05	1.778e-06	3.19
FALSE	High	[K].GPSLKGDLDASVPSMK.[V]	1xBiotin [K5]	6.07178e-05	0.000240097	1	1	5	Q09666	Q09666 [5308-5323]	Q09666 1xBiotin [K5312]	Neuroblast differentiation-associated protein AHNAK OS=Homo sapiens OX=9606 GN=AHNAK PE=1 SV=2	1	1827.9	4.868	2.28333	0.469919	0.327977	165.9	34.1	33.3	210.8	87.7	18	242.1	8.1		87669	24113.6		108431		20295.1	128492	53434.6	10975.8	147586	4919.52		High	High	High	High	Peak Found	High	High	4.838e-05	1.176e-06	3.47
FALSE	High	[K].LNPKGGTLHADAQLYADR.[F]	1xBiotin [K4]	1.51112e-05	0.000240097	1	2	3	Q86UW7-2	Q86UW7-2 [604-621]	Q86UW7-2 1xBiotin [K607]	Isoform 2 of Calcium-dependent secretion activator 2 OS=Homo sapiens OX=9606 GN=CADPS2	1	2166.08	4.86	2.28096	0.215811	0.665927	165.9	34.1	118	134.2	155.2	27.6	15	150	35607.6	41748.6	31929.7			68383.5	53804.1	61189	70754.7	12590.1	6826.67	68383.5		Peak Found	Peak Found	Peak Found	High	High	High	High	4.838e-05	2.297e-07	2.23
FALSE	High	[K].TKFICVTPTTCSNTIDLPMSPR.[T]	1xBiotin [K2]; 2xCarbamidomethyl [C5; C11]; 1xOxidation [M19]	2.22944e-05	0.000240097	1	2	4	P40763	P40763 [708-729]	P40763 1xBiotin [K709]	Signal transducer and activator of transcription 3 OS=Homo sapiens OX=9606 GN=STAT3 PE=1 SV=2	1	2781.31	4.833	2.27292	0.223886	0.649974	165.7	34.3	229.5	179.9	38.7	21.8	92.8	37.2	52726.9	42604.1			23676.2		79672	62442.8	13443.9	7553.71	32225.9	12920.8		High	High	Not Found	High	High	Not Found	High	4.838e-05	3.628e-07	4.22
FALSE	High	[R].MGPGATAGGAEKSNVKIQSTPVK.[Q]	2xBiotin [K12; K16]	6.27522e-05	0.000240097	1	3	2	P62820	P62820 [176-198]	P62820 2xBiotin [K187; K191]	Ras-related protein Rab-1A OS=Homo sapiens OX=9606 GN=RAB1A PE=1 SV=3	2	2680.33	4.83	2.27202	0.422511	0.374162	165.7	34.3	248.9	217.2	15.6	26.7	46.7	45	69402.6	62429.6					104870	91500.2	6569.52	11239.7	19658.8	18943.3		High	High	Not Found	Not Found	Not Found	Not Found	High	4.838e-05	1.226e-06	4.61
FALSE	High	[R].KIQSSLSVNSDISK.[K]	1xBiotin [K1]	3.71154e-06	0.000240097	1	2	6	Q9P1T7	Q9P1T7 [134-147]	Q9P1T7 1xBiotin [K134]	MyoD family inhibitor domain-containing protein OS=Homo sapiens OX=9606 GN=MDFIC PE=1 SV=2	1	1731.89	4.782	2.25761	0.0624361	1.20456	165.4	34.6	200.5	166.8	121	64.2	34.9	12.6	83864.8	71934.1	34495.2	29723.8			126722	105430	76439.8	40577.7	22046.2	7966.43		High	High	High	High	High	High	High	4.838e-05	4.439e-08	3.65
FALSE	High	[K].TGVSKPIVKSTLSQTVPSK.[G]	1xBiotin [K9]	0.062662	0.00312816	1	2	1	Q9NQW6	Q9NQW6 [327-345]	Q9NQW6 1xBiotin [K335]	Anillin OS=Homo sapiens OX=9606 GN=ANLN PE=1 SV=2	1	2183.21	4.75	2.24793	0.429695	0.36684	165.2	34.8	163.7	223	27.7	29.3	34.5	121.8	34269.3	48131.3				38534.9	51782	70543.8	8776.72	9263.18	10900.4	38534.9		Peak Found	Peak Found	Not Found	Not Found	Not Found	High	High	0.0006672	0.007275	2.63
FALSE	High	[R].MWCGSKLSMEHADGK.[L]	1xBiotin [K6]; 1xCarbamidomethyl [C3]; 2xOxidation [M1; M9]	0.000345937	0.000240097	1	1	3	Q9Y4H2	Q9Y4H2 [745-759]	Q9Y4H2 1xBiotin [K750]	Insulin receptor substrate 2 OS=Homo sapiens OX=9606 GN=IRS2 PE=1 SV=2	1	1994.82	4.748	2.24732	0.0124426	1.90509	165.2	34.8	113	118.8	276.2	25	43.5	23.6	66079.8	71627.2	110169	16194.8	28262.6	20862.5	99848.7	104981	244129	22108.4	38468.5	20862.5		High	High	High	Peak Found	Peak Found	Peak Found	High	4.838e-05	9.052e-06	3.47
FALSE	High	[K].APDMSSSEEFPSFGAQVAPKTLPWGPK.[R]	1xBiotin [K20]	0.0774328	0.00413	1	2	1	Q00341	Q00341 [1241-1267]	Q00341 1xBiotin [K1260]	Vigilin OS=Homo sapiens OX=9606 GN=HDLBP PE=1 SV=2	1	3087.46	4.729	2.24154	0.0424168	1.37246	165.1	34.9	250.1	156.4	74.1	59.1	27.2	33.1	45139.7	29096.4					68207.6	42645.3	20205.9	16111.3	7415.17	9018.74		Peak Found	High	Not Found	Not Found	Not Found	Not Found	High	0.0009909	0.009901	3.94
FALSE	High	[-].MNKHQKPVLTGQR.[F]	1xAcetyl [N-Term]; 1xBiotin [K3]	0.00964886	0.000613418	1	2	1	Q9Y6E2	Q9Y6E2 [1-13]	Q9Y6E2 1xAcetyl [N-Term]; 1xBiotin [K3]	Basic leucine zipper and W2 domain-containing protein 2 OS=Homo sapiens OX=9606 GN=BZW2 PE=1 SV=1	1	1804.93	4.583	2.19629	0.880315	0.0553621	164.2	35.8	196.6	173	9.2	151.7	37.8	31.7	76012.1	68983.1		64930			114857	101105	5396.79	88639.8	22063.1	18509.5		Peak Found	Peak Found	Not Found	High	Not Found	Not Found	High	0.0001024	0.0003368	2.79
FALSE	High	[K].LKSDGIPMYK.[R]	1xBiotin [K2]	0.122014	0.00648593	1	2	2	Q9UGI8	Q9UGI8 [79-88]	Q9UGI8 1xBiotin [K80]	Testin OS=Homo sapiens OX=9606 GN=TES PE=1 SV=1	1	1377.69	4.577	2.1944	0.164841	0.782935	164.1	35.9	151.7	145.5	164.9	98.6	33.1	6.1	88657.7	87683.2	65718.5	63821.1	21505.1		133965	128513	145629	87125.9	29270.7	5410.61		High	Peak Found	Peak Found	High	Peak Found	Not Found	High	0.001494	0.01961	1.99
FALSE	High	[R].LKQQISDHISQSCGSGQMK.[M]	1xBiotin [K2]; 1xCarbamidomethyl [C13]; 1xOxidation [M18]	4.357e-07	0.000240097	1	2	6	P40189	P40189 [848-866]	P40189 1xBiotin [K849]	Interleukin-6 receptor subunit beta OS=Homo sapiens OX=9606 GN=IL6ST PE=1 SV=2	1	2374.09	4.557	2.18808	0.0150592	1.8222	164	36	161.4	148.1	178.5	35.4	51.9	24.7	187954	177761	141687	45648	67060.6	43383.2	284004	260536	313971	62316.7	91276.6	43383.2		High	High	High	High	High	High	High	4.838e-05	3.585e-09	3.29
FALSE	High	[K].KNQWVNLNEPEEEK.[K]	1xBiotin [K1]	2.63448e-06	0.000240097	1	5	6	O15027	O15027 [2137-2150]	O15027 1xBiotin [K2137]	Protein transport protein Sec16A OS=Homo sapiens OX=9606 GN=SEC16A PE=1 SV=4	1	1982.93	4.551	2.18618	0.00162925	2.78801	164	36	158.3	188.1	146.1	28.2	34.8	44.5	47774.1	58518.6	30076			20301.1	72188.1	85768.1	66647	12873	15863.5	20301.1		High	High	High	High	Not Found	High	High	4.838e-05	2.956e-08	4.34
FALSE	High	[R].SIMLAKKIIIK.[D]	2xBiotin [K6; K7]	0.0012257	0.000240097	1	1	4	Q96MC6	Q96MC6 [14-24]	Q96MC6 2xBiotin [K19; K20]	Hippocampus abundant transcript 1 protein OS=Homo sapiens OX=9606 GN=MFSD14A PE=1 SV=2	2	1709.99	4.546	2.1846	0.0434026	1.36248	163.9	36.1	158.9	166.4	128.3	79.3	35	32.2	14787.4	15962	8138.6				22344.2	23394.8	18034.7	11142.2	4914.64	4526.12		High	High	Peak Found	High	High	Not Found	High	4.838e-05	3.866e-05	3.42
FALSE	High	[R].KEWMFKLVGK.[E]	1xBiotin [K6]	0.0059798	0.000613418	1	3	4	Q9NVQ4	Q9NVQ4 [42-51]	Q9NVQ4 1xBiotin [K47]	Fas apoptotic inhibitory molecule 1 OS=Homo sapiens OX=9606 GN=FAIM PE=1 SV=1	2	1491.79	4.492	2.16736	0.142965	0.844771	163.6	36.4	277.2	169.8	43.1	45.4	26.6	37.8	43181.3	27274.9					65248.3	39975.5	10145.1	10693.7	6264.36	8898.72		High	High	High	Not Found	Not Found	High	High	0.0001024	0.0002003	3.02
FALSE	High	[R].SKTPTPSVETLPHLRPFPASSHPR.[T]	1xBiotin [K2]	0.0057868	0.000613418	1	3	2	Q5T5Y3	Q5T5Y3 [1120-1143]	Q5T5Y3 1xBiotin [K1121]	Calmodulin-regulated spectrin-associated protein 1 OS=Homo sapiens OX=9606 GN=CAMSAP1 PE=1 SV=2	1	2865.48	4.478	2.16285	0.260467	0.584247	163.5	36.5	39.8	183.3	208.8	15.6	40.9	111.6		60265.4	45422			53786.9	19161.5	88328.3	100653	7522.39	19726.9	53786.9		High	High	Peak Found	Not Found	Not Found	Peak Found	High	0.0001024	0.000193	2.66
FALSE	High	[K].LPSKSSSPNSPLPMFR.[R]	1xBiotin [K4]	0.0001579	0.000240097	1	2	10	Q7Z401	Q7Z401 [722-737]	Q7Z401 1xBiotin [K725]	C-myc promoter-binding protein OS=Homo sapiens OX=9606 GN=DENND4A PE=1 SV=2	1	1970.98	4.472	2.16092	0.0386163	1.41323	163.5	36.5	166.6	164	163.4	52.3	17	36.7	170444	173018	113984	59217.2	19271.8	56702.2	257546	253584	252583	80840.9	26231	56702.2		High	High	High	High	High	High	High	4.838e-05	3.616e-06	3.2
FALSE	High	[K].EMFGGFFKSVVK.[S]	1xBiotin [K8]	0.000534422	0.000240097	1	1	2	Q9Y5X3	Q9Y5X3 [181-192]	Q9Y5X3 1xBiotin [K188]	Sorting nexin-5 OS=Homo sapiens OX=9606 GN=SNX5 PE=1 SV=1	1	1601.79	4.464	2.15834	0.470874	0.327095	163.4	36.6	200.6	189.4	22.8	126.5	18.2	42.4	49507.2	48204		34567.3			74806.9	70650.4	8501.52	47189.9	6779.09	15826.8		High	High	Not Found	Peak Found	Not Found	Not Found	High	4.838e-05	1.496e-05	3.43
FALSE	High	[K].KIHLTENGIR.[V]	1xBiotin [K1]	0.000714156	0.000240097	1	3	2	Q9P2J5	Q9P2J5 [1155-1164]	Q9P2J5 1xBiotin [K1155]	Leucine--tRNA ligase, cytoplasmic OS=Homo sapiens OX=9606 GN=LARS1 PE=1 SV=2	1	1406.76	4.454	2.1551	0.0987329	1.00554	163.3	36.7	129.4	141.4	190.6	31.8	15.7	91.2	25535.6	28771	25640.3			27182.9	38585.2	42168.3	56817.6	9467.88	4681.57	27182.9		Peak Found	High	High	Not Found	Not Found	Peak Found	High	4.838e-05	2.097e-05	3.22
FALSE	High	[R].NPMDYPVEDAFCKPQLVKKSYGVENR.[A]	2xBiotin [K18; K19]; 1xCarbamidomethyl [C12]; 1xOxidation [M3]	2.94054e-05	0.000240097	1	1	10	Q8NFJ5	Q8NFJ5 [273-298]	Q8NFJ5 2xBiotin [K290; K291]	Retinoic acid-induced protein 3 OS=Homo sapiens OX=9606 GN=GPRC5A PE=1 SV=2	2	3552.64	4.44	2.15056	0.0512429	1.29037	163.2	36.8	151.3	147.4	193	14.5	34.1	59.8	197698	198545	171909	20915	49436.2	118024	298727	290998	380943	28552.3	67288	118024		High	High	High	Peak Found	High	High	High	4.838e-05	5.025e-07	3.7
FALSE	High	[K].TISLSKVSLSK.[V]	1xBiotin [K6]	0.00372694	0.000507563	1	1	4	Q68DQ2	Q68DQ2 [835-845]	Q68DQ2 1xBiotin [K840]	Very large A-kinase anchor protein OS=Homo sapiens OX=9606 GN=CRYBG3 PE=1 SV=3	1	1388.78	4.435	2.14893	0.0364077	1.43881	163.2	36.8	146.1	173.1	154	25.2	34.7	66.9	26295.8	32105.9	18892.2				39733.8	47056.1	41864.2	6845.83	9438.73	18198.8		High	High	Peak Found	High	Not Found	High	High	9.231e-05	0.0001266	2.32
FALSE	High	[K].GKGVGHEFQK.[V]	1xBiotin [K2]	0.000264026	0.000240097	1	7	5	Q6GYQ0	Q6GYQ0 [700-709]	Q6GYQ0 1xBiotin [K701]	Ral GTPase-activating protein subunit alpha-1 OS=Homo sapiens OX=9606 GN=RALGAPA1 PE=1 SV=1	1	1312.65	4.428	2.14666	0.00303537	2.51779	163.2	36.8	119.9	165.3	204.5	46.9	26.1	37.3	185384	263559	215711	80328.6	44748.7	87234.1	280121	386286	478006	109661	60907.7	87234.1		High	Peak Found	High	High	High	Peak Found	High	4.838e-05	6.6e-06	3.75
FALSE	High	[R].LKNCGCLGASPNLEQLQEENLK.[L]	1xBiotin [K2]; 2xCarbamidomethyl [C4; C6]	0.0392091	0.00174131	1	1	1	P54136	P54136 [29-50]	P54136 1xBiotin [K30]	Arginine--tRNA ligase, cytoplasmic OS=Homo sapiens OX=9606 GN=RARS1 PE=1 SV=2	1	2741.31	4.409	2.14045	0.0275483	1.5599	163	37	142	227.2	117.1	32.2	62.5	19	33121	54635.9	18634.8				50046.9	80077.3	41293.9	11351.5	22023.2	6713.44		Peak Found	Peak Found	High	Not Found	Not Found	Not Found	High	0.0002763	0.00325	3.48
FALSE	High	[R].GSKVALLPAGGALQHSR.[S]	1xBiotin [K3]	2.19049e-06	0.000240097	1	1	14	Q9Y4H2	Q9Y4H2 [413-429]	Q9Y4H2 1xBiotin [K415]	Insulin receptor substrate 2 OS=Homo sapiens OX=9606 GN=IRS2 PE=1 SV=2	1	1888.02	4.365	2.12598	0.00871983	2.05949	162.7	37.3	153.1	125.1	216.8	37	35.1	33	846441	712775	817095	226208	215274	275493	1.279e+06	1.04468e+06	1.81064e+06	308810	293011	275493		High	High	High	High	High	High	High	4.838e-05	2.378e-08	4.03
FALSE	High	[K].LPDSPALAKK.[A]	1xBiotin [K9]	0.0253102	0.000985519	1	1	2	Q13586	Q13586 [572-581]	Q13586 1xBiotin [K580]	Stromal interaction molecule 1 OS=Homo sapiens OX=9606 GN=STIM1 PE=1 SV=3	1	1265.69	4.357	2.12334	0.401071	0.396779	162.7	37.3	43	179.6	151.3	166.8	24.6	34.7		40121.4	22360.9	40011.6			14087	58804.1	49550.7	54622.2	8048.83	11373.8		High	High	Peak Found	Peak Found	Not Found	Not Found	High	0.0001594	0.001448	1.73
FALSE	High	[K].NKSIVWDEK.[K]	1xBiotin [K2]	0.00168133	0.000240097	1	5	4	O15027	O15027 [2128-2136]	O15027 1xBiotin [K2129]	Protein transport protein Sec16A OS=Homo sapiens OX=9606 GN=SEC16A PE=1 SV=4	1	1344.66	4.329	2.11403	0.0118079	1.92783	162.5	37.5	114.4	219.3	158.1	38.7	36.5	32.9	265378	524498	250055	99284.1	94042.8	115386	400994	768732	554109	135539	128002	115386		High	High	High	Peak Found	Peak Found	High	High	4.838e-05	5.515e-05	3.65
FALSE	High	[R].GSSQPNLSTSHSEQEYGKAGGSPASYHGSTSPR.[V]	1xBiotin [K18]	4.75772e-05	0.000240097	1	2	3	O95208-2	O95208-2 [171-203]	O95208-2 1xBiotin [K188]	Isoform 2 of Epsin-2 OS=Homo sapiens OX=9606 GN=EPN2	1	3574.59	4.323	2.11203	0.219747	0.658077	162.4	37.6	114	186.8	106.4	26.4	14.8	151.5	21931	37039.1	13957.4			44031.9	33138.5	54286.5	30929	7665.08	4298.53	44031.9		High	High	Peak Found	Not Found	Not Found	High	High	4.838e-05	8.86e-07	2.55
FALSE	High	[R].EHPTVVPSHKSPVLDTKPK.[E]	1xBiotin [K10]	0.000714156	0.000240097	1	4	4	Q96S66	Q96S66 [454-472]	Q96S66 1xBiotin [K463]	Chloride channel CLIC-like protein 1 OS=Homo sapiens OX=9606 GN=CLCC1 PE=1 SV=1	1	2322.23	4.322	2.1117	0.218291	0.660964	162.4	37.6	144.2	115.4	136.4	24	148.5	31.6	49859.8	41122.9	32160.5		56994.4		75339.7	60272	71266	12523.3	77575.5	16488.3		High	High	High	Not Found	High	Not Found	High	4.838e-05	2.099e-05	2.89
FALSE	High	[K].AKLEAQEMPSQLFTLGASEHSPLK.[T]	1xBiotin [K2]; 1xOxidation [M8]	0.0532048	0.00245158	1	1	1	Q92692	Q92692 [413-436]	Q92692 1xBiotin [K414]	Nectin-2 OS=Homo sapiens OX=9606 GN=NECTIN2 PE=1 SV=1	1	2854.41	4.271	2.09457	0.408534	0.388772	162.1	37.9	140.5	127.1	70.4	29.8	210.8	21.4	68951.7	64320.5	23560.3		114852		104188	94271.6	52208.5	22070.7	156326	15862.5		Peak Found	High	Peak Found	Not Found	Peak Found	Not Found	High	0.0004454	0.005595	2.89
FALSE	High	[K].LGADAKILSNVISK.[S]	1xBiotin [K6]	5.1155e-05	0.000240097	1	2	4	Q7Z401	Q7Z401 [1060-1073]	Q7Z401 1xBiotin [K1065]	C-myc promoter-binding protein OS=Homo sapiens OX=9606 GN=DENND4A PE=1 SV=2	1	1654.92	4.253	2.08848	0.102002	0.991391	161.9	38.1	200.2	193.4	59.5	75	45.5	26.5	23069.2	22975					34858.3	33673.4	10355.9	13058.4	7918.27	4618.33		High	High	High	Not Found	High	Not Found	High	4.838e-05	9.595e-07	3.35
FALSE	High	[K].IPFGSKSNMATLK.[D]	1xBiotin [K6]; 1xOxidation [M9]	0.0528697	0.00227016	1	1	1	P00338-3	P00338-3 [22-34]	P00338-3 1xBiotin [K27]	Isoform 3 of L-lactate dehydrogenase A chain OS=Homo sapiens OX=9606 GN=LDHA	1	1635.82	4.252	2.08814	0.110106	0.95819	161.9	38.1	115.6	158.6	158.1	105.1	37.2	25.5	25007.9	35360.9	23307.6	25154			37787.7	51826.9	51648.6	34339.2	12147.8	8319.53		Peak Found	Peak Found	High	Peak Found	Not Found	Not Found	High	0.0004176	0.005502	2.49
FALSE	High	[R].LYDLNMPAYVKFNYMAER.[E]	1xBiotin [K11]; 2xOxidation [M6; M15]	2.11493e-05	0.000240097	1	2	4	P16333	P16333 [104-121]	P16333 1xBiotin [K114]	Cytoplasmic protein NCK1 OS=Homo sapiens OX=9606 GN=NCK1 PE=1 SV=1	1	2496.14	4.208	2.07313	0.637616	0.195441	161.6	38.4	15	55	291.8	13.1	212.7	12.4		27700.8	97189.7		115346		11055.6	40599.8	215367	9649.27	156999	9127.01		High	High	High	Not Found	High	Not Found	High	4.838e-05	3.42e-07	4.39
FALSE	High	[R].MGPGATAGGAEKSNVKIQSTPVK.[Q]	2xBiotin [K12; K16]; 1xOxidation [M1]	0.017255	0.000613418	1	3	1	P62820	P62820 [176-198]	P62820 2xBiotin [K187; K191]	Ras-related protein Rab-1A OS=Homo sapiens OX=9606 GN=RAB1A PE=1 SV=3	2	2696.32	4.2	2.07039	0.00603813	2.2191	161.5	38.5	176.2	186.6	107.5	56.2	41.9	31.6	44071.4	48122.4	18341.1				66593.3	70530.8	40643	21263.6	15857.1	11927		Peak Found	High	Peak Found	Not Found	Not Found	Not Found	High	0.0001024	0.0007575	3.42
FALSE	High	[R].AVILFKPMVSEPIHIHR.[K]	1xBiotin [K6]; 1xOxidation [M8]	7.27018e-06	0.000240097	1	2	4	O43314	O43314 [944-960]	O43314 1xBiotin [K949]	Inositol hexakisphosphate and diphosphoinositol-pentakisphosphate kinase 2 OS=Homo sapiens OX=9606 GN=PPIP5K2 PE=1 SV=3	0	2229.2	4.166	2.05866	0.0414725	1.38224	161.3	38.7	124.2	99.4	240.1	29.8	77.7	28.7	29297.8	24180.4	38619.6		20350.4		44269.9	35440.1	85579	10627.2	27699	10241.2		High	High	High	Not Found	High	Not Found	High	4.838e-05	9.766e-08	4.22
FALSE	High	[R].AKSLSAMDVEK.[C]	1xBiotin [K2]; 1xOxidation [M7]	0.0079276	0.000613418	1	2	2	Q6ZV73	Q6ZV73 [603-613]	Q6ZV73 1xBiotin [K604]	FYVE, RhoGEF and PH domain-containing protein 6 OS=Homo sapiens OX=9606 GN=FGD6 PE=1 SV=2	1	1420.68	4.113	2.04019	0.0372566	1.4288	160.9	39.1	104.1	199.1	175.8	42.7	60.4	17.8	23921.4	47154.9	27543.4	10870.3	15412.1		36146.1	69112.7	61034.8	14839.7	20977.6	6166.78		Peak Found	High	High	Peak Found	Peak Found	Not Found	High	0.0001024	0.0002672	2.45
FALSE	High	[K].KAVTDTHENGDLGTASETPLDDGASK.[L]	1xBiotin [K1]	0.00638525	0.000613418	1	2	1	Q9HD26	Q9HD26 [424-449]	Q9HD26 1xBiotin [K424]	Golgi-associated PDZ and coiled-coil motif-containing protein OS=Homo sapiens OX=9606 GN=GOPC PE=1 SV=1	1	2855.3	4.102	2.03633	0.600627	0.221395	160.8	39.2	18.3	208.1	203.3	49.6	73.1	47.6		64993.5	41982.3	16615	24576.9	21804	8362.01	95258	93030.7	22682.1	33451.8	21804		Not Found	Peak Found	High	Peak Found	Peak Found	Peak Found	High	0.0001024	0.0002134	3.94
FALSE	High	[R].KPVTVSPTTPTSPTEGEAS.[-]	1xBiotin [K1]	0.00168133	0.000240097	1	1	7	Q9Y6G9	Q9Y6G9 [505-523]	Q9Y6G9 1xBiotin [K505]	Cytoplasmic dynein 1 light intermediate chain 1 OS=Homo sapiens OX=9606 GN=DYNC1LI1 PE=1 SV=3	0	2112.02	4.093	2.03316	0.00526997	2.27819	160.7	39.3	112.2	160.1	190.2	39.1	37.4	61	106189	156266	122800	40991.9	39344	87242.6	160455	229032	272119	55960.4	53551.4	87242.6		High	High	High	High	High	High	High	4.838e-05	5.525e-05	4.5
FALSE	High	[K].NQKTMPLASLFVDQPGSCEEPK.[L]	1xBiotin [K3]; 1xCarbamidomethyl [C18]; 1xOxidation [M5]	0.000948031	0.000240097	1	2	5	Q5TCX8	Q5TCX8 [627-648]	Q5TCX8 1xBiotin [K629]	Mitogen-activated protein kinase kinase kinase 21 OS=Homo sapiens OX=9606 GN=MAP3K21 PE=1 SV=3	1	2718.26	4.08	2.02857	0.165299	0.781729	160.6	39.4	160.5	45.1	274	39.3	37.6	43.4	36452		42429.3				55080.2	15471.7	94021.1	13499.2	12905.4	14885.4		High	High	High	High	Not Found	High	High	4.838e-05	2.902e-05	4.38
FALSE	High	[K].LNLATKFK.[C]	1xBiotin [K6]	0.0705544	0.00328102	1	2	1	Q9H9C1	Q9H9C1 [438-445]	Q9H9C1 1xBiotin [K443]	Spermatogenesis-defective protein 39 homolog OS=Homo sapiens OX=9606 GN=VIPAS39 PE=1 SV=1	1	1160.65	4.068	2.02432	0.425719	0.370877	160.5	39.5	57.9	111	166.6	14.5	27.3	222.7		24667.5	24491.3			72574.9	18874	36154	54271.5	4736.98	8888.28	72574.9		Not Found	High	Peak Found	Not Found	Not Found	Peak Found	High	0.0008025	0.008652	2.6
FALSE	High	[R].KGSITEYTAAEEKEDGR.[R]	1xBiotin [K1]	7.6122e-09	0.000240097	1	2	10	Q12982	Q12982 [112-128]	Q12982 1xBiotin [K112]	BCL2/adenovirus E1B 19 kDa protein-interacting protein 2 OS=Homo sapiens OX=9606 GN=BNIP2 PE=1 SV=1	2	2109.98	4.037	2.01328	0.0589701	1.22937	160.3	39.7	71.8	202.1	185.1	60.7	45.9	34.3	166619	483223	292781	155903	118060	120209	251767	708238	648788	212832	160692	120209		High	High	High	High	High	High	High	4.838e-05	3.092e-11	6.13
FALSE	High	[-].MKKAEMGR.[F]	1xAcetyl [N-Term]; 2xBiotin [K2; K3]	0.00605879	0.000613418	1	1	6	Q96QD8	Q96QD8 [1-8]	Q96QD8 1xAcetyl [N-Term]; 2xBiotin [K2; K3]	Sodium-coupled neutral amino acid transporter 2 OS=Homo sapiens OX=9606 GN=SLC38A2 PE=1 SV=2	2	1444.66	4.032	2.0115	0.025703	1.59002	160.3	39.7	209.9	175.5	88.3	59.7	43.5	23.2	93103.9	80273.9	26705.4	29298	21436.9		140683	117654	59177.8	39996.4	29177.9	15541.6		High	High	High	High	High	Not Found	High	0.0001024	0.0002031	2.33
FALSE	High	[R].KLESVGSGMLDHR.[V]	1xBiotin [K1]; 1xOxidation [M9]	0.00481523	0.000613418	1	2	3	Q99767	Q99767 [5-17]	Q99767 1xBiotin [K5]	Amyloid-beta A4 precursor protein-binding family A member 2 OS=Homo sapiens OX=9606 GN=APBA2 PE=1 SV=3	1	1670.8	4.011	2.00396	0.292971	0.533176	160.1	39.9	90.7	103.2	180.9	24.5	175	25.7	36939.5	43298.7	50225.3	11059.1	79077.3	15822.5	55816.8	63461	111297	15097.4	107633	15822.5		High	Peak Found	High	Peak Found	High	Peak Found	High	0.0001024	0.0001617	2.93
FALSE	High	[R].KETQFHGSEGR.[Q]	1xBiotin [K1]	0.000621874	0.000240097	1	1	4	O95163	O95163 [166-176]	O95163 1xBiotin [K166]	Elongator complex protein 1 OS=Homo sapiens OX=9606 GN=ELP1 PE=1 SV=3	1	1501.69	3.998	1.99928	0.0108889	1.96302	160	40	117.8	167.1	166.6	41.7	69.1	37.7	57282.7	83813.4	55263.9	22437.6	37339	27724.3	86555.9	122841	122462	30630.9	50822.4	27724.3		High	High	High	Peak Found	Peak Found	High	High	4.838e-05	1.779e-05	2.94
FALSE	High	[K].GPKIDVDAPDIDIHGPDAK.[L]	1xBiotin [K3]	4.56274e-07	0.000240097	1	1	4	Q09666	Q09666 [3257-3275]	Q09666 1xBiotin [K3259]	Neuroblast differentiation-associated protein AHNAK OS=Homo sapiens OX=9606 GN=AHNAK PE=1 SV=2	1	2199.08	3.99	1.99639	0.593783	0.226372	159.9	40.1	182.1	23.4	163.8	168.9	41.1	20.8	54188		33234.9	55611.5			81879.8	10518.5	73646.8	75918.6	18458.1	9335.18		High	High	Peak Found	Peak Found	High	High	High	4.838e-05	3.794e-09	5.36
FALSE	High	[K].TVYLQSALSSSTSAEKFPSPHPSPAK.[L]	1xBiotin [K16]	9.84527e-06	0.000240097	1	2	5	O14681	O14681 [308-333]	O14681 1xBiotin [K323]	Etoposide-induced protein 2.4 homolog OS=Homo sapiens OX=9606 GN=EI24 PE=1 SV=4	1	2943.46	3.983	1.99386	0.580202	0.236421	159.9	40.1	182	192.7	19.9	20.1	45.7	139.5	40584	44298.9				47008.8	61323.7	64926.8	6720.45	6787.75	15396.7	47008.8		High	High	Not Found	High	High	High	High	4.838e-05	1.389e-07	4.76
FALSE	High	[K].IDSQKLNFR.[E]	1xBiotin [K5]	0.00927719	0.000613418	1	4	1	P11137	P11137 [1757-1765]	P11137 1xBiotin [K1761]	Microtubule-associated protein 2 OS=Homo sapiens OX=9606 GN=MAP2 PE=1 SV=4	1	1346.69	3.898	1.96273	0.419872	0.376883	159.2	40.8	246.5	191.2	21.6	36.3	55.3	49	34781.1	27810.8					52555.4	40761	4611.97	7745.47	11795.2	10455.6		High	Peak Found	Not Found	Not Found	Not Found	Not Found	High	0.0001024	0.0003209	2.64
FALSE	High	[R].TFPASGGGYKASSPAESSPEDSGYMR.[M]	1xBiotin [K10]	0.0122907	0.000613418	1	1	2	Q9Y4H2	Q9Y4H2 [719-744]	Q9Y4H2 1xBiotin [K728]	Insulin receptor substrate 2 OS=Homo sapiens OX=9606 GN=IRS2 PE=1 SV=2	1	2862.23	3.879	1.95568	0.17484	0.757359	159	41	203.4	195.4	50.9	56.2	50.4	43.8	48946.8	48482.6					73960.2	71058.7	18495.1	20421.1	18316.5	15913.4		High	High	Not Found	Not Found	Not Found	Not Found	High	0.0001024	0.0004567	2.83
FALSE	High	[K].SKVAPLSLGPIDIER.[L]	1xBiotin [K2]	0.000634289	0.000240097	1	5	3	P35670	P35670 [212-226]	P35670 1xBiotin [K213]	Copper-transporting ATPase 2 OS=Homo sapiens OX=9606 GN=ATP7B PE=1 SV=4	1	1820.99	3.879	1.95568	0.142907	0.844947	159	41	164.7	153.5	100.8	24.7	116.8	39.6	22163.3	21295			17452.2		33489.5	31211	20494.2	5028.11	23754.4	8045.31		High	High	High	Not Found	Peak Found	Not Found	High	4.838e-05	1.825e-05	2.97
FALSE	High	[K].NLPQKSTAPVK.[T]	1xBiotin [K5]	0.00127511	0.000240097	1	2	3	O75592	O75592 [2849-2859]	O75592 1xBiotin [K2853]	E3 ubiquitin-protein ligase MYCBP2 OS=Homo sapiens OX=9606 GN=MYCBP2 PE=1 SV=4	1	1408.76	3.871	1.95271	0.00161398	2.7921	158.9	41.1	127	196.4	149.7	38.7	52.2	36	114138	182004	91795	38492.7	52122.6	48904.6	172466	266755	203413	52548.6	70944.4	48904.6		High	High	High	Peak Found	Peak Found	Peak Found	High	4.838e-05	4.066e-05	2.57
FALSE	High	[R].FQDVGPQAPVGSVYQKTNAVSEIKR.[V]	1xBiotin [K16]	2.57736e-05	0.000240097	1	5	4	Q9UJU6	Q9UJU6 [149-173]	Q9UJU6 1xBiotin [K164]	Drebrin-like protein OS=Homo sapiens OX=9606 GN=DBNL PE=1 SV=1	2	2944.5	3.871	1.95271	0.194594	0.710871	158.9	41.1	163.6	308.9	27.9	12.7	44.6	42.3	45576.1	88712.9					68867	130022	11729	5351.31	18757.4	17792.6		High	Peak Found	Not Found	High	High	High	High	4.838e-05	4.298e-07	4.78
FALSE	High	[-].MVKVTFNSALAQK.[E]	1xAcetyl [N-Term]; 1xBiotin [K3]	3.29629e-06	0.000240097	1	2	22	Q9Y287	Q9Y287 [1-13]	Q9Y287 1xAcetyl [N-Term]; 1xBiotin [K3]	Integral membrane protein 2B OS=Homo sapiens OX=9606 GN=ITM2B PE=1 SV=1	1	1704.88	3.868	1.95159	0.0048393	2.31522	158.9	41.1	206.8	152.4	127.4	39.9	39.4	34	349545	265619	146829	74705.1	73943	86931.4	528173	389306	325367	101984	100644	86931.4		High	High	High	High	High	High	High	4.838e-05	3.867e-08	3.55
FALSE	High	[K].EVVEVGQKLINKPMVGPEAGGTK.[E]	1xBiotin [K8]	0.000381881	0.000240097	1	2	1	Q9H2G2	Q9H2G2 [576-598]	Q9H2G2 1xBiotin [K583]	STE20-like serine/threonine-protein kinase OS=Homo sapiens OX=9606 GN=SLK PE=1 SV=1	1	2606.37	3.797	1.92486	0.552418	0.257732	158.3	41.7	188.9	140.7	25.6	13.6	37.1	194.1	41794.7	32097.6				64870.7	63153.1	47043.9	8560.4	4546.46	12389.8	64870.7		High	Peak Found	Not Found	Not Found	Not Found	Peak Found	High	4.838e-05	1.017e-05	3.16
FALSE	High	[K].LLQSAKTILR.[G]	1xBiotin [K6]	0.00145461	0.000240097	1	1	9	O00418	O00418 [342-351]	O00418 1xBiotin [K347]	Eukaryotic elongation factor 2 kinase OS=Homo sapiens OX=9606 GN=EEF2K PE=1 SV=2	1	1368.8	3.761	1.91112	0.00159425	2.79744	158	42	164.1	194	122.4	43.6	31.9	43.9	570169	695174	290099	167813	123132	230532	861544	1.01888e+06	642845	229091	167596	230532		High	High	High	High	High	High	High	4.838e-05	4.697e-05	2.8
FALSE	High	[R].KSYLYPSTLVR.[T]	1xBiotin [K1]	0.00863239	0.000613418	1	1	1	P52732	P52732 [930-940]	P52732 1xBiotin [K930]	Kinesin-like protein KIF11 OS=Homo sapiens OX=9606 GN=KIF11 PE=1 SV=2	1	1552.82	3.757	1.90958	0.13434	0.871796	158	42	186.8	231.9	50	29.9	51.8	49.7	29869	38223					45133	56021.7	12069.9	7229.01	12505.2	12011.6		Peak Found	High	Not Found	Not Found	Not Found	Not Found	High	0.0001024	0.0002942	2.72
FALSE	High	[K].CKSILLQSLIEGMEDR.[K]	1xBiotin [K2]; 1xCarbamidomethyl [C1]	1.62476e-05	0.000240097	1	2	9	Q7Z3T8	Q7Z3T8 [439-454]	Q7Z3T8 1xBiotin [K440]	Zinc finger FYVE domain-containing protein 16 OS=Homo sapiens OX=9606 GN=ZFYVE16 PE=1 SV=3	1	2118.04	3.753	1.90804	0.18324	0.736979	157.9	42.1	189.9	74.7	160.5	15.5	116.5	42.8	128721	52215.5	74199.7		87690	43806.4	194501	76529.9	164423	15892.6	119356	43806.4		High	High	High	High	Peak Found	High	High	4.838e-05	2.508e-07	2.67
FALSE	High	[K].TGIPLNVLPKK.[G]	1xBiotin [K10]	0.10196	0.00536422	1	1	1	Q96GA3	Q96GA3 [382-392]	Q96GA3 1xBiotin [K391]	Protein LTV1 homolog OS=Homo sapiens OX=9606 GN=LTV1 PE=1 SV=1	1	1405.82	3.752	1.90766	0.00799365	2.09725	157.9	42.1	157.9	145.4	171.5	52.2	30.7	42.1	16897.2	16042.9	12515.7				25532.2	23513.4	27734.3	8446.06	4971.06	6804.46		Peak Found	High	Peak Found	Not Found	Not Found	Not Found	High	0.00127	0.01479	1.85
FALSE	High	[R].IKMIASDSHRPEVK.[L]	1xBiotin [K2]; 1xOxidation [M3]	0.00022839	0.000240097	1	4	5	Q9NYF8	Q9NYF8 [535-548]	Q9NYF8 1xBiotin [K536]	Bcl-2-associated transcription factor 1 OS=Homo sapiens OX=9606 GN=BCLAF1 PE=1 SV=2	1	1852.94	3.728	1.8984	0.0594311	1.22599	157.7	42.3	68.3	260.4	154.9	48.3	41.5	26.5	15298.9	60153.2	23662.6			8969.49	23117.1	88163.7	52435.2	16366.4	14065.3	8969.49		High	High	High	Not Found	Not Found	High	High	4.838e-05	5.551e-06	4.24
FALSE	High	[R].WSNAKMEIATK.[D]	1xBiotin [K5]; 1xOxidation [M6]	0.131737	0.00793207	1	1	1	Q15181	Q15181 [53-63]	Q15181 1xBiotin [K57]	Inorganic pyrophosphatase OS=Homo sapiens OX=9606 GN=PPA1 PE=1 SV=2	1	1520.72	3.727	1.89801	0.616111	0.210341	157.7	42.3	134.6	29.5	181.1	26.9	191.8	36.1	26928.8		24707.8		42607.7		40690.2	8931.33	54751.2	8119.89	57993.7	10918.8		Peak Found	Not Found	High	Not Found	Peak Found	Not Found	High	0.001745	0.02224	1.9
FALSE	High	[R].HGDLTHFVANNLQLKIR.[L]	1xBiotin [K15]	1.06538e-08	0.000240097	1	1	12	Q96GS4	Q96GS4 [210-226]	Q96GS4 1xBiotin [K224]	BLOC-1-related complex subunit 6 OS=Homo sapiens OX=9606 GN=BORCS6 PE=1 SV=2	1	2202.16	3.726	1.89763	0.347245	0.459364	157.7	42.3	135.4	85.4	133.6	35.8	32.5	177.3	162133	105437	109092	47520.1	43253.1	321003	244988	154534	241742	64872.5	58872	321003		High	High	High	High	High	High	High	4.838e-05	4.588e-11	6.3
FALSE	High	[K].IQLVPKAQLGSWGK.[G]	1xBiotin [K6]	0.0387107	0.00174131	1	3	3	O43432	O43432 [1064-1077]	O43432 1xBiotin [K1069]	Eukaryotic translation initiation factor 4 gamma 3 OS=Homo sapiens OX=9606 GN=EIF4G3 PE=1 SV=2	1	1750.97	3.718	1.89453	0.488453	0.311178	157.6	42.4	148.4	279.9	19.1	29.3	83.4	39.9	21924.5	42630.1					33128.6	62480.9	4259.32	6537.09	18611.5	8910.27		Peak Found	High	High	Not Found	High	Not Found	High	0.0002496	0.003176	2.23
FALSE	High	[R].GGGVAGPPSGGGGQPQWQKCR.[L]	1xBiotin [K19]; 1xCarbamidomethyl [C20]	6.28879e-06	0.000240097	1	3	4	Q9NRF2	Q9NRF2 [271-291]	Q9NRF2 1xBiotin [K289]	SH2B adapter protein 1 OS=Homo sapiens OX=9606 GN=SH2B1 PE=1 SV=3	1	2264.04	3.697	1.88636	0.807462	0.0928778	157.4	42.6	21	150.1	129	242.6	34.9	22.5		57253.2	32538	99345.8			11716.4	83913.4	72102.6	135623	19503	12588.9		High	High	Peak Found	Peak Found	High	High	High	4.838e-05	8.217e-08	5.34
FALSE	High	[K].LKGKGPLPMEAIEK.[M]	1xBiotin [K4]; 1xOxidation [M9]	0.000767835	0.000240097	2	2	2	Q6P1N0-2; Q6P1N0	Q6P1N0-2 [62-75]; Q6P1N0 [62-75]	Q6P1N0-2 1xBiotin [K65]; Q6P1N0 1xBiotin [K65]	Isoform 2 of Coiled-coil and C2 domain-containing protein 1A OS=Homo sapiens OX=9606 GN=CC2D1A Coiled-coil and C2 domain-containing protein 1A OS=Homo sapiens OX=9606 GN=CC2D1A PE=1 SV=1	2	1752.94	3.681	1.8801	0.250738	0.60078	157.3	42.7	140.8	40	259.3	18.8	38.2	103	46840.6		58822.5			51764.8	70777.7	20095.2	130348	9452.7	19225.5	51764.8	Shared	Peak Found	Not Found	High	Not Found	High	Peak Found	High	4.838e-05	2.275e-05	2.03
FALSE	High	[K].SDDSKSSSPELVTHLKWDDPYYDIAR.[H]	2xBiotin [K5; K16]	2.1522e-07	0.000240097	1	1	6	Q07960	Q07960 [44-69]	Q07960 2xBiotin [K48; K59]	Rho GTPase-activating protein 1 OS=Homo sapiens OX=9606 GN=ARHGAP1 PE=1 SV=1	2	3476.58	3.579	1.83956	0.180232	0.744168	156.3	43.7	149.2	167.2	118.6	11	41.7	112.4	199018	229989	107890		61735.3	226538	300722	337085	239079	22203.5	84028.3	226538		High	High	High	Not Found	High	High	High	4.838e-05	1.566e-09	4.7
FALSE	High	[-].MKKAEMGR.[F]	1xAcetyl [N-Term]; 2xBiotin [K2; K3]; 1xOxidation [M6]	0.0154456	0.000613418	1	1	2	Q96QD8	Q96QD8 [1-8]	Q96QD8 1xAcetyl [N-Term]; 2xBiotin [K2; K3]	Sodium-coupled neutral amino acid transporter 2 OS=Homo sapiens OX=9606 GN=SLC38A2 PE=1 SV=2	2	1460.65	3.506	1.80983	0.000676806	3.16954	155.6	44.4	159.7	180.5	128.9	48.2	37.1	45.6	125221	145942	68935	41851.8	32270.6	53974	189212	213900	152757	57134.3	43923.7	53974		High	High	Peak Found	Peak Found	Peak Found	Peak Found	High	0.0001024	0.0006355	2.18
FALSE	High	[K].FKMPEMSIKPQK.[I]	1xBiotin [K2]; 2xOxidation [M3; M6]	0.0158537	0.000613418	1	1	4	Q09666	Q09666 [1439-1450]	Q09666 1xBiotin [K1440]	Neuroblast differentiation-associated protein AHNAK OS=Homo sapiens OX=9606 GN=AHNAK PE=1 SV=2	1	1721.84	3.501	1.80777	0.0469591	1.32828	155.6	44.4	92.6	162.9	184.4	46.5	82.9	30.7	49284.8	89417.6	66940.9	27420.3	49019.9	24739.1	74470.9	131055	148338	37433	66721.4	24739.1		High	High	High	Peak Found	High	Peak Found	High	0.0001024	0.0006647	2.97
FALSE	High	[R].VDSPMAYSSNGKVNDKR.[F]	2xBiotin [K12; K16]; 1xOxidation [M5]	0.00380114	0.000507563	1	4	3	Q16625	Q16625 [319-335]	Q16625 2xBiotin [K330; K334]	Occludin OS=Homo sapiens OX=9606 GN=OCLN PE=1 SV=1	2	2336.05	3.495	1.80529	0.0680036	1.16747	155.5	44.5	250.3	151.4	69	43.3	55.7	30.4	112407	70076.4	21129.6	21526	27747.3		169851	102708	46822.2	29386.4	37767	20616.5		High	High	Peak Found	Peak Found	High	Not Found	High	9.231e-05	0.0001291	3.47
FALSE	High	[K].SEKINSDYLR.[D]	1xBiotin [K3]	0.0705544	0.00328102	1	4	1	Q9P2D6	Q9P2D6 [1130-1139]	Q9P2D6 1xBiotin [K1132]	Protein FAM135A OS=Homo sapiens OX=9606 GN=FAM135A PE=1 SV=2	1	1450.7	3.487	1.80199	0.356969	0.447369	155.4	44.6	58.3	147.7	161.9	41.8	42.4	148		36231.8	26270.6			53221.2	20958.5	53103.3	58214.4	15038.7	15230.5	53221.2		Not Found	High	Peak Found	Not Found	Not Found	Peak Found	High	0.0008025	0.008665	2.06
FALSE	High	[K].QALAVGNKIVLHTEQK.[Q]	1xBiotin [K8]	0.0584812	0.00261013	1	4	3	Q8NG31	Q8NG31 [1241-1256]	Q8NG31 1xBiotin [K1248]	Kinetochore scaffold 1 OS=Homo sapiens OX=9606 GN=KNL1 PE=1 SV=3	1	1975.08	3.466	1.79327	0.0684992	1.16431	155.2	44.8	130.8	106.6	228.2	37.8	17.4	79.2	20207.8	16971.9	24034			18473.6	30534.6	24874.9	53258.2	8810.56	4070.33	18473.6		High	High	High	Not Found	Not Found	Peak Found	High	0.0005298	0.006476	2.85
FALSE	High	[R].CCNQEIPGKFMGYTGDLR.[A]	1xBiotin [K9]; 2xCarbamidomethyl [C1; C2]; 1xOxidation [M11]	0.139667	0.008423	1	2	2	Q9Y2I7	Q9Y2I7 [191-208]	Q9Y2I7 1xBiotin [K199]	1-phosphatidylinositol 3-phosphate 5-kinase OS=Homo sapiens OX=9606 GN=PIKFYVE PE=1 SV=3	1	2388.02	3.464	1.79244	0.0176532	1.75318	155.2	44.8	184.4	98.4	164.9	44.2	47.6	60.5	53973.9	29692.2	32919.7	14318.3	15471.4	26750.4	81556.3	43518.5	72948.3	19546.7	21058.3	26750.4		High	Peak Found	High	Peak Found	Peak Found	Peak Found	High	0.001787	0.02442	2.75
FALSE	High	[R].VPVSGVYAGKIQR.[K]	1xBiotin [K10]	0.000374405	0.000240097	1	1	3	O43303	O43303 [992-1004]	O43303 1xBiotin [K1001]	Centriolar coiled-coil protein of 110 kDa OS=Homo sapiens OX=9606 GN=CCP110 PE=1 SV=3	1	1599.87	3.432	1.77905	0.74754	0.126366	154.9	45.1	144.7	175.6	23.1	31.9	42.2	182.4	40571.1	50754.1			13121.9	77277.1	61304.3	74388	9800.56	13521.6	17860.3	77277.1		High	High	Not Found	Not Found	Peak Found	High	High	4.838e-05	9.909e-06	3.84
FALSE	High	[K].TYGLWKCVLPEEDSGELAKPK.[I]	1xBiotin [K6]; 1xCarbamidomethyl [C7]	0.000621874	0.000240097	1	2	1	Q9Y3F4	Q9Y3F4 [299-319]	Q9Y3F4 1xBiotin [K304]	Serine-threonine kinase receptor-associated protein OS=Homo sapiens OX=9606 GN=STRAP PE=1 SV=1	1	2646.29	3.428	1.77737	0.303313	0.518109	154.8	45.2	227.5	157.2	40.1	45.9	37.6	91.7	54219.7	38627.7			9948.61	33017.9	81927.6	56614.8	14459.1	16517	13541.1	33017.9		Peak Found	High	Not Found	Not Found	Peak Found	Peak Found	High	4.838e-05	1.781e-05	3
FALSE	High	[R].TTSFAESCKPVQQPSAFGSMKVSR.[D]	1xBiotin [K21]; 1xCarbamidomethyl [C8]	0.00133526	0.000240097	1	2	2	P49841	P49841 [7-30]	P49841 1xBiotin [K27]	Glycogen synthase kinase-3 beta OS=Homo sapiens OX=9606 GN=GSK3B PE=1 SV=2	1	2856.35	3.398	1.76469	0.438111	0.358415	154.5	45.5	165.3	260.4	20.5	85.1	48.6	20	29731.1	48293.6		16946.7			44924.7	70781.8	5583.89	23134.9	13219.2	5431.5		High	Peak Found	Not Found	Peak Found	Not Found	High	High	4.838e-05	4.266e-05	4.2
FALSE	High	[K].SKAFDFLSEETEASLASR.[R]	1xBiotin [K2]	1.45228e-08	0.000240097	2	6	21	O60271-9; O60271	O60271-9 [447-464]; O60271 [604-621]	O60271-9 1xBiotin [K448]; O60271 1xBiotin [K605]	Isoform 6 of C-Jun-amino-terminal kinase-interacting protein 4 OS=Homo sapiens OX=9606 GN=SPAG9 C-Jun-amino-terminal kinase-interacting protein 4 OS=Homo sapiens OX=9606 GN=SPAG9 PE=1 SV=4	1	2214.04	3.381	1.75745	0.173746	0.760084	154.3	45.7	152.8	101.8	137.3	39.3	40.6	128.2	1.59336e+06	1.09412e+06	976465	453434	470251	2.01931e+06	2.40761e+06	1.6036e+06	2.1638e+06	619009	640062	2.01931e+06	Shared	High	High	High	High	High	High	High	4.838e-05	6.643e-11	6.51
FALSE	High	[K].GRPCKIVEMSTSK.[T]	1xBiotin [K5]; 1xCarbamidomethyl [C4]	0.00777326	0.000613418	1	3	3	Q9GZV4	Q9GZV4 [35-47]	Q9GZV4 1xBiotin [K39]	Eukaryotic translation initiation factor 5A-2 OS=Homo sapiens OX=9606 GN=EIF5A2 PE=1 SV=3	1	1718.84	3.358	1.7476	0.186795	0.728635	154.1	45.9	205.6	142.4	62.7	112.4	42.4	34.4	87160.6	62249.2	18137	52735.1	19963.6		131702	91235.7	40190.6	71991.8	27172.6	22007.2		High	High	High	Peak Found	Peak Found	Not Found	High	0.0001024	0.0002624	3.33
FALSE	High	[K].FLVKQNPSETR.[V]	1xBiotin [K4]	0.000948031	0.000240097	1	2	1	O43303	O43303 [937-947]	O43303 1xBiotin [K940]	Centriolar coiled-coil protein of 110 kDa OS=Homo sapiens OX=9606 GN=CCP110 PE=1 SV=3	1	1544.79	3.337	1.73855	0.00836271	2.07765	153.9	46.1	125.3	142.4	201.3	42.7	47.2	41.2	36195.5	42419.2	39665.8			17989.2	54692.5	62171.8	87897.3	18628.6	20603	17989.2		High	Peak Found	Peak Found	Not Found	Not Found	Peak Found	High	4.838e-05	2.905e-05	3.3
FALSE	High	[R].FQDVGPQAPVGSVYQKTNAVSEIK.[R]	1xBiotin [K16]	0.000223918	0.000240097	1	5	3	Q9UJU6	Q9UJU6 [149-172]	Q9UJU6 1xBiotin [K164]	Drebrin-like protein OS=Homo sapiens OX=9606 GN=DBNL PE=1 SV=1	1	2788.4	3.304	1.72421	0.524195	0.280507	153.5	46.5	172.9	103.9	48.2	21.4	31.4	222.2	44856.2	27781.8				87072.7	67779.2	40718.5	18883	8379.96	12323.1	87072.7		High	High	Not Found	Not Found	Not Found	High	High	4.838e-05	5.453e-06	3.25
FALSE	High	[R].SKTAMSK.[C]	1xBiotin [K2]	0.0360766	0.00117625	1	2	3	Q7Z401	Q7Z401 [1572-1578]	Q7Z401 1xBiotin [K1573]	C-myc promoter-binding protein OS=Homo sapiens OX=9606 GN=DENND4A PE=1 SV=2	1	978.475	3.297	1.72115	0.0383791	1.41591	153.5	46.5	209	163.7	99.5	59	49.6	19.1	36853.6	29752.9	11965.7				55687	43607.5	26515.4	15705.2	13224.9	5090.06		High	High	High	Not Found	Not Found	Not Found	High	0.0001883	0.002792	2.32
FALSE	High	[K].TSVCKLVLR.[I]	1xBiotin [K5]; 1xCarbamidomethyl [C4]	0.103199	0.00536422	1	1	1	Q9UPX6	Q9UPX6 [594-602]	Q9UPX6 1xBiotin [K598]	Major intrinsically disordered Notch2-binding receptor 1 OS=Homo sapiens OX=9606 GN=MINAR1 PE=1 SV=3	1	1301.71	3.297	1.72115	0.209484	0.678849	153.5	46.5	204.6	148.4	68.4	119.2	14.4	45	38650.1	28901.9		24924.9			58401.5	42360.2	19519.7	34026.4	4119.2	12848.1		High	Peak Found	Not Found	Peak Found	Not Found	Not Found	High	0.00127	0.01502	1.39
FALSE	High	[K].KLVAAASPSAMLSQSLDLSDR.[H]	1xBiotin [K1]; 1xOxidation [M11]	2.0239e-06	0.000240097	1	2	7	Q13459	Q13459 [1317-1337]	Q13459 1xBiotin [K1317]	Unconventional myosin-IXb OS=Homo sapiens OX=9606 GN=MYO9B PE=1 SV=3	1	2402.21	3.287	1.71677	0.641987	0.192474	153.3	46.7	59.9	20.1	272.5	214.3	15	18.2			45436.8	57998.7			22143.7	7431.84	100686	79177.4	5556.61	6736.86		High	High	High	High	High	High	High	4.838e-05	2.168e-08	5.47
FALSE	High	[K].QKIAFTEWIEPPKR.[E]	1xBiotin [K2]	0.000638482	0.000240097	1	1	4	O60264	O60264 [723-736]	O60264 1xBiotin [K724]	SWI/SNF-related matrix-associated actin-dependent regulator of chromatin subfamily A member 5 OS=Homo sapiens OX=9606 GN=SMARCA5 PE=1 SV=1	2	1969.04	3.227	1.69019	0.0236415	1.62632	152.7	47.3	178.1	182.6	101.9	55.2	25	57.2	41470.7	43847.4	16189	14223.6			62663.6	64265.1	35874	19417.4	8813.53	20130.2		High	High	Peak Found	Peak Found	High	High	High	4.838e-05	1.843e-05	3.58
FALSE	High	[K].TSSAFVGKTPEASPEPK.[D]	1xBiotin [K8]	0.000232951	0.000240097	1	2	4	Q99460	Q99460 [303-319]	Q99460 1xBiotin [K310]	26S proteasome non-ATPase regulatory subunit 1 OS=Homo sapiens OX=9606 GN=PSMD1 PE=1 SV=2	1	1958.95	3.154	1.65718	0.0235749	1.62755	151.9	48.1	148.7	121.5	155.7	47.1	46.3	80.7	37578.6	31659.1	26840.3	13186.1		30802.2	56782.5	46401.3	59476.7	18001.1	17687.4	30802.2		High	High	High	Peak Found	Not Found	High	High	4.838e-05	5.671e-06	3.64
FALSE	High	[R].KTSSVSSISQVSPER.[G]	1xBiotin [K1]	0.000416039	0.000240097	1	1	4	P42356	P42356 [254-268]	P42356 1xBiotin [K254]	Phosphatidylinositol 4-kinase alpha OS=Homo sapiens OX=9606 GN=PI4KA PE=1 SV=4	1	1817.91	3.149	1.65489	0.0126605	1.89755	151.8	48.2	136.5	107.3	206.4	39.9	66.5	43.4	22103.2	17917.8	22785.2		11955.8		33398.6	26261.3	50490.8	9760.64	16273.1	10605.6		High	Peak Found	High	Not Found	High	High	High	4.838e-05	1.117e-05	2.61
FALSE	High	[R].GPLNPLPKSYTLGQPLR.[K]	1xBiotin [K8]	0.00109587	0.000240097	1	2	6	Q9NS62	Q9NS62 [720-736]	Q9NS62 1xBiotin [K727]	Thrombospondin type-1 domain-containing protein 1 OS=Homo sapiens OX=9606 GN=THSD1 PE=1 SV=1	1	2077.13	3.136	1.64893	0.0448861	1.34789	151.6	48.4	94.3	176.4	170.6	75.8	28.5	54.4	23119	44564.8	28509.2	20558.8			34933.5	65316.6	63175	28066	10562.1	20142.3		High	Peak Found	High	High	High	High	High	4.838e-05	3.422e-05	4.72
FALSE	High	[R].AVHSKSSTAVYLAEGGTATTMVSK.[D]	1xBiotin [K5]; 1xOxidation [M21]	4.30915e-08	0.000240097	1	1	7	Q13873	Q13873 [1008-1031]	Q13873 1xBiotin [K1012]	Bone morphogenetic protein receptor type-2 OS=Homo sapiens OX=9606 GN=BMPR2 PE=1 SV=2	1	2638.29	3.133	1.64754	0.0183709	1.73587	151.6	48.4	99.7	162.6	169.5	51.9	65.4	50.9	196568	330577	227948	113298	143254	151606	297021	484511	505122	154669	194985	151606		High	High	High	High	High	High	High	4.838e-05	2.366e-10	5.82
FALSE	High	[R].LMDSVALKGGR.[G]	1xBiotin [K8]; 1xOxidation [M2]	0.0181774	0.000613418	1	1	2	Q9NWV4	Q9NWV4 [48-58]	Q9NWV4 1xBiotin [K55]	CXXC motif containing zinc binding protein OS=Homo sapiens OX=9606 GN=CZIB PE=1 SV=1	1	1388.7	3.125	1.64386	0.290482	0.536881	151.5	48.5	39.8	169.5	229.1	59.6	47.7	54.3		29832.6	26665.9				10256.5	43724.3	59090.2	15379.3	12291.1	13993.3		High	Peak Found	High	Not Found	Not Found	Not Found	High	0.0001024	0.0008248	1.99
FALSE	High	[K].SNLKQVETGVAK.[M]	1xBiotin [K4]	0.00277243	0.000240097	1	1	6	Q13873	Q13873 [779-790]	Q13873 1xBiotin [K782]	Bone morphogenetic protein receptor type-2 OS=Homo sapiens OX=9606 GN=BMPR2 PE=1 SV=2	1	1499.79	3.124	1.64339	0.175352	0.756089	151.5	48.5	105.7	156.6	139.3	27.9	125.9	44.6	26355.3	40241.8	23677.8		34851.9		39823.7	58980.5	52468.7	10511.1	47437.2	16794.2		High	High	High	High	High	High	High	4.838e-05	9.41e-05	2.86
FALSE	High	[R].TPPPGGVKMPNVPNTQPAIMKPTEEHPAYTQIAK.[E]	2xBiotin [K8; K21]; 1xOxidation [M]	0.0181774	0.000613418	1	2	3	O15126	O15126 [45-78]	O15126 2xBiotin [K52; K65]	Secretory carrier-associated membrane protein 1 OS=Homo sapiens OX=9606 GN=SCAMP1 PE=1 SV=2	1	4108.02	3.084	1.6248	0.898534	0.0464653	151	49	231.8	93.1	9	30.2	18	217.9	132247	54791.6		19076.1		187818	199829	80305.5	7797.74	26041.9	15478.6	187818		High	High	Not Found	Peak Found	Not Found	High	High	0.0001024	0.0008237	3.99
FALSE	High	[R].VFIGNLNTLVVKK.[S]	1xBiotin [K]	0.000881763	0.000240097	1	7	4	P07910	P07910 [18-30]	P07910 1xBiotin [K]	Heterogeneous nuclear ribonucleoproteins C1/C2 OS=Homo sapiens OX=9606 GN=HNRNPC PE=1 SV=4	1	1670.97	3.054	1.6107	0.0691428	1.16025	150.7	49.3	115.2	138.2	175.1	93.6	45.2	32.8	17254.4	21334.1	17880.8	15515.7			26071.9	31268.4	39622.9	21181.4	10238	7418.66		High	High	Peak Found	Peak Found	High	High	High	4.838e-05	2.67e-05	2.97
FALSE	High	[K].KNQWVNLNEPEEEKK.[A]	1xBiotin [K1]	0.00977601	0.000613418	1	5	1	O15027	O15027 [2137-2151]	O15027 1xBiotin [K2137]	Protein transport protein Sec16A OS=Homo sapiens OX=9606 GN=SEC16A PE=1 SV=4	2	2111.02	3.054	1.6107	0.374659	0.426363	150.7	49.3	241.9	161.6	32.5	45.8	65.3	52.9	27479.2	18922.1					41521.9	27733.3	5581.39	7865.37	11202.9	9081.07		Peak Found	High	Not Found	Not Found	Not Found	Not Found	High	0.0001024	0.0003409	3.23
FALSE	High	[R].LAGKDHSASFSNSSYLQNQLLK.[R]	1xBiotin [K4]	3.9041e-05	0.000240097	1	1	6	Q86WG5	Q86WG5 [1290-1311]	Q86WG5 1xBiotin [K1293]	Myotubularin-related protein 13 OS=Homo sapiens OX=9606 GN=SBF2 PE=1 SV=1	1	2634.3	3.052	1.60975	0.653032	0.185065	150.6	49.4	108.2	175	36.5	216.8	28	35.4	32406.9	54064.6		71876.2			48967.9	79240.1	16533	98122.5	12694.3	16046.3		High	High	High	High	High	High	High	4.838e-05	6.99e-07	5.38
FALSE	High	[R].KQFQLMENSR.[Q]	1xBiotin [K1]; 1xOxidation [M6]	0.00079355	0.000240097	1	5	1	Q9Y2D5	Q9Y2D5 [328-337]	Q9Y2D5 1xBiotin [K328]	A-kinase anchor protein 2 OS=Homo sapiens OX=9606 GN=AKAP2 PE=1 SV=3	1	1522.71	3.051	1.60928	0.374071	0.427046	150.6	49.4	40.9	142	220.9	46.5	108.3	41.3		48464.9	49873.5	17055	39818.3	20667.7	20434.1	71032.8	110517	23282.8	54197	20667.7		Not Found	Peak Found	High	Peak Found	Peak Found	Peak Found	High	4.838e-05	2.356e-05	2.71
FALSE	High	[R].QLSYCKNDIR.[D]	1xBiotin [K6]; 1xCarbamidomethyl [C5]	0.0356168	0.00117625	1	3	4	Q92870	Q92870 [449-458]	Q92870 1xBiotin [K454]	Amyloid beta precursor protein binding family B member 2 OS=Homo sapiens OX=9606 GN=APBB2 PE=1 SV=3	1	1522.71	3.051	1.60928	0.418249	0.378565	150.6	49.4	37.3	142.9	222.3	46.8	109	41.6		48464.9	49873.5	17055	39818.3	20667.7	18532.4	71032.8	110517	23282.8	54197	20667.7		High	High	High	High	Peak Found	Peak Found	High	0.0001883	0.002726	2.15
FALSE	High	[R].ILGKPVMER.[W]	1xBiotin [K4]; 1xOxidation [M7]	0.00897837	0.000613418	1	2	5	Q14353	Q14353 [36-44]	Q14353 1xBiotin [K39]	Guanidinoacetate N-methyltransferase OS=Homo sapiens OX=9606 GN=GAMT PE=1 SV=1	0	1284.68	3.045	1.60644	0.00280858	2.55151	150.6	49.4	153.8	115.6	167	48.4	64.5	50.5	369790	286583	273784	128866	172229	183514	558764	420031	606692	175923	234422	183514		Peak Found	Peak Found	High	High	High	High	High	0.0001024	0.0003084	1.84
FALSE	High	[R].FSISPDEDSSSYSSNSDFNYSYPTKQAALK.[S]	1xBiotin [K25]	4.20673e-06	0.000240097	1	1	5	Q96QD8	Q96QD8 [9-38]	Q96QD8 1xBiotin [K33]	Sodium-coupled neutral amino acid transporter 2 OS=Homo sapiens OX=9606 GN=SLC38A2 PE=1 SV=2	1	3561.56	3.044	1.60597	0.275128	0.560465	150.5	49.5	155.2	113.8	169.9	1.5	51	108.6	321049	242789	239762		117105	339663	485115	355845	531300	4618.38	159392	339663		High	Peak Found	High	High	High	High	High	4.838e-05	5.149e-08	6.67
FALSE	High	[K].QLSLQCSKGR.[D]	1xBiotin [K8]; 1xCarbamidomethyl [C6]	0.00145461	0.000240097	1	2	6	O60239	O60239 [433-442]	O60239 1xBiotin [K440]	SH3 domain-binding protein 5 OS=Homo sapiens OX=9606 GN=SH3BP5 PE=1 SV=2	1	1402.69	3.025	1.59694	0.270557	0.567741	150.3	49.7	19.6	549.9	9.2	6.2	8.5	6.5		358240					18755.4	525056	8803.8	5889.35	8145.63	6201.12		High	High	High	High	High	High	High	4.838e-05	4.693e-05	3.29
FALSE	High	[K].GGKYAINPHLTEDQR.[F]	1xBiotin [K3]	0.00500871	0.000613418	1	1	1	Q9ULX3	Q9ULX3 [331-345]	Q9ULX3 1xBiotin [K333]	RNA-binding protein NOB1 OS=Homo sapiens OX=9606 GN=NOB1 PE=1 SV=1	1	1924.93	3.004	1.58688	9.89114e-05	4.00475	150.1	49.9	150.7	164.8	139.4	51.5	43.4	50.2	154882	174676	97681.5	58643.4	49510.3	77899	234032	256014	216457	80057.6	67388.8	77899		Peak Found	Peak Found	High	Peak Found	Peak Found	Peak Found	High	0.0001024	0.000168	3.43
FALSE	High	[K].LDDLHTLYHKKSY.[-]	2xBiotin [K10; K11]	0.00549083	0.000613418	1	2	1	Q9HD26	Q9HD26 [450-462]	Q9HD26 2xBiotin [K459; K460]	Golgi-associated PDZ and coiled-coil motif-containing protein OS=Homo sapiens OX=9606 GN=GOPC PE=1 SV=1	2	2084.99	2.992	1.58111	0.0402483	1.39525	149.9	50.1	319.6	93.4	93.9	31.4	18.4	43.5	47242.7						71385.2	20854.4	20970.8	7008.94	4099.12	9707.19		High	Not Found	Not Found	Not Found	Not Found	Not Found	High	0.0001024	0.0001833	2.51
FALSE	High	[K].FKMPEMHFKAPK.[I]	1xBiotin [K9]; 2xOxidation [M3; M6]	0.0389591	0.00174131	1	1	1	Q09666	Q09666 [1311-1322]; [1641-1652]; [1843-1854]	Q09666 1xBiotin [K1319]; 1xBiotin [K1649]; 1xBiotin [K1851]	Neuroblast differentiation-associated protein AHNAK OS=Homo sapiens OX=9606 GN=AHNAK PE=1 SV=2	2	1748.83	2.969	1.56998	0.112716	0.948013	149.6	50.4	126.5	78.7	210.6	40.9	100.6	42.6	27935.6	17919.3	31704.4	9992.81	24645.1	14219.5	42211.6	26263.6	70255.4	13641.8	33544.6	14219.5		Peak Found	Peak Found	High	Peak Found	Peak Found	Peak Found	High	0.0002763	0.003219	2.31
FALSE	High	[K].SVLADQGKSFATASHR.[N]	1xBiotin [K8]	0.00646957	0.000613418	1	3	3	Q9NYF8	Q9NYF8 [414-429]	Q9NYF8 1xBiotin [K421]	Bcl-2-associated transcription factor 1 OS=Homo sapiens OX=9606 GN=BCLAF1 PE=1 SV=2	1	1900.93	2.964	1.56755	0.0719968	1.14269	149.5	50.5	72.3	194.4	178.3	67.6	27.2	60.2	17590.4	48777.4	29594.3	18209.9			26579.7	71490.8	65579.5	24859.4	9995.95	22127.9		Peak Found	High	High	Peak Found	High	Not Found	High	0.0001024	0.0002164	2.9
FALSE	High	[K].EGGPFKALLR.[Q]	1xBiotin [K6]	0.00308006	0.000240097	1	5	7	Q86YS7-3	Q86YS7-3 [327-336]	Q86YS7-3 1xBiotin [K332]	Isoform 3 of C2 domain-containing protein 5 OS=Homo sapiens OX=9606 GN=C2CD5	1	1313.7	2.938	1.55483	0.179731	0.745376	149.2	50.8	58.2	188.7	183.8	62.6	19	87.7		44281.1	28518.4	15757.6		30151.6	20024.3	64900.8	63195.3	21511.6	6530.17	30151.6		High	High	High	High	Not Found	High	High	4.838e-05	0.0001052	2.68
FALSE	High	[K].FKMPSFGVSAPGK.[S]	1xBiotin [K2]; 1xOxidation [M3]	0.00162689	0.000240097	1	2	6	Q8IVF2	Q8IVF2 [838-850]; [1003-1015]; [1333-1345]; [1498-1510]; [1663-1675]; [1828-1840]; [2158-2170]; [2488-2500]; [2818-2830]; [2983-2995]; [3148-3160]; [3808-3820]; [3973-3985]; [4138-4150]; [4303-4315]	Q8IVF2 1xBiotin [K839]; 1xBiotin [K1004]; 1xBiotin [K1334]; 1xBiotin [K1499]; 1xBiotin [K1664]; 1xBiotin [K1829]; 1xBiotin [K2159]; 1xBiotin [K2489]; 1xBiotin [K2819]; 1xBiotin [K2984]; 1xBiotin [K3149]; 1xBiotin [K3809]; 1xBiotin [K3974]; 1xBiotin [K4139]; 1xBiotin [K4304]	Protein AHNAK2 OS=Homo sapiens OX=9606 GN=AHNAK2 PE=1 SV=2	1	1594.78	2.888	1.53007	0.0716452	1.14481	148.6	51.4	106.5	159.1	165.9	85.5	55.1	27.9	42431.6	65366	45092.8	37733.8	24372.1		64115.5	95804	99923.4	51512.7	33173	16785.5		High	High	High	High	High	Not Found	High	4.838e-05	5.33e-05	2.39
FALSE	High	[K].AQYKSLIGVEYKPVSATGAEDKDK.[K]	1xBiotin [K4]	9.23543e-10	0.000240097	1	1	4	P07814	P07814 [940-963]	P07814 1xBiotin [K943]	Bifunctional glutamate/proline--tRNA ligase OS=Homo sapiens OX=9606 GN=EPRS1 PE=1 SV=5	2	2823.42	2.869	1.52055	0.288143	0.540392	148.3	51.7	164.9	159.6	83.8	55.6	5.9	130.2	170776	170491	59181.9	63789.8		203743	258047	249881	131144	87083.1	9278.92	203743		High	High	High	Peak Found	High	Peak Found	High	4.838e-05	2.619e-12	5.89
FALSE	High	[R].SFPLFDNSKANLDPGNSK.[H]	1xBiotin [K9]	8.53453e-07	0.000240097	1	1	12	Q5T0W9	Q5T0W9 [664-681]	Q5T0W9 1xBiotin [K672]	Protein FAM83B OS=Homo sapiens OX=9606 GN=FAM83B PE=1 SV=1	1	2177.03	2.867	1.51954	0.0412528	1.38455	148.3	51.7	179.1	126.1	124.8	44	39.1	87	167604	121652	79632.2	45561.1	40619.5	123046	253255	178300	176461	62198.1	55287.5	123046		High	High	High	High	High	High	High	4.838e-05	7.889e-09	4.55
FALSE	High	[R].DKNIPAGLQSMNQALQR.[R]	1xBiotin [K2]	2.04165e-07	0.000240097	1	6	10	Q3YEC7	Q3YEC7 [18-34]	Q3YEC7 1xBiotin [K19]	Rab-like protein 6 OS=Homo sapiens OX=9606 GN=RABL6 PE=1 SV=2	1	2110.05	2.86	1.51602	0.000432728	3.36378	148.2	51.8	142.8	172.1	139.3	44.8	51	49.9	173411	215427	115329	60228.7	68742.5	91603.5	262029	315741	255562	82221.8	93565.9	91603.5		High	High	High	High	High	High	High	4.838e-05	1.473e-09	5.72
FALSE	High	[K].VAKMTVSGK.[K]	1xBiotin [K3]; 1xOxidation [M4]	0.00188043	0.000240097	1	2	5	Q9Y450	Q9Y450 [162-170]	Q9Y450 1xBiotin [K164]	HBS1-like protein OS=Homo sapiens OX=9606 GN=HBS1L PE=1 SV=1	1	1162.6	2.841	1.5064	0.0302308	1.51955	147.9	52.1	100.4	131.3	213.1	46.2	75.3	33.7	24263.5	32728.7	35122.7	12369.9	20204.8	12303.6	36662.9	47969	77830.2	16886.9	27500.9	12303.6		High	High	High	Peak Found	High	High	High	4.838e-05	6.225e-05	2.57
FALSE	High	[K].SGQKPVLDVHAELDR.[I]	1xBiotin [K4]	1.06083e-06	0.000240097	1	1	1	Q9Y6G9	Q9Y6G9 [487-501]	Q9Y6G9 1xBiotin [K490]	Cytoplasmic dynein 1 light intermediate chain 1 OS=Homo sapiens OX=9606 GN=DYNC1LI1 PE=1 SV=3	0	1889.95	2.839	1.50538	0.008527	2.0692	147.9	52.1	126	190.8	137.7	48.5	45.6	51.4	98154.2	153211	73140.2	41812.1	39427.5	60501.9	148314	224555	162075	57080.2	53665.1	60501.9		Peak Found	Peak Found	High	Peak Found	Peak Found	Peak Found	High	4.838e-05	1.021e-08	4.1
FALSE	High	[K].WLPFFPKTK.[K]	1xBiotin [K]	0.041796	0.00174131	1	2	4	O15085	O15085 [508-516]	O15085 1xBiotin [K]	Rho guanine nucleotide exchange factor 11 OS=Homo sapiens OX=9606 GN=ARHGEF11 PE=1 SV=1	1	1389.74	2.834	1.50284	0.174823	0.757401	147.8	52.2	149.9	157.8	92.7	119.3	27.4	52.9	15201.9	16492.8		13384.6			22970.6	24172.7	14196.2	18272.1	4196.77	8106.13		High	High	Not Found	High	High	Not Found	High	0.0002763	0.003644	1.79
FALSE	High	[R].AVTVNKATMKTSTVSTAHASK.[V]	2xBiotin [K6; K10]; 1xOxidation [M9]	5.82297e-07	0.000240097	1	4	8	Q86X10	Q86X10 [388-408]	Q86X10 2xBiotin [K393; K397]	Ral GTPase-activating protein subunit beta OS=Homo sapiens OX=9606 GN=RALGAPB PE=1 SV=1	2	2601.28	2.828	1.49978	0.0838565	1.07646	147.8	52.2	70	138.5	250.9	49	57.6	34.1	82620.4	168601	202024	63997.4	75500.9	60842.1	124842	247111	447674	87366.6	102765	60842.1		High	High	High	High	High	Peak Found	High	4.838e-05	5.023e-09	4.84
FALSE	High	[R].ITTKSTR.[V]	1xBiotin [K4]	0.0679665	0.00328102	1	1	2	Q5VWJ9	Q5VWJ9 [113-119]	Q5VWJ9 1xBiotin [K116]	Sorting nexin-30 OS=Homo sapiens OX=9606 GN=SNX30 PE=1 SV=1	1	1032.55	2.819	1.49518	0.0201481	1.69577	147.6	52.4	97	163.8	167.1	58.1	66.8	47.2	62469.9	108779	73423	41433.4	47782.2	45994.4	94393.9	159433	162702	56563.2	65036.7	45994.4		Peak Found	High	High	Peak Found	Peak Found	Peak Found	High	0.000746	0.008174	1.85
FALSE	High	[R].IKSNKPVMARPPLQWEK.[V]	1xBiotin [K2]; 1xOxidation [M8]	0.0410031	0.00174131	1	3	1	A1L390	A1L390 [937-953]	A1L390 1xBiotin [K938]	Pleckstrin homology domain-containing family G member 3 OS=Homo sapiens OX=9606 GN=PLEKHG3 PE=1 SV=1	1	2264.2	2.818	1.49467	0.0266515	1.57428	147.6	52.4	98.9	135	192.6	47.9	79.4	46.3	56041	78835	74400.2	30038.8	49923.7	39651.5	84679.7	115545	164867	41007.7	67951.5	39651.5		High	Peak Found	Peak Found	Peak Found	Peak Found	Peak Found	High	0.0002763	0.003521	2.34
FALSE	High	[R].AKTQTPPVSPAPQPTEER.[L]	1xBiotin [K2]	2.10555e-06	0.000240097	1	3	22	Q14247	Q14247 [397-414]	Q14247 1xBiotin [K398]	Src substrate cortactin OS=Homo sapiens OX=9606 GN=CTTN PE=1 SV=2	1	2160.08	2.81	1.49057	0.0144531	1.84004	147.5	52.5	161.6	150.7	117.8	74.6	53.6	41.6	857949	824841	426412	438245	316067	333664	1.29639e+06	1.20893e+06	944907	598274	430201	333664		High	High	High	High	High	High	High	4.838e-05	2.285e-08	4.73
FALSE	High	[K].GAFKAFTGEGQK.[L]	1xBiotin [K4]	0.00218775	0.000240097	1	4	1	Q9UNZ2	Q9UNZ2 [248-259]	Q9UNZ2 1xBiotin [K251]	NSFL1 cofactor p47 OS=Homo sapiens OX=9606 GN=NSFL1C PE=1 SV=2	1	1466.71	2.799	1.48491	0.452094	0.344771	147.4	52.6	176.7	161.2	37.8	57.6	14.9	151.8	35943.3	33817.5				46646	54311.4	49564.8	11612.6	17709.8	4587.1	46646		High	Peak Found	Not Found	Not Found	Not Found	Peak Found	High	4.838e-05	7.337e-05	2.93
FALSE	High	[-].MVKISFQPAVAGIK.[G]	1xAcetyl [N-Term]; 1xBiotin [K3]	0.000311317	0.000240097	1	3	13	Q9NQX7	Q9NQX7 [1-14]	Q9NQX7 1xAcetyl [N-Term]; 1xBiotin [K3]	Integral membrane protein 2C OS=Homo sapiens OX=9606 GN=ITM2C PE=1 SV=1	1	1756.95	2.797	1.48388	0.00178597	2.74813	147.3	52.7	155.1	160	118.6	55.5	47.2	63.6	96383.3	102459	50251.5	38142.8	32552.3	59706.7	145638	150169	111355	52070.9	44307.2	59706.7		High	High	High	High	High	High	High	4.838e-05	7.968e-06	3.09
FALSE	High	[K].SIVGMTKVK.[V]	1xBiotin [K7]; 1xOxidation [M5]	0.0942309	0.00509791	1	2	2	O60749	O60749 [212-220]	O60749 1xBiotin [K218]	Sorting nexin-2 OS=Homo sapiens OX=9606 GN=SNX2 PE=1 SV=2	1	1204.64	2.795	1.48285	0.0556869	1.25425	147.3	52.7	82.4	197.7	151.7	69	54.3	44.9	41744.3	103257	52421.9	38692.2	30530.4	34368.2	63077	151338	116164	52821	41555.1	34368.2		High	Peak Found	High	Peak Found	Peak Found	Peak Found	High	0.001212	0.01316	1.68
FALSE	High	[K].EKMVGGIAQIIAAQEEMLR.[K]	1xBiotin [K2]; 2xOxidation [M3; M17]	1.70148e-05	0.000240097	1	1	6	Q9Y490	Q9Y490 [2492-2510]	Q9Y490 1xBiotin [K2493]	Talin-1 OS=Homo sapiens OX=9606 GN=TLN1 PE=1 SV=3	1	2345.17	2.788	1.47923	0.244411	0.61188	147.2	52.8	135.4	135.6	116.9	48.6	142.1	21.4	37557.6	38791.7	22108.6	14911.1	43759.5		56750.8	56855.3	48991.5	20356	59561.3	8985.29		High	Peak Found	High	High	High	Not Found	High	4.838e-05	2.645e-07	4.44
FALSE	High	[R].IAEMKK.[S]	1xBiotin [K5]; 1xOxidation [M4]	0.0618814	0.00312816	1	3	1	Q6ICG6	Q6ICG6 [316-321]	Q6ICG6 1xBiotin [K320]	Uncharacterized protein KIAA0930 OS=Homo sapiens OX=9606 GN=KIAA0930 PE=1 SV=1	1	961.485	2.784	1.47716	0.0237682	1.624	147.1	52.9	116.2	103.3	261.8	52.6	41.7	24.3	17562.7	16094.5	26974.5				26537.8	23589	59774.2	12007.6	9531.42	5548.42		High	Peak Found	Peak Found	Not Found	Not Found	Not Found	High	0.000641	0.007113	1.59
FALSE	High	[K].LNVSKSV.[-]	1xBiotin [K5]	0.0736901	0.00397288	1	1	6	O60503	O60503 [1347-1353]	O60503 1xBiotin [K1351]	Adenylate cyclase type 9 OS=Homo sapiens OX=9606 GN=ADCY9 PE=1 SV=4	1	972.518	2.779	1.47457	0.0481224	1.31765	147.1	52.9	131.2	137.1	145.2	48.7	49.3	88.4	363410	391498	274152	149360	151701	369681	549125	573801	607507	203900	206481	369681		High	High	High	High	High	High	High	0.0009117	0.00924	2.5
FALSE	High	[R].SVSSNVASVSPIPAGSKK.[I]	1xBiotin [K]	2.36531e-08	0.000240097	1	1	20	Q9Y6G9	Q9Y6G9 [412-429]	Q9Y6G9 1xBiotin [K]	Cytoplasmic dynein 1 light intermediate chain 1 OS=Homo sapiens OX=9606 GN=DYNC1LI1 PE=1 SV=3	1	1941.01	2.775	1.47249	0.00669066	2.17453	147	53	113.5	147.4	178.5	60.1	47.4	53.1	595889	798011	639177	349270	276600	421510	900407	1.16961e+06	1.41638e+06	476809	376482	421510		High	High	High	High	High	High	High	4.838e-05	1.174e-10	4.92
FALSE	High	[R].GMKVIENR.[A]	1xBiotin [K3]	0.0552586	0.00245158	2	11	3	P67936; P06753-2	P67936 [90-97]; P06753-2 [90-97]	P67936 1xBiotin [K92]; P06753-2 1xBiotin [K92]	Tropomyosin alpha-4 chain OS=Homo sapiens OX=9606 GN=TPM4 PE=1 SV=3 Isoform 2 of Tropomyosin alpha-3 chain OS=Homo sapiens OX=9606 GN=TPM3	1	1172.59	2.764	1.46676	0.333278	0.477194	146.9	53.1	195.4	150.7	49	96.6	54.5	53.7	97069	77197.2	16609.1	53099.9	30072.4	40282.4	146674	113144	36804.9	72489.8	40931.8	40282.4	Shared	High	High	Peak Found	High	Peak Found	Peak Found	High	0.0004741	0.005948	2
FALSE	High	[R].LAQLKSER.[K]	1xBiotin [K5]	0.0245041	0.000985519	1	4	3	Q9BZE9	Q9BZE9 [356-363]	Q9BZE9 1xBiotin [K360]	Tether containing UBX domain for GLUT4 OS=Homo sapiens OX=9606 GN=ASPSCR1 PE=1 SV=1	1	1170.63	2.757	1.4631	0.14567	0.836629	146.8	53.2	135.3	89.4	192.6	109.6	24	49.1	49333.2	33635.7	47905.1	44249.1		27034	74544	49298.3	106155	60407	13246.8	27034		Peak Found	High	High	Peak Found	Not Found	High	High	0.0001594	0.001379	2.23
FALSE	High	[K].KLASDAGIFFTR.[A]	1xBiotin [K1]	0.000319633	0.000240097	1	2	5	Q9NR46	Q9NR46 [7-18]	Q9NR46 1xBiotin [K7]	Endophilin-B2 OS=Homo sapiens OX=9606 GN=SH3GLB2 PE=1 SV=1	1	1551.8	2.753	1.461	0.010885	1.96317	146.7	53.3	149.6	116.5	173.4	55.1	54.4	51	107047	85916.1	84567.6	43652.6	43167.1	55183.4	161752	125923	187398	59592.7	58755.1	55183.4		High	High	Peak Found	High	High	High	High	4.838e-05	8.245e-06	2.79
FALSE	High	[K].QEEKPKPDPVLKSPSPVLR.[L]	1xBiotin [K12]	0.00129201	0.000240097	1	3	4	O43432	O43432 [218-236]	O43432 1xBiotin [K229]	Eukaryotic translation initiation factor 4 gamma 3 OS=Homo sapiens OX=9606 GN=EIF4G3 PE=1 SV=2	1	2370.28	2.75	1.45943	0.0338119	1.47093	146.7	53.3	133	154.5	132.8	48.4	47.8	83.7	145469	174199	99035.8	58553.3	57995.8	138342	219808	255316	219458	79934.5	78938.4	138342		Peak Found	High	High	Peak Found	Peak Found	High	High	4.838e-05	4.126e-05	3.47
FALSE	High	[K].SLELKVAFSK.[L]	1xBiotin [K5]	0.0454056	0.00209488	1	2	1	Q8NEC7	Q8NEC7 [236-245]	Q8NEC7 1xBiotin [K240]	Glutathione S-transferase C-terminal domain-containing protein OS=Homo sapiens OX=9606 GN=GSTCD PE=1 SV=2	1	1347.73	2.749	1.45891	0.664886	0.177253	146.7	53.3	146.2	118.9	31.2	12	248.4	43.2	47495.7	39812.9			89554.6		71767.6	58351.9	15304.5	5905.9	121893	21223.9		Peak Found	High	Not Found	Not Found	Peak Found	Not Found	High	0.0003641	0.004233	1.76
FALSE	High	[R].AALGKSSYGVAAPVDFLR.[K]	1xBiotin [K5]	3.71949e-07	0.000240097	1	2	6	O00562	O00562 [1185-1202]	O00562 1xBiotin [K1189]	Membrane-associated phosphatidylinositol transfer protein 1 OS=Homo sapiens OX=9606 GN=PITPNM1 PE=1 SV=4	1	2048.06	2.749	1.45891	0.979845	0.00884242	146.7	53.3	190.5	147.9	13.1	53.8	153.2	41.4	44178.7	35364.1			39450.6		66755.3	51831.5	4590.48	18853.2	53696.5	14514		High	High	High	High	High	High	High	4.838e-05	2.978e-09	4.5
FALSE	High	[K].SICKTPSSNTLDDYMSCFR.[T]	1xBiotin [K4]; 2xCarbamidomethyl [C3; C17]; 1xOxidation [M15]	5.01534e-05	0.000240097	1	2	4	P33981	P33981 [449-467]	P33981 1xBiotin [K452]	Dual specificity protein kinase TTK OS=Homo sapiens OX=9606 GN=TTK PE=1 SV=2	1	2524.06	2.747	1.45786	0.0791912	1.10132	146.6	53.4	69	138.6	260.2	50.5	62.5	19.1	19415.4	40228.9	49941.8	15722.9	19532.9		29337.3	58961.7	110668	21464.3	26586.4	8141.1		Peak Found	High	High	Peak Found	High	High	High	4.838e-05	9.439e-07	2.55
FALSE	High	[R].SYKAPYTCGGDSDQYVLMSSPVGR.[I]	1xBiotin [K3]; 1xCarbamidomethyl [C8]	0.000152782	0.000240097	1	1	1	Q9Y4H2	Q9Y4H2 [809-832]	Q9Y4H2 1xBiotin [K811]	Insulin receptor substrate 2 OS=Homo sapiens OX=9606 GN=IRS2 PE=1 SV=2	1	2864.27	2.744	1.45628	0.107751	0.96758	146.6	53.4	148.2	232.2	68	54	76.9	20.6	27483.4	44380.4	8601.93				41528.3	65046.3	19061.5	15136.7	21557.1	5772.32		Peak Found	High	Peak Found	Not Found	Not Found	Not Found	High	4.838e-05	3.478e-06	4.81
FALSE	High	[R].DLGKFQVATDALK.[S]	1xBiotin [K4]	9.19725e-05	0.000240097	1	5	5	Q14980	Q14980 [1696-1708]	Q14980 1xBiotin [K1699]	Nuclear mitotic apparatus protein 1 OS=Homo sapiens OX=9606 GN=NUMA1 PE=1 SV=2	1	1631.85	2.744	1.45628	0.613355	0.212288	146.6	53.4	132.6	143.7	39	16.5	48.3	219.8	33506.3	37425.3				83888.9	50629.1	54852.5	14899.7	6303.58	18453.9	83888.9		High	High	Not Found	High	High	High	High	4.838e-05	1.92e-06	3.06
FALSE	High	[K].VNFKGADMNGLPTK.[G]	1xBiotin [K4]; 1xOxidation [M8]	0.00772248	0.000613418	1	1	2	Q8TCD1	Q8TCD1 [52-65]	Q8TCD1 1xBiotin [K55]	UPF0729 protein C18orf32 OS=Homo sapiens OX=9606 GN=C18orf32 PE=1 SV=1	1	1733.83	2.734	1.45101	0.222531	0.65261	146.4	53.6	101.1	36.3	341.4	68.5	37	15.7	20995.5		48330.2				31724.9	11399	107097	21475.3	11602.6	4911.32		High	Not Found	Peak Found	Not Found	High	Not Found	High	0.0001024	0.0002598	2.81
FALSE	High	[R].LTTKVDKLDVNIK.[S]	2xBiotin [K4; K7]	4.82086e-05	0.000240097	1	1	8	O95721	O95721 [237-249]	O95721 2xBiotin [K240; K243]	Synaptosomal-associated protein 29 OS=Homo sapiens OX=9606 GN=SNAP29 PE=1 SV=1	2	1939.04	2.73	1.4489	0.550544	0.259208	146.4	53.6	217.4	87.3	38.2	205.4	19.7	32	53293.2	22047.9		55725.5			80527.7	32314.6	14149.6	76074.1	7299.04	11838.7		High	High	Not Found	High	High	High	High	4.838e-05	9.009e-07	3.5
FALSE	High	[K].KTATQTGHTLLEDYQIVDNSQR.[E]	1xBiotin [K1]	7.7463e-11	0.000240097	1	1	6	Q8N0X7	Q8N0X7 [615-636]	Q8N0X7 1xBiotin [K615]	Spartin OS=Homo sapiens OX=9606 GN=SPART PE=1 SV=1	1	2744.33	2.727	1.44731	0.10646	0.972814	146.3	53.7	137	119.5	156.4	33.3	50.2	103.4	632037	568438	491966	169954	257269	720922	955027	833133	1.09017e+06	232014	350170	720922		High	High	High	High	High	High	High	4.838e-05	1.424e-13	6.36
FALSE	High	[K].LKPFFEGMSQSSSQTEIGSLNSK.[G]	1xBiotin [K2]	9.52608e-06	0.000240097	1	2	4	Q6VY07	Q6VY07 [399-421]	Q6VY07 1xBiotin [K400]	Phosphofurin acidic cluster sorting protein 1 OS=Homo sapiens OX=9606 GN=PACS1 PE=1 SV=2	0	2728.3	2.723	1.4452	0.623696	0.205027	146.3	53.7	47.9	161	94.4	237.9	34.7	24.1		19489.1		30913.8			8495.43	28564.3	16749.6	42202.3	6152.26	4268.7		High	Peak Found	Not Found	High	High	High	High	4.838e-05	1.34e-07	4.48
FALSE	High	[R].AQGGQTQSPTKSHTPSPTSPK.[S]	1xBiotin [K11]	0.00016755	0.000240097	1	2	7	P40123	P40123 [294-314]	P40123 1xBiotin [K304]	Adenylyl cyclase-associated protein 2 OS=Homo sapiens OX=9606 GN=CAP2 PE=1 SV=1	1	2348.13	2.718	1.44255	0.0298092	1.52565	146.2	53.8	110.6	145.9	149.3	88.8	51.6	53.7	59362.2	80717.4	54635.3	52744.3	30706	43523.8	89698.1	118304	121069	72004.3	41794.1	43523.8		High	High	High	High	High	High	High	4.838e-05	3.856e-06	3.88
FALSE	High	[K].TKSVVTGGVQSVMGSR.[L]	1xBiotin [K2]; 1xOxidation [M13]	0.00181954	0.000240097	1	3	7	O60664	O60664 [165-180]	O60664 1xBiotin [K166]	Perilipin-3 OS=Homo sapiens OX=9606 GN=PLIN3 PE=1 SV=3	1	1834.91	2.711	1.43883	0.0423123	1.37353	146.1	53.9	110.2	121.8	233.5	21.2	44.9	68.3	29123.6	33179.9	42079.5		13181.5	27288.7	44006.7	48630.2	93246.2	8464.42	17941.4	27288.7		High	High	High	Not Found	High	High	High	4.838e-05	6.026e-05	2.74
FALSE	High	[R].SSTSSDHFSASECSSQGGFKTK.[G]	1xBiotin [K20]; 1xCarbamidomethyl [C13]	3.83524e-09	0.000240097	1	2	6	Q9HC56	Q9HC56 [984-1005]	Q9HC56 1xBiotin [K1003]	Protocadherin-9 OS=Homo sapiens OX=9606 GN=PCDH9 PE=1 SV=2	1	2548.07	2.704	1.4351	0.00327974	2.48416	146	54	125.4	169.6	149.2	60.4	55.2	40.2	191818	267334	155615	102292	93710	92856.7	289843	391820	344835	139645	127549	92856.7		High	High	High	High	High	High	High	4.838e-05	1.384e-11	6.61
FALSE	High	[K].LVGDTVSYSKKR.[L]	2xBiotin [K10; K11]	5.04851e-05	0.000240097	1	1	8	Q08357	Q08357 [416-427]	Q08357 2xBiotin [K425; K426]	Sodium-dependent phosphate transporter 2 OS=Homo sapiens OX=9606 GN=SLC20A2 PE=1 SV=1	2	1804.91	2.701	1.43349	0.00173349	2.76108	146	54	134.5	150.4	143.7	53.2	65.5	52.8	230957	266301	168227	101115	124794	137018	348983	390305	372782	138038	169858	137018		High	High	High	High	High	High	High	4.838e-05	9.455e-07	3.73
FALSE	High	[K].GHLPKLQMPSFK.[VM]	1xBiotin [K5]; 1xOxidation [M8]	0.0611101	0.00296942	1	2	1	Q8IVF2	Q8IVF2 [1409-1420]; [2234-2245]; [2399-2410]; [2729-2740]; [3059-3070]; [3224-3235]; [4379-4390]	Q8IVF2 1xBiotin [K1413]; 1xBiotin [K2238]; 1xBiotin [K2403]; 1xBiotin [K2733]; 1xBiotin [K3063]; 1xBiotin [K3228]; 1xBiotin [K4383]	Protein AHNAK2 OS=Homo sapiens OX=9606 GN=AHNAK2 PE=1 SV=2	1	1624.83	2.696	1.43082	0.0852777	1.06916	145.9	54.1	121.4	132.7	149.6	49.2	101.8	45.2	26790.3	30199.7	22508.9	12025.1	24950.8	15085.3	40481	44262.4	49878.7	16416.2	33960.8	15085.3		Peak Found	Peak Found	High	Peak Found	Peak Found	Peak Found	High	0.0006134	0.006945	2.29
FALSE	High	[K].GTISAPGKVVTAAAQAK.[Q]	1xBiotin [K8]	0.00286512	0.000240097	1	8	3	Q13428	Q13428 [804-820]	Q13428 1xBiotin [K811]	Treacle protein OS=Homo sapiens OX=9606 GN=TCOF1 PE=1 SV=3	1	1795.97	2.686	1.42546	0.564862	0.248057	145.7	54.3	35.7	159.9	174.9	39	131	59.5		39643.8	28686.4		34976.8		12981	58104	63567.6	14173.2	47607.2	21633		Not Found	High	High	Not Found	Peak Found	Not Found	High	4.838e-05	9.731e-05	2.96
FALSE	High	[K].SKDGRPLPAR.[D]	1xBiotin [K2]	0.0024147	0.000240097	1	4	5	Q9NUN5	Q9NUN5 [255-264]	Q9NUN5 1xBiotin [K256]	Lysosomal cobalamin transport escort protein LMBD1 OS=Homo sapiens OX=9606 GN=LMBRD1 PE=1 SV=1	1	1322.7	2.682	1.42331	0.013878	1.85767	145.7	54.3	111.8	176.4	144.2	60.3	53.8	53.6	646516	1.05195e+06	568940	385874	345341	468850	976906	1.54179e+06	1.26074e+06	526779	470046	468850		High	High	High	High	Peak Found	Peak Found	High	4.838e-05	8.169e-05	3.1
FALSE	High	[K].LIPSPKAR.[N]	1xBiotin [K6]	0.0522054	0.00227016	1	1	3	Q96HE9	Q96HE9 [249-256]	Q96HE9 1xBiotin [K254]	Proline-rich protein 11 OS=Homo sapiens OX=9606 GN=PRR11 PE=1 SV=1	1	1107.63	2.682	1.42331	0.00283349	2.54768	145.7	54.3	115.8	149.8	165.9	65	47.7	55.8	52356.2	69786.9	51117.9	32515.8	23915.2	38136.2	79111.8	102283	113275	44389.2	32551.2	38136.2		High	Peak Found	High	Peak Found	Peak Found	Peak Found	High	0.0004176	0.005404	1.79
FALSE	High	[K].GFNKVVLK.[H]	1xBiotin [K4]	0.0563136	0.00261013	1	2	5	P78527	P78527 [825-832]	P78527 1xBiotin [K828]	DNA-dependent protein kinase catalytic subunit OS=Homo sapiens OX=9606 GN=PRKDC PE=1 SV=3	1	1130.64	2.677	1.42062	0.0479473	1.31924	145.6	54.4	127.9	137.3	158.5	85.8	39.2	51.3	82562.2	91397.8	69770.2	61308.4	28060.1	50032.2	124754	133957	154607	83695.7	38192.8	50032.2		High	High	High	High	Peak Found	High	High	0.0005298	0.006098	2.6
FALSE	High	[K].KAEMGR.[F]	1xBiotin [K1]; 1xOxidation [M4]	0.144619	0.00888497	1	1	27	Q96QD8	Q96QD8 [3-8]	Q96QD8 1xBiotin [K3]	Sodium-coupled neutral amino acid transporter 2 OS=Homo sapiens OX=9606 GN=SLC38A2 PE=1 SV=2	1	933.428	2.677	1.42062	0.00984406	2.00683	145.6	54.4	116.3	141.8	183.5	53	48.4	57	402798	506284	433551	203077	186260	298632	608640	742038	960728	277233	253519	298632		High	High	High	High	High	High	High	0.00196	0.02597	1.74
FALSE	High	[K].HHLQKGCSPSR.[S]	1xBiotin [K5]; 1xCarbamidomethyl [C7]	0.00112512	0.000240097	1	2	7	O95613	O95613 [3082-3092]	O95613 1xBiotin [K3086]	Pericentrin OS=Homo sapiens OX=9606 GN=PCNT PE=1 SV=4	1	1532.72	2.674	1.419	0.0365306	1.43734	145.6	54.4	145.8	146.4	110.7	91.1	54.5	51.4	41916.4	43384.3	21704.7	28997	17401.5	22310.2	63337	63586.4	48096.6	39585.6	23685.3	22310.2		High	High	High	High	Peak Found	High	High	4.838e-05	3.51e-05	2.83
FALSE	High	[K].VQIVSKK.[V]	1xBiotin [K6]	0.105082	0.00536422	1	4	4	P27816	P27816 [992-998]	P27816 1xBiotin [K997]	Microtubule-associated protein 4 OS=Homo sapiens OX=9606 GN=MAP4 PE=1 SV=3	1	1027.6	2.67	1.41684	0.915993	0.0381077	145.5	54.5	180.6	201.3	12.1	80.2	67.6	58.2	64831.4	74514.2		31849.3	26954.7	31564.9	97962.3	109212	6547.28	43479.3	36688.2	31564.9		High	High	Not Found	Peak Found	High	High	High	0.00127	0.01554	1.87
FALSE	High	[K].SNYKMMFVK.[S]	1xBiotin [K4]; 2xOxidation [M5; M6]	0.00310038	0.000240097	1	1	10	O00193	O00193 [171-179]	O00193 1xBiotin [K174]	Small acidic protein OS=Homo sapiens OX=9606 GN=SMAP PE=1 SV=1	1	1405.63	2.657	1.4098	0.0829846	1.081	145.3	54.7	102.7	83.3	281.8	38.7	55.8	37.8	193521	161822	362030	80610.2	116720	107538	292416	237175	802240	110046	158869	107538		High	High	High	High	High	High	High	4.838e-05	0.0001059	2.73
FALSE	High	[K].YLYQKIMFGK.[R]	1xBiotin [K5]	0.000630123	0.000240097	1	2	2	O00541	O00541 [546-555]	O00541 1xBiotin [K550]	Pescadillo homolog OS=Homo sapiens OX=9606 GN=PES1 PE=1 SV=1	1	1516.77	2.657	1.4098	0.851789	0.0696682	145.3	54.7	181.9	162.5	19.8	46.1	128.5	61.2	41454.4	38189.1			32497.5		62638.8	55972.1	6830.74	15868.1	44232.6	21065.3		Peak Found	High	High	Not Found	Peak Found	Not Found	High	4.838e-05	1.817e-05	2.96
FALSE	High	[R].GIGFGDIFKEGSVK.[L]	1xBiotin [K9]	0.000133033	0.000240097	1	1	5	Q9Y5K6	Q9Y5K6 [213-226]	Q9Y5K6 1xBiotin [K221]	CD2-associated protein OS=Homo sapiens OX=9606 GN=CD2AP PE=1 SV=1	1	1679.85	2.654	1.40817	0.344218	0.463167	145.3	54.7	39	215.5	158.2	24.9	102.8	59.6		39280.4	19071.2		20179.9		10421.4	57571.4	42260.7	6647.98	27467.1	15920.5		High	High	High	Not Found	High	High	High	4.838e-05	2.958e-06	3.41
FALSE	High	[K].VKGEYDMTVPK.[L]	1xBiotin [K2]	0.0178259	0.000613418	1	1	1	Q09666	Q09666 [960-970]	Q09666 1xBiotin [K961]	Neuroblast differentiation-associated protein AHNAK OS=Homo sapiens OX=9606 GN=AHNAK PE=1 SV=2	1	1492.72	2.645	1.40327	0.642616	0.192048	145.1	54.9	188.9	190.2	20.3	71.4	101.9	27.3	26057.1	27051.9					39373.1	39648.7	4226.14	14883.2	21241.3	5699.53		High	Peak Found	Not Found	Not Found	Not Found	Not Found	High	0.0001024	0.0007988	1.91
FALSE	High	[K].IAMDQYGKFNK.[V]	1xBiotin [K8]; 1xOxidation [M3]	8.44199e-05	0.000240097	1	1	5	O75165	O75165 [686-696]	O75165 1xBiotin [K693]	DnaJ homolog subfamily C member 13 OS=Homo sapiens OX=9606 GN=DNAJC13 PE=1 SV=5	1	1556.72	2.645	1.40327	0.114955	0.939471	145.1	54.9	74.8	94	287.2	34.7	73.7	35.5	534400	692048	1.39844e+06	274383	584435	383501	807496	1.0143e+06	3.09887e+06	374576	795479	383501		High	High	High	Peak Found	High	High	High	4.838e-05	1.729e-06	3.71
FALSE	High	[K].QRNPMDYPVEDAFCKPQLVKK.[S]	1xBiotin [K]; 1xCarbamidomethyl [C14]; 1xOxidation [M5]	0.0280681	0.000985519	1	1	4	Q8NFJ5	Q8NFJ5 [271-291]	Q8NFJ5 1xBiotin [K]	Retinoic acid-induced protein 3 OS=Homo sapiens OX=9606 GN=GPRC5A PE=1 SV=2	2	2805.35	2.63	1.39506	0.0274982	1.5607	144.9	55.1	139.2	132.1	167.4	35.5	72.9	52.9	47736.7	46724.1	39151.4	13488.4	27751.5	27425.3	72131.7	68481.4	86757.5	18413.8	37772.8	27425.3		High	Peak Found	High	Peak Found	High	High	High	0.0001594	0.001749	2.63
FALSE	High	[R].LKMMFEK.[G]	1xBiotin [K2]; 1xOxidation [M]	0.10196	0.00536422	1	4	5	Q9UHB6	Q9UHB6 [197-203]	Q9UHB6 1xBiotin [K198]	LIM domain and actin-binding protein 1 OS=Homo sapiens OX=9606 GN=LIMA1 PE=1 SV=1	1	1168.56	2.63	1.39506	0.0595457	1.22515	144.9	55.1	155.2	87.4	173.5	86.5	59	38.4	136496	79233.9	104055	84215.9	57619	51043.7	206250	116129	230581	114968	78425.6	51043.7		High	High	High	Peak Found	Peak Found	High	High	0.00127	0.01479	2.62
FALSE	High	[K].SLLGQNVSTKSPFIYSPIIAHNR.[G]	1xBiotin [K10]	0.000386947	0.000240097	1	3	5	Q96Q05	Q96Q05 [559-581]	Q96Q05 1xBiotin [K568]	Trafficking protein particle complex subunit 9 OS=Homo sapiens OX=9606 GN=TRAPPC9 PE=1 SV=2	1	2768.46	2.614	1.38626	0.829498	0.0811847	144.7	55.3	166.9	16.8	192.1	123.5	63.8	36.9	26523.6		20816.8	21718.5			40078	4024.03	46129.1	29649.2	15329.7	8863.53		Peak Found	High	High	High	High	High	High	4.838e-05	1.028e-05	3.97
FALSE	High	[K].VDINAPDVDVHGPDWHLK.[M]	1xBiotin [K18]	0.00208926	0.000240097	1	1	3	Q09666	Q09666 [3584-3601]	Q09666 1xBiotin [K3601]	Neuroblast differentiation-associated protein AHNAK OS=Homo sapiens OX=9606 GN=AHNAK PE=1 SV=2	0	2253.08	2.609	1.3835	0.193084	0.714253	144.6	55.4	164.6	138.4	99.5	53	22.7	121.6	65329.2	56622	26928.4	23298.9		72929.9	98714.4	82988.3	59671.9	31806.7	13628.6	72929.9		High	Peak Found	High	Peak Found	Not Found	High	High	4.838e-05	6.998e-05	3.41
FALSE	High	[R].TSGSDDPGICSNTDSTQAQVLLGKK.[R]	1xBiotin [K]; 1xCarbamidomethyl [C10]	0.000234491	0.000240097	1	3	3	Q8NDI1-3	Q8NDI1-3 [628-652]	Q8NDI1-3 1xBiotin [K]	Isoform 3 of EH domain-binding protein 1 OS=Homo sapiens OX=9606 GN=EHBP1	1	2805.3	2.606	1.38184	0.501404	0.299812	144.5	55.5	74.7	193.6	55.4	233.2	28.7	14.4		38131.1		49296.1			21568.9	55887	15995.9	67297	8275.58	4142.4		Not Found	High	Not Found	High	Not Found	High	High	4.838e-05	5.744e-06	3.63
FALSE	High	[K].LKMLEK.[L]	1xBiotin [K2]	0.106997	0.00536422	1	2	1	Q9NUQ8	Q9NUQ8 [458-463]	Q9NUQ8 1xBiotin [K459]	ATP-binding cassette sub-family F member 3 OS=Homo sapiens OX=9606 GN=ABCF3 PE=1 SV=2	1	987.537	2.604	1.38073	0.435979	0.360534	144.5	55.5	196.4	170.8	35.8	93.7	37.8	65.6	60177.6	53946.8		31785.7		30366.6	90930.2	79067.3	16553.4	43392.5	17504	30366.6		High	Peak Found	Not Found	Peak Found	Not Found	Peak Found	High	0.00127	0.01598	2.32
FALSE	High	[K].KHSQTDLVSR.[L]	1xBiotin [K1]	0.0143761	0.000613418	1	1	2	O14683	O14683 [12-21]	O14683 1xBiotin [K12]	Tumor protein p53-inducible protein 11 OS=Homo sapiens OX=9606 GN=TP53I11 PE=1 SV=2	1	1396.7	2.602	1.37962	0.0732657	1.1351	144.5	55.5	113.6	161	130.9	100	50.3	44.2	13578.2	19827.8	10666.6	13224.2		7981.28	20517.1	29060.7	23636.6	18053.1	9085.12	7981.28		High	Peak Found	High	Peak Found	Not Found	Peak Found	High	0.0001024	0.0005697	2.96
FALSE	High	[K].DGKNSQVFR.[N]	1xBiotin [K3]	0.00857603	0.000613418	1	2	12	Q9NQ84	Q9NQ84 [427-435]	Q9NQ84 1xBiotin [K429]	G-protein coupled receptor family C group 5 member C OS=Homo sapiens OX=9606 GN=GPRC5C PE=1 SV=2	1	1276.61	2.599	1.37796	0.000634331	3.19768	144.4	55.6	132	140.2	162.5	62.6	48.6	54	776458	850202	651738	407617	317050	479488	1.17325e+06	1.2461e+06	1.44422e+06	556462	431540	479488		High	High	High	High	High	High	High	0.0001024	0.0002932	2.62
FALSE	High	[K].FKLQPPPLGR.[R]	1xBiotin [K2]	0.00445033	0.000613418	1	2	1	P50548	P50548 [377-386]	P50548 1xBiotin [K378]	ETS domain-containing transcription factor ERF OS=Homo sapiens OX=9606 GN=ERF PE=1 SV=2	1	1378.77	2.598	1.3774	0.0630917	1.20003	144.4	55.6	132.6	121.6	161.8	51	93.4	39.6	38955.3	36843.9	32413.8	16597	30460.8		58862.7	54000.4	71827.3	22657.6	41460.4	17564.1		Peak Found	Peak Found	High	Peak Found	Peak Found	Not Found	High	0.0001024	0.0001504	2.46
FALSE	High	[K].SKSEITDMVR.[S]	1xBiotin [K2]; 1xOxidation [M8]	0.00728009	0.000613418	1	4	3	P32019	P32019 [294-303]	P32019 1xBiotin [K295]	Type II inositol 1,4,5-trisphosphate 5-phosphatase OS=Homo sapiens OX=9606 GN=INPP5B PE=1 SV=4	1	1407.66	2.595	1.37573	0.0282169	1.54949	144.4	55.6	105.3	124.6	226.7	40.1	48	55.3	76298.8	93077.3	111998	32194.9	38628.5	60569.3	115290	136419	248181	43951.1	52577.5	60569.3		High	Peak Found	High	Peak Found	Peak Found	Peak Found	High	0.0001024	0.0002448	2.31
FALSE	High	[-].MLVSLKMSYK.[A]	1xAcetyl [N-Term]; 1xBiotin [K6]; 1xOxidation [M7]	0.000747864	0.000240097	1	1	37	P23381-2	P23381-2 [1-10]	P23381-2 1xAcetyl [N-Term]; 1xBiotin [K6]	Isoform 2 of Tryptophan--tRNA ligase, cytoplasmic OS=Homo sapiens OX=9606 GN=WARS1	1	1483.74	2.592	1.37407	0.00195649	2.70852	144.3	55.7	142.4	154.2	130.7	55	67.1	50.6	720125	803900	450675	307571	376645	387002	1.08813e+06	1.17824e+06	998673	419883	512654	387002		High	High	High	High	High	High	High	4.838e-05	2.205e-05	3.09
FALSE	High	[K].MKMPKFSMPGFK.[AG]	1xBiotin [K5]; 3xOxidation [M1; M3; M8]	0.0384637	0.00157092	1	1	1	Q09666	Q09666 [880-891]; [1257-1268]; [1715-1726]; [2051-2062]; [2246-2257]; [2513-2524]; [2897-2908]	Q09666 1xBiotin [K884]; 1xBiotin [K1261]; 1xBiotin [K1719]; 1xBiotin [K2055]; 1xBiotin [K2250]; 1xBiotin [K2517]; 1xBiotin [K2901]	Neuroblast differentiation-associated protein AHNAK OS=Homo sapiens OX=9606 GN=AHNAK PE=1 SV=2	2	1702.78	2.584	1.36961	0.10242	0.989614	144.2	55.8	85.2	92.1	274.2	35.7	85.9	27	70567	78717.4	154944	32708.4	79003	33773.3	106629	115372	343347	44652.1	107532	33773.3		Peak Found	Peak Found	High	Peak Found	Peak Found	Peak Found	High	0.0002496	0.003141	2.55
FALSE	High	[R].KPVFHLSHEER.[V]	1xBiotin [K1]	4.88483e-05	0.000240097	1	2	5	Q9UBH6	Q9UBH6 [112-122]	Q9UBH6 1xBiotin [K112]	Xenotropic and polytropic retrovirus receptor 1 OS=Homo sapiens OX=9606 GN=XPR1 PE=1 SV=1	0	1604.8	2.577	1.36569	0.0516236	1.28715	144.1	55.9	132.9	115.3	156.4	94.6	51.5	49.3	70328.7	62939.2	56453.1	55436.3	30291.8	39408.5	106269	92247.2	125097	75679.3	41230.4	39408.5		High	High	Peak Found	High	High	High	High	4.838e-05	9.154e-07	3.38
FALSE	High	[R].DCHLKTISSLK.[Q]	1xBiotin [K5]; 1xCarbamidomethyl [C2]	0.00271826	0.000240097	1	4	3	Q4V328	Q4V328 [580-590]	Q4V328 1xBiotin [K584]	GRIP1-associated protein 1 OS=Homo sapiens OX=9606 GN=GRIPAP1 PE=1 SV=2	1	1527.77	2.571	1.36233	0.0216212	1.66512	144	56	105.4	132.2	216	51.4	40.2	54.7	24023.7	31058.6	33558.4	12968.4			36300.6	45521.2	74363.7	17703.9	13840.3	18831.9		High	High	High	Peak Found	Not Found	Not Found	High	4.838e-05	9.23e-05	2.4
FALSE	High	[K].SICKTPSSNTLDDYMSCFR.[T]	1xBiotin [K4]; 2xCarbamidomethyl [C3; C17]	5.35706e-05	0.000240097	1	2	7	P33981	P33981 [449-467]	P33981 1xBiotin [K452]	Dual specificity protein kinase TTK OS=Homo sapiens OX=9606 GN=TTK PE=1 SV=2	1	2508.07	2.569	1.36121	0.444791	0.351844	144	56	320.6	28	89.7	34.9	97.7	29	36646.8						55374.5	4835.68	15496.2	6032.19	16874.6	5005.42		High	High	Not Found	High	High	High	High	4.838e-05	1.015e-06	4.25
FALSE	High	[R].YSPVSKAVLGDDEITR.[E]	1xBiotin [K6]	4.69542e-05	0.000240097	1	9	6	Q12959	Q12959 [447-462]	Q12959 1xBiotin [K452]	Disks large homolog 1 OS=Homo sapiens OX=9606 GN=DLG1 PE=1 SV=2	1	1975.98	2.562	1.35727	0.0964088	1.01588	143.9	56.1	94.1	233.7	110.7	43.2	93.7	24.6		26051.6					15380.1	38182.6	18087.9	7059.21	15310.4	4021.95		High	High	High	High	High	High	High	4.838e-05	8.68e-07	3.65
FALSE	High	[R].IMKAQALR.[D]	1xBiotin [K3]	0.0263119	0.000985519	2	4	5	P07900; P08238	P07900 [613-620]; P08238 [605-612]	P07900 1xBiotin [K615]; P08238 1xBiotin [K607]	Heat shock protein HSP 90-alpha OS=Homo sapiens OX=9606 GN=HSP90AA1 PE=1 SV=5 Heat shock protein HSP 90-beta OS=Homo sapiens OX=9606 GN=HSP90AB1 PE=1 SV=4	1	1156.63	2.555	1.35332	0.021848	1.66059	143.7	56.3	167.6	142.5	99.2	81.8	53.2	55.8	229615	201193	92645.7	124033	80856	115431	346955	294879	205298	169325	110054	115431	Shared	High	High	High	High	Peak Found	High	High	0.0001594	0.00156	2.73
FALSE	High	[K].AYGASKTFGK.[A]	1xBiotin [K6]	0.0240325	0.000985519	1	1	1	P27694	P27694 [158-167]	P27694 1xBiotin [K163]	Replication protein A 70 kDa DNA-binding subunit OS=Homo sapiens OX=9606 GN=RPA1 PE=1 SV=2	1	1255.61	2.543	1.34653	0.0405808	1.39168	143.6	56.4	90.9	156.3	169.1	61.5	69.6	52.6	23927.1	42409.6	30347.3	17903.9	20333.8	20899	36154.6	62157.8	67248	24441.7	27676.4	20899		Peak Found	Peak Found	Peak Found	Peak Found	Peak Found	High	High	0.0001594	0.001331	2.58
FALSE	High	[R].WLNSPNTYMKVNVPEESR.[N]	1xBiotin [K10]; 1xOxidation [M9]	0.0264825	0.000985519	1	2	2	Q9UEY8-2	Q9UEY8-2 [439-456]	Q9UEY8-2 1xBiotin [K448]	Isoform 1 of Gamma-adducin OS=Homo sapiens OX=9606 GN=ADD3	1	2406.12	2.542	1.34596	0.123912	0.906888	143.5	56.5	104.1	100.9	212.6	31.5	109.9	40.9	34640.4	34631.6	48256		40619.6		52342.8	50757.9	106933	15839.4	55287.6	20587.4		Peak Found	Peak Found	High	Not Found	High	Not Found	High	0.0001594	0.001577	2.61
FALSE	High	[R].HGLQSLGKVGISR.[R]	1xBiotin [K8]	0.000156863	0.000240097	1	6	6	Q9Y520-7	Q9Y520-7 [42-54]	Q9Y520-7 1xBiotin [K49]	Isoform 7 of Protein PRRC2C OS=Homo sapiens OX=9606 GN=PRRC2C	1	1577.86	2.54	1.34483	0.0143831	1.84215	143.5	56.5	134.4	137.8	144.2	75.2	54.1	54.3	128192	135496	93804.5	79401.6	57275.2	78188.3	193702	198590	207866	108396	77957.7	78188.3		High	High	High	High	High	High	High	4.838e-05	3.579e-06	3.96
FALSE	High	[K].KTDICIPQTK.[G]	1xBiotin [K1]; 1xCarbamidomethyl [C5]	0.000416039	0.000240097	1	2	2	O14967	O14967 [507-516]	O14967 1xBiotin [K507]	Calmegin OS=Homo sapiens OX=9606 GN=CLGN PE=1 SV=1	1	1429.72	2.509	1.32711	0.00595393	2.2252	143	57	187.9	120.3	129.9	51.8	43.7	66.4	118415	78164.1	55831.4	36120.4	30592.1	63245.5	178929	114562	123720	49310	41639.1	63245.5		High	Peak Found	Peak Found	High	Peak Found	Peak Found	High	4.838e-05	1.12e-05	3.23
FALSE	High	[R].LGKSAFLQVQPR.[E]	1xBiotin [K3]	1.62476e-05	0.000240097	1	2	5	Q9P1Y5	Q9P1Y5 [632-643]	Q9P1Y5 1xBiotin [K634]	Calmodulin-regulated spectrin-associated protein 3 OS=Homo sapiens OX=9606 GN=CAMSAP3 PE=1 SV=2	1	1569.86	2.501	1.32251	2.64155e-05	4.57814	142.9	57.1	134.3	146.1	147.6	59	54.6	58.4	112619	126299	84402.4	54788.1	50828.8	74018.2	170171	185110	187031	74794.5	69183.5	74018.2		High	High	High	High	High	Peak Found	High	4.838e-05	2.505e-07	3.79
FALSE	High	[R].GSHLDQGEAAVAFKPTSNR.[H]	1xBiotin [K14]	0.011438	0.000613418	1	2	2	Q12929	Q12929 [501-519]	Q12929 1xBiotin [K514]	Epidermal growth factor receptor kinase substrate 8 OS=Homo sapiens OX=9606 GN=EPS8 PE=1 SV=1	0	2211.06	2.499	1.32135	0.172005	0.76446	142.8	57.2	151.3	112.8	124.3	37.6	49.8	124.2	36256.6	27850.9	20312.8			44960.8	54784.8	40819.8	45012	13606.8	18009.4	44960.8		Peak Found	Peak Found	High	Not Found	Not Found	High	High	0.0001024	0.000416	2.25
FALSE	High	[R].SEDIQLDYKNNILKER.[A]	2xBiotin [K9; K14]	0.0379744	0.00157092	1	3	1	Q9BRK3	Q9BRK3 [402-417]	Q9BRK3 2xBiotin [K410; K415]	Matrix remodeling-associated protein 8 OS=Homo sapiens OX=9606 GN=MXRA8 PE=1 SV=1	2	2430.18	2.496	1.31962	0.660004	0.180454	142.8	57.2	193.9	18.9	195.6	33.6	77.7	80.3	110695		76149.6	21204.9	49234.6	69231.9	167264	16301.9	168744	28948	67013.5	69231.9		Peak Found	Not Found	Peak Found	Peak Found	Peak Found	High	High	0.0002192	0.00306	3.43
FALSE	High	[R].KELSANTAAFAK.[S]	1xBiotin [K1]	0.0240325	0.000985519	1	2	1	O60749	O60749 [335-346]	O60749 1xBiotin [K335]	Sorting nexin-2 OS=Homo sapiens OX=9606 GN=SNX2 PE=1 SV=2	1	1476.75	2.488	1.31499	0.207181	0.68365	142.7	57.3	243.9	47.1	151.4	60.9	31	65.8	52739.9		22329.3				79691.7	15377.3	49480.7	19890.8	10119.9	21497.8		Peak Found	Not Found	High	Not Found	Not Found	Not Found	High	0.0001594	0.001331	2.58
FALSE	High	[K].VSTQLKTNLTSVTK.[N]	1xBiotin [K6]	1.69031e-05	0.000240097	1	1	6	P42858	P42858 [1397-1410]	P42858 1xBiotin [K1402]	Huntingtin OS=Homo sapiens OX=9606 GN=HTT PE=1 SV=2	1	1745.95	2.476	1.30801	0.0161507	1.79181	142.5	57.5	112.3	141.4	173.2	60.5	55.4	57.1	89768.3	116575	94419.9	53549.2	49190.2	69017.8	135643	170859	209230	73103.1	66953.1	69017.8		High	High	High	High	High	High	High	4.838e-05	2.633e-07	3.2
FALSE	High	[R].VHEGSQKSQPR.[R]	1xBiotin [K7]	0.0229666	0.000985519	1	3	4	O60343	O60343 [326-336]	O60343 1xBiotin [K332]	TBC1 domain family member 4 OS=Homo sapiens OX=9606 GN=TBC1D4 PE=1 SV=2	1	1478.72	2.475	1.30743	0.00626604	2.20301	142.4	57.6	118.5	146.7	156.6	71.9	59.3	47	20882.8	26664.1	18825.3				31554.5	39080.3	41716	19146.8	15792	12505.1		High	High	High	Not Found	Not Found	Not Found	High	0.0001594	0.001219	2.95
FALSE	High	[R].RGASGSIFSKFTSK.[F]	1xBiotin [K10]	0.00109587	0.000240097	2	16	6	Q7KZI7; Q7KZI7-9	Q7KZI7 [628-641]; Q7KZI7-9 [574-587]	Q7KZI7 1xBiotin [K637]; Q7KZI7-9 1xBiotin [K583]	Serine/threonine-protein kinase MARK2 OS=Homo sapiens OX=9606 GN=MARK2 PE=1 SV=2 Isoform 9 of Serine/threonine-protein kinase MARK2 OS=Homo sapiens OX=9606 GN=MARK2	2	1698.86	2.472	1.30568	0.160587	0.794289	142.4	57.6	86.7	129	173.6	52.2	118.1	40.4	20904.7	32075.7	28557.5		31622.2		31587.6	47011.8	63282	19015.6	43041.2	14723	Shared	High	High	High	High	High	High	High	4.838e-05	3.427e-05	3.64
FALSE	High	[K].SPQISMSDIDLNLKGPK.[I]	1xBiotin [K14]; 1xOxidation [M6]	0.000144934	0.000240097	1	1	5	Q09666	Q09666 [4516-4532]	Q09666 1xBiotin [K4529]	Neuroblast differentiation-associated protein AHNAK OS=Homo sapiens OX=9606 GN=AHNAK PE=1 SV=2	1	2085.04	2.469	1.30393	0.33561	0.474165	142.3	57.7	92.3	125.2	160.6	7.1	164	50.7	36463.2	51005.8	43273.2		71915	30284.1	55097.1	74756.9	95891.3	4262.32	97884	30284.1		High	High	High	High	Peak Found	Peak Found	High	4.838e-05	3.276e-06	4.02
FALSE	High	[K].IVPAPKPEPVSLVLKNAR.[I]	1xBiotin [K15]	0.00156387	0.000240097	1	5	1	Q9HAP2	Q9HAP2 [557-574]	Q9HAP2 1xBiotin [K571]	MLX-interacting protein OS=Homo sapiens OX=9606 GN=MLXIP PE=1 SV=2	1	2154.25	2.467	1.30276	0.14981	0.82446	142.3	57.7	157.4	146.7	111.7	22.8	59.5	102	36742.5	35288.4	17778.7		15405.4	35972.9	55519.1	51720.5	39396.6	8026.27	20968.3	35972.9		High	Peak Found	Peak Found	Not Found	Peak Found	Peak Found	High	4.838e-05	5.088e-05	2.75
FALSE	High	[K].QVSQQPKGIMGMFASK.[A]	1xBiotin [K7]	0.0057868	0.000613418	1	3	2	Q15054	Q15054 [184-199]	Q15054 1xBiotin [K190]	DNA polymerase delta subunit 3 OS=Homo sapiens OX=9606 GN=POLD3 PE=1 SV=2	1	1962.96	2.461	1.29924	0.361581	0.441794	142.2	57.8	164.4	138.9	60.5	128.9	56.4	50.9	16397						24776.4	20934.6	9122.98	19428.4	8507.52	7672.49		High	Not Found	Not Found	High	Not Found	Not Found	High	0.0001024	0.0001932	2.94
FALSE	High	[R].KVSSTPPVR.[C]	1xBiotin [K1]	0.013824	0.000613418	1	2	4	Q9H6A9	Q9H6A9 [125-133]	Q9H6A9 1xBiotin [K125]	Pecanex-like protein 3 OS=Homo sapiens OX=9606 GN=PCNX3 PE=1 SV=2	1	1196.65	2.459	1.29807	0.00592318	2.22744	142.2	57.8	139.7	116.4	166.7	56.8	72.7	47.7	107233	92140.6	87241.6	48277.7	61927.3	55295.1	162033	135046	193323	65906.7	84289.8	55295.1		High	High	High	Peak Found	Peak Found	Peak Found	High	0.0001024	0.0005388	2.08
FALSE	High	[R].KLSPLLSPLQDSLVDK.[T]	1xBiotin [K1]	0.0779129	0.00413	1	1	1	Q9H0A9	Q9H0A9 [132-147]	Q9H0A9 1xBiotin [K132]	Speriolin-like protein OS=Homo sapiens OX=9606 GN=SPATC1L PE=1 SV=3	1	1979.09	2.453	1.29455	0.433757	0.362753	142.1	57.9	36.7	246.9	117	123.1	28.7	47.7		30204.8					6576.29	44269.8	20975.2	22075	5146.78	8551.77		Not Found	High	Not Found	Not Found	Not Found	Not Found	High	0.001013	0.01001	1.85
FALSE	High	[K].AKEGVVAAAEK.[T]	1xBiotin [K2]	0.000881763	0.000240097	1	3	1	P37840	P37840 [11-21]	P37840 1xBiotin [K12]	Alpha-synuclein OS=Homo sapiens OX=9606 GN=SNCA PE=1 SV=1	1	1298.68	2.452	1.29396	0.197788	0.703799	142.1	57.9	50.5	85.2	338.8	34.8	29.3	61.4			30414.2				10039	16958.9	67396.3	6917.07	5832.56	12224		Not Found	Not Found	High	Not Found	Not Found	Not Found	High	4.838e-05	2.669e-05	2.7
FALSE	High	[R].IMKAQALR.[D]	1xBiotin [K3]; 1xOxidation [M2]	0.0124524	0.000613418	2	4	6	P07900; P08238	P07900 [613-620]; P08238 [605-612]	P07900 1xBiotin [K615]; P08238 1xBiotin [K607]	Heat shock protein HSP 90-alpha OS=Homo sapiens OX=9606 GN=HSP90AA1 PE=1 SV=5 Heat shock protein HSP 90-beta OS=Homo sapiens OX=9606 GN=HSP90AB1 PE=1 SV=4	1	1172.63	2.451	1.29337	0.0185886	1.73075	142	58	117.2	129.3	196.4	55.7	52.8	48.6	189622	215742	216695	99794.1	94786.3	118777	286525	316204	480186	136235	129014	118777	Shared	High	High	High	High	High	High	High	0.0001024	0.0004648	2.37
FALSE	High	[R].KVMAGNHGEDAAMKTEEPLFQVEDSSK.[G]	1xBiotin [K1]; 2xOxidation [M3; M13]	8.47846e-07	0.000240097	1	2	5	Q8NBF6	Q8NBF6 [279-305]	Q8NBF6 1xBiotin [K279]	Late secretory pathway protein AVL9 homolog OS=Homo sapiens OX=9606 GN=AVL9 PE=1 SV=1	2	3206.44	2.448	1.2916	0.0719049	1.14324	142	58	105.7	117.3	192.7	47.9	97.7	38.8	115464	132133	143539	57940.7	118522	63986.8	174470	193661	318076	79098.2	161321	63986.8		High	High	High	High	High	Peak Found	High	4.838e-05	7.814e-09	4.38
FALSE	High	[RK].GKGSGGLNLGNFFASR.[K]	1xBiotin [K2]	0.00704531	0.000613418	1	5	1	P19021	P19021 [915-930]	P19021 1xBiotin [K916]	Peptidyl-glycine alpha-amidating monooxygenase OS=Homo sapiens OX=9606 GN=PAM PE=1 SV=2	1	1807.89	2.446	1.29042	0.785536	0.104834	142	58	161	138	31.9	56.4	40.3	172.4	32193.3	28438.8		12482.1	8935.93	52075.3	48645.1	41681.4	9628.83	17040.1	12162.8	52075.3		Peak Found	Peak Found	Not Found	Peak Found	High	Peak Found	High	0.0001024	0.0002366	2.31
FALSE	High	[R].HLMKTLVK.[S]	1xBiotin [K4]	0.00880369	0.000613418	1	2	5	Q8IWB9	Q8IWB9 [212-219]	Q8IWB9 1xBiotin [K215]	Testis-expressed protein 2 OS=Homo sapiens OX=9606 GN=TEX2 PE=1 SV=2	1	1195.67	2.443	1.28865	0.0245233	1.61042	141.9	58.1	134.2	190.3	102.2	54.9	51	67.4	101078	147752	52475.4	45803.6	42658.8	76763.9	152732	216554	116283	62529.2	58063.1	76763.9		High	High	High	High	High	Peak Found	High	0.0001024	0.0003007	2.41
FALSE	High	[R].INSGGKLPNFGFVVFDDSEPVQK.[V]	1xBiotin [K6]	1.90732e-06	0.000240097	1	1	6	Q13283	Q13283 [371-393]	Q13283 1xBiotin [K376]	Ras GTPase-activating protein-binding protein 1 OS=Homo sapiens OX=9606 GN=G3BP1 PE=1 SV=1	1	2720.34	2.433	1.28274	0.119183	0.923786	141.7	58.3	212.4	90.8	144	59.2	78.2	15.5	107142	47254.8	49529.9	33044.1	43806		161895	69259.2	109756	45110.4	59624.6	11791.3		High	High	High	High	High	High	High	4.838e-05	2.027e-08	6.09
FALSE	High	[K].SASDTNLQKGISFMDYLSDK.[H]	1xBiotin [K9]; 1xOxidation [M14]	1.89479e-06	0.000240097	1	1	20	A0JNW5	A0JNW5 [951-970]	A0JNW5 1xBiotin [K959]	UHRF1-binding protein 1-like OS=Homo sapiens OX=9606 GN=UHRF1BP1L PE=1 SV=2	1	2462.12	2.433	1.28274	0.0397967	1.40015	141.7	58.3	95.3	144.2	162.3	49.7	89.2	59.3	153958	240171	178775	88809.5	159968	144709	232636	352008	396157	121239	217734	144709		High	High	High	High	High	High	High	4.838e-05	2.019e-08	5.24
FALSE	High	[K].NKVNFIPTGSAFCPVK.[L]	1xBiotin [K2]; 1xCarbamidomethyl [C13]	0.0327632	0.000985519	1	1	3	Q86VQ1	Q86VQ1 [449-464]	Q86VQ1 1xBiotin [K450]	Glucocorticoid-induced transcript 1 protein OS=Homo sapiens OX=9606 GN=GLCCI1 PE=1 SV=1	1	2005	2.432	1.28214	0.0476472	1.32196	141.7	58.3	146.1	171.8	91.6	43.9	60.1	86.6	20284.7	24592.4					30650.8	36043.9	19210.3	9212.99	12604.3	18176.1		High	Peak Found	Not Found	High	High	Not Found	High	0.0001594	0.002328	2.5
FALSE	High	[K].KEDKTALIYSDGLK.[E]	1xBiotin [K]	0.0024147	0.000240097	1	1	3	P50748	P50748 [500-513]	P50748 1xBiotin [K]	Kinetochore-associated protein 1 OS=Homo sapiens OX=9606 GN=KNTC1 PE=1 SV=1	2	1806.93	2.427	1.27917	0.0442612	1.35398	141.6	58.4	149.9	90.1	162.2	56.7	61.8	79.2	27583.3	17101.1	20352.4	11550.4	12619.3	22031.7	41679.2	25064.3	45100	15768.1	17176.2	22031.7		High	High	Peak Found	Peak Found	Peak Found	High	High	4.838e-05	8.146e-05	2.69
FALSE	High	[K].ALFKSSGASVTTQPTEFK.[I]	1xBiotin [K4]	0.000189903	0.000240097	1	2	4	Q9BY77	Q9BY77 [401-418]	Q9BY77 1xBiotin [K404]	Polymerase delta-interacting protein 3 OS=Homo sapiens OX=9606 GN=POLDIP3 PE=1 SV=2	1	2125.06	2.427	1.27917	0.41425	0.382738	141.6	58.4	175.1	195	37.6	47.7	72.5	72.2	22690.6	26050.4					34286.2	38180.9	7362.9	9341.84	14198.9	14129.7		High	High	Not Found	High	High	Not Found	High	4.838e-05	4.489e-06	3.11
FALSE	High	[K].KSGQKPVLDVHAELDR.[I]	1xBiotin [K5]	0.00419485	0.000613418	1	1	3	Q9Y6G9	Q9Y6G9 [486-501]	Q9Y6G9 1xBiotin [K490]	Cytoplasmic dynein 1 light intermediate chain 1 OS=Homo sapiens OX=9606 GN=DYNC1LI1 PE=1 SV=3	1	2018.05	2.424	1.27739	0.118009	0.928087	141.6	58.4	151.7	188	105.5	76.2	16	62.6	26544.6	33919.7	12592				40109.7	49714.5	27903.3	20158.7	4237.14	16545.7		High	High	High	Not Found	Not Found	Not Found	High	0.0001024	0.000142	3.07
FALSE	High	[K].KQPSVLVTFPKEER.[K]	1xBiotin [K11]	0.00500871	0.000613418	1	5	2	O75179	O75179 [1651-1664]	O75179 1xBiotin [K1661]	Ankyrin repeat domain-containing protein 17 OS=Homo sapiens OX=9606 GN=ANKRD17 PE=1 SV=3	2	1884	2.424	1.27739	0.966608	0.0147495	141.6	58.4	162.1	18.5	156.6	41.5	64.6	156.7	57492.1		37868.7		25434.1	83990	86872.4	9913.34	83915.1	22239.7	34618.5	83990		Peak Found	High	Peak Found	Not Found	Peak Found	High	High	0.0001024	0.0001679	2.83
FALSE	High	[R].KTVTYEDPQAVGGLASALDNR.[K]	1xBiotin [K1]	2.52648e-08	0.000240097	1	5	9	Q6ZVM7	Q6ZVM7 [400-420]	Q6ZVM7 1xBiotin [K400]	TOM1-like protein 2 OS=Homo sapiens OX=9606 GN=TOM1L2 PE=1 SV=1	1	2431.19	2.418	1.27381	0.0456899	1.34018	141.5	58.5	154.6	85.7	182	63.9	72.4	41.4	468838	268041	376452	214607	243651	189605	708429	392855	834200	292972	331635	189605		High	High	High	High	High	High	High	4.838e-05	1.269e-10	5.56
FALSE	High	[K].KWQDEDGKK.[Q]	1xBiotin [K1]	0.000208259	0.000240097	1	1	12	P39023	P39023 [136-144]	P39023 1xBiotin [K136]	60S ribosomal protein L3 OS=Homo sapiens OX=9606 GN=RPL3 PE=1 SV=2	2	1359.64	2.418	1.27381	0.0880872	1.05509	141.5	58.5	82.7	178.7	150.2	64.3	62.1	62.1	100604	223978	124511	86482.8	83799.5	114119	152016	328274	275910	118063	114060	114119		High	High	High	High	High	High	High	4.838e-05	5.006e-06	2.98
FALSE	High	[R].SWVGGGHGKTSR.[N]	1xBiotin [K9]	0.00322513	0.000240097	1	2	1	Q2KHT3	Q2KHT3 [7-18]	Q2KHT3 1xBiotin [K15]	Protein CLEC16A OS=Homo sapiens OX=9606 GN=CLEC16A PE=1 SV=2	1	1454.7	2.416	1.27262	0.00151483	2.81964	141.4	58.6	148.5	145.4	117.6	60.2	57.1	71.2	83059.8	83848.7	44870.6	37263.8	35474.4	60139.9	125506	122893	99431	50871	48284.4	60139.9		Peak Found	Peak Found	High	Peak Found	Peak Found	Peak Found	High	4.838e-05	0.0001097	2.77
FALSE	High	[R].MKGLALEAESELERQDEALDGVAAAVDR.[A]	1xBiotin [K2]	6.40054e-05	0.000240097	1	2	6	Q5SQN1	Q5SQN1 [421-448]	Q5SQN1 1xBiotin [K422]	Synaptosomal-associated protein 47 OS=Homo sapiens OX=9606 GN=SNAP47 PE=1 SV=3	2	3212.56	2.413	1.27083	0.955716	0.0196713	141.4	58.6	32.3	125.2	112.4	46.6	249.2	34.3		25131.2	14925.2		53876.3		9516.59	36833.6	33073.5	13705	73331.4	10082.6		High	High	High	Not Found	High	High	High	4.838e-05	1.255e-06	3.71
FALSE	High	[-].MQNVINTVKGK.[A]	1xAcetyl [N-Term]; 1xBiotin [K9]	5.08189e-05	0.000240097	1	2	12	Q9NT62	Q9NT62 [1-11]	Q9NT62 1xAcetyl [N-Term]; 1xBiotin [K9]	Ubiquitin-like-conjugating enzyme ATG3 OS=Homo sapiens OX=9606 GN=ATG3 PE=1 SV=1	1	1499.77	2.412	1.27023	0.0427097	1.36947	141.4	58.6	165.6	154.5	92.5	64.1	55.5	67.8	785401	755546	299150	336293	292192	486071	1.18677e+06	1.10737e+06	662902	459093	397704	486071		High	High	High	High	High	High	High	4.838e-05	9.527e-07	4.25
FALSE	High	[R].WHFIKPTNK.[S]	1xBiotin [K5]	0.0204344	0.000613418	1	1	7	Q8IUW5	Q8IUW5 [200-208]	Q8IUW5 1xBiotin [K204]	RELT-like protein 1 OS=Homo sapiens OX=9606 GN=RELL1 PE=1 SV=1	0	1396.72	2.412	1.27023	0.190778	0.719472	141.4	58.6	61.9	185.4	160	73.5	66.4	52.8	47063.6	145412	83008.5	61909.9	56032.5	60680	71114.6	213123	183943	84516.9	76266.3	60680		High	High	High	High	Peak Found	High	High	0.0001024	0.0009996	1.95
FALSE	High	[K].AAVVKFHPIQGHR.[V]	1xBiotin [K5]	0.00099933	0.000240097	1	1	4	Q13151	Q13151 [155-167]	Q13151 1xBiotin [K159]	Heterogeneous nuclear ribonucleoprotein A0 OS=Homo sapiens OX=9606 GN=HNRNPA0 PE=1 SV=1	1	1685.91	2.408	1.26784	0.0692211	1.15976	141.3	58.7	111.8	119.8	175.7	99.4	43.5	49.7	28252.7	31200.8	30281.1	27807.2		18990.2	42690.8	45729.6	67101.5	37961.2	16627.2	18990.2		High	High	High	High	Not Found	Peak Found	High	4.838e-05	3.071e-05	3.78
FALSE	High	[R].FKQQTPSR.[T]	1xBiotin [K2]	0.00990482	0.000613418	1	4	10	Q5VZ89	Q5VZ89 [1310-1317]	Q5VZ89 1xBiotin [K1311]	DENN domain-containing protein 4C OS=Homo sapiens OX=9606 GN=DENND4C PE=1 SV=3	1	1217.61	2.406	1.26664	0.00305576	2.51488	141.3	58.7	116.3	158.7	146.1	64.7	60.7	53.4	562694	791360	481979	346638	326080	390469	850249	1.15986e+06	1.06804e+06	473215	443830	390469		High	High	High	High	High	High	High	0.0001024	0.0003457	3.01
FALSE	High	[R].KVMAGNHGEDAAMKTEEPLFQVEDSSK.[G]	1xBiotin [K1]; 1xOxidation [M13]	4.00777e-08	0.000240097	1	2	2	Q8NBF6	Q8NBF6 [279-305]	Q8NBF6 1xBiotin [K279]	Late secretory pathway protein AVL9 homolog OS=Homo sapiens OX=9606 GN=AVL9 PE=1 SV=1	2	3190.45	2.402	1.26424	0.141962	0.847827	141.2	58.8	93.7	153.9	191.4	64	15	81.9	37524	63507.1	52255.5	28380.8		49559.3	56700	93079.4	115796	38744.3	9088.85	49559.3		High	Peak Found	High	Peak Found	Not Found	Peak Found	High	4.838e-05	2.185e-10	3.81
FALSE	High	[K].YPTLPGKLSGATPNGEAAK.[S]	1xBiotin [K7]	0.0638503	0.00312816	1	3	1	Q8ND30	Q8ND30 [422-440]	Q8ND30 1xBiotin [K428]	Liprin-beta-2 OS=Homo sapiens OX=9606 GN=PPFIBP2 PE=1 SV=3	1	2098.06	2.4	1.26303	0.12757	0.894252	141.2	58.8	156.6	205	66.3	79.1	27.8	65.2	27320.2	36880.1					41281.8	54053.4	17474.7	20867.9	7337.36	17198.3		High	Peak Found	Not Found	Not Found	Not Found	Not Found	High	0.0006672	0.0075	2.69
FALSE	High	[K].SGQKTVLSNVQEELDR.[M]	1xBiotin [K4]	4.45354e-08	0.000240097	1	2	11	O43237	O43237 [459-474]	O43237 1xBiotin [K462]	Cytoplasmic dynein 1 light intermediate chain 2 OS=Homo sapiens OX=9606 GN=DYNC1LI2 PE=1 SV=1	1	2029	2.399	1.26243	0.233142	0.63238	141.2	58.8	109	148.4	183.3	92.7	4.7	61.9	254182	356814	291384	239339		217949	384077	522966	645693	326735	16639.7	217949		High	High	High	High	High	High	High	4.838e-05	2.475e-10	5.22
FALSE	High	[K].SYDVKNPSPLLMQNQNTR.[Q]	1xBiotin [K5]; 1xOxidation [M12]	1.04694e-06	0.000240097	1	2	6	O43303	O43303 [544-561]	O43303 1xBiotin [K548]	Centriolar coiled-coil protein of 110 kDa OS=Homo sapiens OX=9606 GN=CCP110 PE=1 SV=3	1	2347.12	2.394	1.25942	0.0185171	1.73243	141.1	58.9	177.4	154	103.6	64.5	64.3	36.2	255687	228801	101778	102857	102903	78785.4	386352	335343	225536	140417	140062	78785.4		High	High	High	High	High	Peak Found	High	4.838e-05	1.007e-08	4.31
FALSE	High	[K].YATLSLFNTYKGK.[S]	1xBiotin [K]	8.33143e-05	0.000240097	1	6	2	Q9Y520-7	Q9Y520-7 [17-29]	Q9Y520-7 1xBiotin [K]	Isoform 7 of Protein PRRC2C OS=Homo sapiens OX=9606 GN=PRRC2C	1	1731.88	2.385	1.25399	0.0524892	1.27993	140.9	59.1	166.8	89.3	145.6	61.1	59.6	77.7	27166.6		16166.6				41049.6	21973.6	35824.5	15022.3	14653.9	19110.3		High	High	Peak Found	Not Found	Not Found	Not Found	High	4.838e-05	1.712e-06	3.61
FALSE	High	[R].VLDPSKFLK.[I]	1xBiotin [K6]	0.00590185	0.000613418	1	3	12	O43432	O43432 [1046-1054]	O43432 1xBiotin [K1051]	Eukaryotic translation initiation factor 4 gamma 3 OS=Homo sapiens OX=9606 GN=EIF4G3 PE=1 SV=2	1	1272.7	2.384	1.25338	0.00219188	2.65918	140.9	59.1	157.2	140.9	121.3	64.8	56.7	59.1	690794	638312	363312	314922	276803	392432	1.04381e+06	935544	805081	429918	376759	392432		High	High	High	High	High	High	High	0.0001024	0.000197	2.62
FALSE	High	[K].ILMSKVK.[V]	1xBiotin [K]	0.148004	0.0096915	1	1	3	Q15139	Q15139 [262-268]	Q15139 1xBiotin [K]	Serine/threonine-protein kinase D1 OS=Homo sapiens OX=9606 GN=PRKD1 PE=1 SV=2	1	1044.59	2.382	1.25217	0.082079	1.08577	140.9	59.1	152.7	176	79.5	76.3	64.1	51.3	106966	127105	37996.5	59189	49858.1	54341.3	161629	186293	84198.4	80802.3	67862.2	54341.3		Peak Found	High	Peak Found	Peak Found	Peak Found	High	High	0.00211	0.02683	1.55
FALSE	High	[K].ITELINKLNFLDEAEK.[D]	1xBiotin [K7]	0.0261423	0.000985519	1	2	2	Q8NDI1-3	Q8NDI1-3 [210-225]	Q8NDI1-3 1xBiotin [K216]	Isoform 3 of EH domain-binding protein 1 OS=Homo sapiens OX=9606 GN=EHBP1	1	2116.1	2.38	1.25096	0.253265	0.596425	140.8	59.2	90.8	165.6	114.6	48.1	40.3	140.6						16494.1	10658.3	19429.4	13442.5	5648.2	4724.76	16494.1		Not Found	Not Found	Not Found	Not Found	Not Found	High	High	0.0001594	0.001535	3.54
FALSE	High	[R].KPIDYTILDDIGHGVK.[WV]	1xBiotin [K1]	7.04956e-07	0.000240097	1	4	5	Q9NYB9	Q9NYB9 [139-154]	Q9NYB9 1xBiotin [K139]	Abl interactor 2 OS=Homo sapiens OX=9606 GN=ABI2 PE=1 SV=1	0	2010.04	2.368	1.24367	0.990638	0.00408484	140.6	59.4	155.6	146.3	22.4	165.2	61.8	48.7	31094.1	30132.4		36525.9			46984.2	44163.7	6773.02	49863.7	18647.7	14696.9		High	High	Not Found	High	High	High	High	4.838e-05	6.329e-09	5.77
FALSE	High	[K].EHAKLHGMIR.[T]	1xBiotin [K4]; 1xOxidation [M8]	0.0718827	0.00363483	1	2	1	O43150	O43150 [166-175]	O43150 1xBiotin [K169]	Arf-GAP with SH3 domain, ANK repeat and PH domain-containing protein 2 OS=Homo sapiens OX=9606 GN=ASAP2 PE=1 SV=3	1	1433.71	2.367	1.24306	0.0986953	1.0057	140.6	59.4	91.4	137.2	172.5	57.9	101.8	39.2	30963.5	47923.2	39874.5	21737.3	38283.5	20086.8	46786.9	70238.8	88359.8	29674.9	52107.9	20086.8		Peak Found	High	Peak Found	Peak Found	Peak Found	Peak Found	High	0.000884	0.008938	2.15
FALSE	High	[R].CGEGKGCVGGAK.[S]	1xBiotin [K5]; 2xCarbamidomethyl [C1; C7]	3.28922e-05	0.000240097	1	2	6	Q9NRG9	Q9NRG9 [362-373]	Q9NRG9 1xBiotin [K366]	Aladin OS=Homo sapiens OX=9606 GN=AAAS PE=1 SV=1	1	1405.6	2.364	1.24123	0.00661041	2.17977	140.5	59.5	161.5	150.1	109.4	63.5	47.2	68.3	46959.6	44977	21690.8	20426.4	15233.3	30014.7	70957.5	65920.7	48065.7	27885.2	20734.2	30014.7		High	High	High	High	High	High	High	4.838e-05	5.757e-07	3.42
FALSE	High	[R].LASQSKAR.[D]	1xBiotin [K6]	0.00824547	0.000613418	1	2	8	Q9UBH6	Q9UBH6 [674-681]	Q9UBH6 1xBiotin [K679]	Xenotropic and polytropic retrovirus receptor 1 OS=Homo sapiens OX=9606 GN=XPR1 PE=1 SV=1	1	1086.57	2.363	1.24062	0.00472314	2.32577	140.5	59.5	125	146.5	143.5	51.9	60.7	72.3	324113	391760	253810	149027	174856	283288	489745	574185	562430	203446	237998	283288		High	High	High	High	Peak Found	High	High	0.0001024	0.0002798	2.88
FALSE	High	[K].ENKGLFPER.[D]	1xBiotin [K3]	0.0153452	0.000613418	1	1	1	Q6P4I2	Q6P4I2 [64-72]	Q6P4I2 1xBiotin [K66]	WD repeat-containing protein 73 OS=Homo sapiens OX=9606 GN=WDR73 PE=1 SV=1	1	1315.65	2.354	1.23511	0.356624	0.447789	140.4	59.6	480.5	6.9	56	30.4	2.4	23.8	607736		48270.7	42565.9		45437.9	918308	13221.3	106965	58109.2	4598.33	45437.9		High	Not Found	Peak Found	Peak Found	Not Found	Peak Found	High	0.0001024	0.0006333	2.6
FALSE	High	[K].FIEYGEYKNNYYGTSIDSVR.[S]	1xBiotin [K8]	0.00840914	0.000613418	1	2	2	Q5T2T1	Q5T2T1 [434-453]	Q5T2T1 1xBiotin [K441]	MAGUK p55 subfamily member 7 OS=Homo sapiens OX=9606 GN=MPP7 PE=1 SV=1	1	2644.2	2.351	1.23327	0.441721	0.354852	140.3	59.7	154	139.2	58.6	26.8	162.1	59.2	26746.3	24933			31261.9		40414.5	36543.1	15384.2	7025.71	42550.8	15545.8		High	Peak Found	Not Found	Not Found	Peak Found	High	High	0.0001024	0.0002864	3.32
FALSE	High	[K].GEVHNKPSGFWGMIK.[S]	1xBiotin [K6]	6.30227e-07	0.000240097	1	3	5	P0CG08	P0CG08 [218-232]	P0CG08 1xBiotin [K223]	Golgi pH regulator B OS=Homo sapiens OX=9606 GN=GPR89B PE=1 SV=1	0	1912.92	2.35	1.23266	0.148081	0.829501	140.3	59.7	337	58.1	89.9	67.9	8.9	38.2	226541	40278.5	41193.8	50560.7		38839.4	342311	59034.3	91283.4	69023.4	8991.45	38839.4		High	High	High	Peak Found	High	High	High	4.838e-05	5.517e-09	4.56
FALSE	High	[R].SSNMTATTKFVSTTSQNTQLVRPPIR.[S]	1xBiotin [K9]; 1xOxidation [M4]	0.0902935	0.00477816	1	4	1	Q8WWK9	Q8WWK9 [233-258]	Q8WWK9 1xBiotin [K241]	Cytoskeleton-associated protein 2 OS=Homo sapiens OX=9606 GN=CKAP2 PE=1 SV=1	1	3107.56	2.35	1.23266	0.0506617	1.29532	140.3	59.7	139.9	184.4	91.6	59.5	55.4	69.2	29736.3	40405.9	13279.4				44932.4	59221.1	29426.4	19122.7	17781.2	22218.3		Peak Found	High	Peak Found	Not Found	Not Found	Not Found	High	0.001136	0.01239	2.23
FALSE	High	[R].GDMKYGIYAVENEHMNR.[L]	1xBiotin [K4]; 1xOxidation [M]	7.6122e-09	0.000240097	1	2	28	Q9UEU0	Q9UEU0 [108-124]	Q9UEU0 1xBiotin [K111]	Vesicle transport through interaction with t-SNAREs homolog 1B OS=Homo sapiens OX=9606 GN=VTI1B PE=1 SV=3	1	2268.98	2.346	1.2302	0.00782366	2.10659	140.2	59.8	143.6	153.5	107.3	75.5	58.8	61.2	1.49514e+06	1.64812e+06	762114	870529	679223	962947	2.2592e+06	2.41557e+06	1.68881e+06	1.18841e+06	924496	962947		High	High	High	High	High	High	High	4.838e-05	3.113e-11	5.49
FALSE	High	[K].MPKFSMPSLK.[G]	1xBiotin [K3]; 2xOxidation [M1; M6]	0.0011104	0.000240097	1	1	7	Q09666	Q09666 [1003-1012]; [1131-1140]	Q09666 1xBiotin [K1005]; 1xBiotin [K1133]	Neuroblast differentiation-associated protein AHNAK OS=Homo sapiens OX=9606 GN=AHNAK PE=1 SV=2	1	1423.68	2.342	1.22774	0.206982	0.684068	140.2	59.8	94.2	134.2	159.8	57.3	125.2	29.2	61423.7	90244.8	71072	41363.1	90650.8	28794.8	92813.2	132268	157492	56467.2	123385	28794.8		High	High	High	High	High	High	High	4.838e-05	3.458e-05	2.17
FALSE	High	[K].KFMDQHPEMDFSK.[A]	1xBiotin [K1]; 1xOxidation [M3]	0.0428762	0.00174131	1	1	1	Q9Y266	Q9Y266 [315-327]	Q9Y266 1xBiotin [K315]	Nuclear migration protein nudC OS=Homo sapiens OX=9606 GN=NUDC PE=1 SV=1	1	1881.8	2.341	1.22712	0.0966507	1.0148	140.1	59.9	140	123.7	127.3	104.7	54.4	50	34057.5	31023.2	21112.8	28206.7			51462	45469.3	46785	38506.6	19984.5	18372.2		Peak Found	High	Peak Found	Peak Found	Not Found	Not Found	High	0.0002763	0.003819	1.83
FALSE	High	[R].KQSGSPTLDTAPNGR.[Y]	1xBiotin [K1]	3.49776e-06	0.000240097	1	2	11	Q9H2J7	Q9H2J7 [697-711]	Q9H2J7 1xBiotin [K697]	Sodium-dependent neutral amino acid transporter B(0)AT2 OS=Homo sapiens OX=9606 GN=SLC6A15 PE=1 SV=1	1	1754.85	2.339	1.22589	0.0328326	1.4837	140.1	59.9	128.5	141.6	156.8	74.3	60.5	38.3	197386	224166	164232	126369	103217	88843.9	298256	328549	363930	172514	140489	88843.9		High	High	High	High	High	High	High	4.838e-05	4.12e-08	4.04
FALSE	High	[R].VTKSPAPVHR.[G]	1xBiotin [K3]	0.00408606	0.000507563	1	3	6	Q9NRA8	Q9NRA8 [667-676]	Q9NRA8 1xBiotin [K669]	Eukaryotic translation initiation factor 4E transporter OS=Homo sapiens OX=9606 GN=EIF4ENIF1 PE=1 SV=2	1	1317.71	2.337	1.22466	0.00940607	2.02659	140.1	59.9	161.3	141.7	117.7	60.6	61	57.6	86762.8	78594.1	43177.9	36100.3	36397.2	46840	131101	115192	95680	49282.7	49540.5	46840		High	High	High	High	High	High	High	9.231e-05	0.0001383	2.68
FALSE	High	[R].SSGSNQPFPIKPLSESKNR.[L]	2xBiotin [K11; K17]	1.48154e-05	0.000240097	1	1	12	Q5W0Z9	Q5W0Z9 [315-333]	Q5W0Z9 2xBiotin [K325; K331]	Palmitoyltransferase ZDHHC20 OS=Homo sapiens OX=9606 GN=ZDHHC20 PE=1 SV=1	1	2525.23	2.332	1.22157	0.0453979	1.34296	140	60	140.2	90.7	169.5	60.1	54.7	84.7	356525	237872	293917	169215	154491	325334	538720	348638	651305	231006	210279	325334		High	High	High	High	High	High	High	4.838e-05	2.252e-07	4.24
FALSE	High	[R].VDGPKHSLLMR.[-]	1xBiotin [K5]; 1xOxidation [M10]	0.0603478	0.00296942	1	1	1	Q7L523	Q7L523 [303-313]	Q7L523 1xBiotin [K307]	Ras-related GTP-binding protein A OS=Homo sapiens OX=9606 GN=RRAGA PE=1 SV=1	1	1494.76	2.327	1.21847	0.0386232	1.41315	139.9	60.1	95.5	166	135.3	56.1	88.9	58.2	33447.1	59974	32328	21765.9	34585	30790.5	50539.6	87901.1	71637.2	29714	47074	30790.5		Peak Found	Peak Found	High	Peak Found	Peak Found	Peak Found	High	0.000586	0.00682	2.03
FALSE	High	[K].AQDCYFMKLHHCPGNHSWDSTISGSQR.[A]	1xBiotin [K8]; 2xCarbamidomethyl [C4; C12]; 1xOxidation [M7]	0.00169244	0.000240097	1	2	1	O43353	O43353 [377-403]	O43353 1xBiotin [K384]	Receptor-interacting serine/threonine-protein kinase 2 OS=Homo sapiens OX=9606 GN=RIPK2 PE=1 SV=2	1	3461.47	2.326	1.21785	0.471902	0.326148	139.9	60.1	169.1	111.6	60.4	48	24.9	185.9	34055.4	23165.4				56561.1	51458.7	33952.5	18386.2	14597.2	7579.79	56561.1		Peak Found	Peak Found	Not Found	Not Found	Not Found	High	High	4.838e-05	5.548e-05	4.01
FALSE	High	[R].ANKTSGVPGNRPGSVIR.[V]	1xBiotin [K3]	0.0042225	0.000613418	1	1	6	O60271-9	O60271-9 [1031-1047]	O60271-9 1xBiotin [K1033]	Isoform 6 of C-Jun-amino-terminal kinase-interacting protein 4 OS=Homo sapiens OX=9606 GN=SPAG9	1	1936.02	2.318	1.21288	0.000572186	3.24246	139.7	60.3	138.2	131.6	151.2	53.5	65.8	59.6	557900	547537	416293	239086	294923	363730	843005	802500	922484	326390	401422	363730		High	Peak Found	High	High	High	High	High	0.0001024	0.0001434	1.99
FALSE	High	[R].VKGLGGLIVVSK.[T]	1xBiotin [K2]	0.00655499	0.000613418	1	2	5	Q7L266	Q7L266 [259-270]	Q7L266 1xBiotin [K260]	Isoaspartyl peptidase/L-asparaginase OS=Homo sapiens OX=9606 GN=ASRGL1 PE=1 SV=2	1	1395.84	2.31	1.20789	0.759963	0.119207	139.6	60.4	153.8	179.3	26.6	66.6	132.2	41.4	33094.1	39782.3			31575		50006.3	58307.1	8649.75	21650.3	42976.9	13473.4		High	High	Not Found	High	High	High	High	0.0001024	0.0002188	3.18
FALSE	High	[-].MATKAVCVLK.[G]	1xBiotin [K4]; 1xCarbamidomethyl [C7]; 1xMet-loss+Acetyl [N-Term]	0.0058249	0.000613418	1	1	1	P00441	P00441 [1-10]	P00441 1xBiotin [K4]; 1xMet-loss+Acetyl [N-Term]	Superoxide dismutase [Cu-Zn] OS=Homo sapiens OX=9606 GN=SOD1 PE=1 SV=2	1	1257.67	2.309	1.20727	0.195608	0.708613	139.6	60.4	125.5	145.3	131.2	56.8	118.7	22.4	45911.9	54794.8	32732.3	23006	48212.9		69374.3	80310.2	72533.1	31406.8	65623	12397.7		Peak Found	Peak Found	High	Peak Found	Peak Found	Not Found	High	0.0001024	0.0001949	2.42
FALSE	High	[K].KIYEDGDDDMKR.[T]	1xBiotin [K1]; 1xOxidation [M10]	0.000487326	0.000240097	1	2	6	Q9HB71	Q9HB71 [197-208]	Q9HB71 1xBiotin [K197]	Calcyclin-binding protein OS=Homo sapiens OX=9606 GN=CACYBP PE=1 SV=2	2	1726.74	2.305	1.20477	0.0393489	1.40507	139.5	60.5	112.7	124.8	172.6	54.2	90.3	45.4	39524	45116.3	41258.8	21018.3	35134.8	24075.4	59722	66124.9	91427.4	28693.3	47822.2	24075.4		High	High	High	High	High	High	High	4.838e-05	1.341e-05	3.34
FALSE	High	[R].EHSKSASLLFGMR.[N]	1xBiotin [K4]	0.00210305	0.000240097	1	2	4	O00213	O00213 [201-213]	O00213 1xBiotin [K204]	Amyloid beta precursor protein binding family B member 1 OS=Homo sapiens OX=9606 GN=APBB1 PE=1 SV=2	1	1688.82	2.301	1.20226	0.997517	0.00107963	139.4	60.6	165.1	193.3	13.7	85.7	71.8	70.4	53978.8	65149.1		31019.6	26042.3	34771.4	81563.7	95486	6762.48	42346.7	35446.4	34771.4		High	High	Not Found	High	High	Peak Found	High	4.838e-05	7.031e-05	3.8
FALSE	High	[K].KLVWVPSDK.[S]	1xBiotin [K1]	0.00114004	0.000240097	1	1	11	P35579	P35579 [30-38]	P35579 1xBiotin [K30]	Myosin-9 OS=Homo sapiens OX=9606 GN=MYH9 PE=1 SV=4	1	1297.7	2.297	1.19975	0.00673483	2.17167	139.3	60.7	113.5	168.5	135.3	58.9	69	54.8	377304	577543	306562	216600	254735	274973	570119	846478	679326	295694	346722	274973		High	High	High	High	High	High	High	4.838e-05	3.565e-05	2.55
FALSE	High	[R].TKLHQLSGSDQLESTAHSR.[I]	1xBiotin [K2]	0.000276492	0.000240097	1	5	1	O60271	O60271 [177-195]	O60271 1xBiotin [K178]	C-Jun-amino-terminal kinase-interacting protein 4 OS=Homo sapiens OX=9606 GN=SPAG9 PE=1 SV=4	1	2321.13	2.297	1.19975	0.012391	1.90689	139.3	60.7	131.6	170.1	110.6	79.4	57.3	51.1	53002.1	70654.1	30370.7	35396.3	25621.1	31089.4	80087.9	103554	67300	48321.5	34873	31089.4		Peak Found	Peak Found	High	Peak Found	Peak Found	Peak Found	High	4.838e-05	6.963e-06	5.34
FALSE	High	[R].EPFDLGEPEQSNGGFPCTTAPKIAASSSFR.[S]	1xBiotin [K22]; 1xCarbamidomethyl [C17]	0.0041401	0.000613418	1	3	3	Q99961	Q99961 [261-290]	Q99961 1xBiotin [K282]	Endophilin-A2 OS=Homo sapiens OX=9606 GN=SH3GL1 PE=1 SV=1	1	3423.56	2.293	1.19724	0.94164	0.0261153	139.3	60.7	271.9	2.9	22.6	9.9	9.4	283.4	373819		21213.4			588823	564853	5929.55	47007.8	20500.6	19570.8	588823		High	Not Found	High	Not Found	Not Found	High	High	0.0001024	0.0001405	3.36
FALSE	High	[K].KGSEASAASR.[Q]	1xBiotin [K1]	0.0779129	0.00413	1	1	1	P42858	P42858 [1202-1211]	P42858 1xBiotin [K1202]	Huntingtin OS=Homo sapiens OX=9606 GN=HTT PE=1 SV=2	1	1189.56	2.291	1.19598	0.000548113	3.26113	139.2	60.8	140.5	156.1	125.5	63.4	53.3	61.3	28712.7	32892.5	17484.2	14332.5	12087.3	18938.6	43385.8	48209	38744.1	19566.2	16452.1	18938.6		Peak Found	Peak Found	High	Peak Found	Peak Found	Peak Found	High	0.001013	0.01001	1.86
FALSE	High	[R].FFVPPTFKSVGNPVEAR.[R]	1xBiotin [K8]	0.000578395	0.000240097	1	2	3	Q9NZJ4	Q9NZJ4 [4432-4448]	Q9NZJ4 1xBiotin [K4439]	Sacsin OS=Homo sapiens OX=9606 GN=SACS PE=1 SV=2	1	2118.08	2.286	1.19283	0.235503	0.628004	139.1	60.9	59.6	147.4	190	53.6	64.5	84.7	13893.9	35411.8	30185.7		16677.3	29831.5	20994	51901.5	66890	18880.2	22699.5	29831.5		High	Peak Found	High	Not Found	High	Peak Found	High	4.838e-05	1.641e-05	3.27
FALSE	High	[R].VSDHASAMNKR.[I]	1xBiotin [K10]	0.00121766	0.000240097	1	3	6	Q8NBW4	Q8NBW4 [57-67]	Q8NBW4 1xBiotin [K66]	Sodium-coupled neutral amino acid transporter 9 OS=Homo sapiens OX=9606 GN=SLC38A9 PE=1 SV=2	1	1441.67	2.273	1.1846	0.00495573	2.30489	138.9	61.1	134	173.4	121.6	59	67.5	44.5	37993.3	50690.8	23503.7	18501.3	21228.3	19077.3	57409	74295.1	52082.9	25257.3	28893.9	19077.3		High	High	High	High	High	High	High	4.838e-05	3.84e-05	3.47
FALSE	High	[R].GSDLFSPKDAVAITKQFLK.[G]	2xBiotin [K8; K15]	1.73919e-06	0.000240097	1	2	5	Q9NRW7	Q9NRW7 [436-454]	Q9NRW7 2xBiotin [K443; K450]	Vacuolar protein sorting-associated protein 45 OS=Homo sapiens OX=9606 GN=VPS45 PE=1 SV=1	2	2517.29	2.27	1.18269	0.685684	0.163876	138.8	61.2	156	47	92.2	40.6	24.7	239.5	44915.7	13941.5	18091.8			104177	67869	20433.4	40090.5	17660.3	10729.3	104177		High	Peak Found	High	High	Not Found	High	High	4.838e-05	1.823e-08	5.02
FALSE	High	[R].KTPALKMSVSK.[R]	1xBiotin [K6]; 1xOxidation [M7]	0.0723306	0.00363483	1	4	2	Q7Z4V5	Q7Z4V5 [158-168]	Q7Z4V5 1xBiotin [K163]	Hepatoma-derived growth factor-related protein 2 OS=Homo sapiens OX=9606 GN=HDGFL2 PE=1 SV=1	2	1431.77	2.268	1.18142	0.30761	0.512	138.8	61.2	53.9	126.5	213.2	109.8	55.8	40.8	10380.2	25097	27985	23387.1	11917.5	11877.1	15684.8	36783.5	62013.3	31927.1	16221.1	11877.1		Peak Found	High	High	Peak Found	Peak Found	Peak Found	High	0.000884	0.009026	1.94
FALSE	High	[R].EKYFSGVTK.[R]	1xBiotin [K2]	0.00549083	0.000613418	1	2	6	Q7Z4G4	Q7Z4G4 [444-452]	Q7Z4G4 1xBiotin [K445]	tRNA (guanine(10)-N2)-methyltransferase homolog OS=Homo sapiens OX=9606 GN=TRMT11 PE=1 SV=1	1	1284.63	2.267	1.18078	0.00413617	2.3834	138.8	61.2	128	164.7	121.1	74.6	56.5	55.2	295454	391851	190573	190549	144668	192433	446440	574317	422300	260129	196909	192433		High	High	High	High	High	High	High	0.0001024	0.0001838	2.6
FALSE	High	[K].MLLSKVK.[V]	1xBiotin [K5]	0.12792	0.00732289	1	3	2	Q9BZL6	Q9BZL6 [256-262]	Q9BZL6 1xBiotin [K260]	Serine/threonine-protein kinase D2 OS=Homo sapiens OX=9606 GN=PRKD2 PE=1 SV=3	1	1044.59	2.267	1.18078	0.0515093	1.28811	138.8	61.2	190	92.7	138.6	63.8	61.1	53.8	117385	59074.4	58405	43637	41947.2	50209.5	177373	86582.7	129423	59571.5	57094.6	50209.5		High	High	Peak Found	Peak Found	Peak Found	Peak Found	High	0.001645	0.0211	1.87
FALSE	High	[K].YYSNLTKSER.[Y]	1xBiotin [K7]	0.0190243	0.000613418	1	1	4	O00418	O00418 [59-68]	O00418 1xBiotin [K65]	Eukaryotic elongation factor 2 kinase OS=Homo sapiens OX=9606 GN=EEF2K PE=1 SV=2	1	1486.7	2.26	1.17632	0.0900356	1.04559	138.7	61.3	139.5	128.3	145.7	61.7	90.8	34.1	31558.9	29913.2	22470.8		22803.3	11646.4	47686.4	43842.4	49794.2	21099.8	31037.8	11646.4		High	High	High	Not Found	High	Peak Found	High	0.0001024	0.0008865	2.37
FALSE	High	[R].DRTQEFLSACKSLQTR.[Q]	1xBiotin [K11]; 1xCarbamidomethyl [C10]	9.84527e-06	0.000240097	1	4	2	Q13190	Q13190 [59-74]	Q13190 1xBiotin [K69]	Syntaxin-5 OS=Homo sapiens OX=9606 GN=STX5 PE=1 SV=2	2	2166.04	2.256	1.17377	0.252979	0.596916	138.6	61.4	204.9	154.7	63.8	9.5	98.6	68.5	161869	125970	34365.7		86480.1	81821.7	244589	184629	76152.7	11346.9	117709	81821.7		Peak Found	High	Peak Found	Not Found	High	Peak Found	High	4.838e-05	1.393e-07	4.96
FALSE	High	[K].ANKTPLRPLDPTR.[L]	1xBiotin [K3]	0.0331873	0.000985519	1	8	6	Q04637	Q04637 [644-656]	Q04637 1xBiotin [K646]	Eukaryotic translation initiation factor 4 gamma 1 OS=Homo sapiens OX=9606 GN=EIF4G1 PE=1 SV=4	1	1704.92	2.252	1.17121	0.00948357	2.02303	138.5	61.5	183.4	122.7	126.1	50.5	56	61.3	558285	385165	261834	170136	189296	282059	843587	564519	580211	232263	257652	282059		High	High	High	High	High	Peak Found	High	0.0001594	0.002387	2.83
FALSE	High	[K].VDIDAPDVDVHGPDWHLKMPKMK.[M]	2xBiotin [K21; K23]	0.0397138	0.00174131	1	1	2	Q09666	Q09666 [731-753]; [2225-2247]	Q09666 2xBiotin [K751; K753]; 2xBiotin [K2245; K2247]	Neuroblast differentiation-associated protein AHNAK OS=Homo sapiens OX=9606 GN=AHNAK PE=1 SV=2	2	3095.46	2.25	1.16993	0.447657	0.349055	138.5	61.5	77.2	104.7	153.4	21.2	197	46.5	28019.6	39169.9	37959.5		79343.8	25518.3	42338.6	57409.6	84116.5	11620.6	107995	25518.3		Peak Found	High	High	Not Found	Peak Found	Peak Found	High	0.0002763	0.00335	2.87
FALSE	High	[K].NFHKSTGMTSR.[S]	1xBiotin [K4]; 1xOxidation [M8]	0.00531356	0.000613418	1	1	4	P42574	P42574 [54-64]	P42574 1xBiotin [K57]	Caspase-3 OS=Homo sapiens OX=9606 GN=CASP3 PE=1 SV=2	1	1507.68	2.248	1.16864	0.050173	1.29953	138.4	61.6	99	128.8	190.5	57.3	86.2	38.2	46550.3	62444.5	61065.8	29826.7	44972.1	27160.9	70338.9	91522	135319	40718.1	61211.8	27160.9		High	High	High	High	Peak Found	Peak Found	High	0.0001024	0.0001779	2.64
FALSE	High	[R].SCGHQTSASSLKALTHNGTPR.[N]	1xBiotin [K12]; 1xCarbamidomethyl [C2]	7.62982e-07	0.000240097	1	1	12	Q9HB90	Q9HB90 [376-396]	Q9HB90 1xBiotin [K387]	Ras-related GTP-binding protein C OS=Homo sapiens OX=9606 GN=RRAGC PE=1 SV=1	1	2436.15	2.24	1.1635	0.0103361	1.98564	138.3	61.7	105.7	140.6	148.5	81.9	62.8	60.5	265356	364016	254320	227628	175016	229707	400961	533522	563560	310749	238216	229707		High	High	High	High	High	High	High	4.838e-05	6.924e-09	4.35
FALSE	High	[K].QEDHAEAALYKNLLHSK.[E]	1xBiotin [K11]	0.0021734	0.000240097	1	2	4	P10721	P10721 [694-710]	P10721 1xBiotin [K704]	Mast/stem cell growth factor receptor Kit OS=Homo sapiens OX=9606 GN=KIT PE=1 SV=1	1	2193.08	2.238	1.16221	0.043559	1.36092	138.2	61.8	98.9	211.4	115.6	77.2	51.7	45.3	11229.5	24753					16968.1	36279.4	19849.3	13248.6	8867.88	7767.77		High	High	Not Found	High	Not Found	High	High	4.838e-05	7.303e-05	3.2
FALSE	High	[K].SPKTVSPPIR.[K]	1xBiotin [K3]	0.0908466	0.00493423	1	5	3	Q9UHB6	Q9UHB6 [604-613]	Q9UHB6 1xBiotin [K606]	LIM domain and actin-binding protein 1 OS=Homo sapiens OX=9606 GN=LIMA1 PE=1 SV=1	1	1307.71	2.236	1.16092	0.00168297	2.77392	138.2	61.8	130.8	132.5	155.2	59.2	59.3	63.1	116454	121616	94207.1	58391.7	58570.7	84840	175966	178246	208758	79713.9	79721	84840		High	High	High	Peak Found	Peak Found	Peak Found	High	0.001163	0.01247	2.18
FALSE	High	[R].DDNMFQIGKMR.[Y]	1xBiotin [K9]; 2xOxidation [M4; M10]	0.0158537	0.000613418	1	1	1	P53999	P53999 [60-70]	P53999 1xBiotin [K68]	Activated RNA polymerase II transcriptional coactivator p15 OS=Homo sapiens OX=9606 GN=SUB1 PE=1 SV=3	1	1612.69	2.227	1.1551	0.281874	0.549944	138	62	59.1	105.5	235.5	44.3	108.2	47.4	14127	25982.3	38358.5	11721.5	28695.6	17096	21346.4	38081.1	85000.5	16001.6	39057.7	17096		Peak Found	Peak Found	Peak Found	Peak Found	High	Peak Found	High	0.0001024	0.0006611	2.56
FALSE	High	[R].SKQFPVSGDLESNPDYWSGVMGGSSGASR.[G]	1xBiotin [K2]; 1xOxidation [M21]	0.000123729	0.000240097	1	1	2	Q71H61	Q71H61 [358-386]	Q71H61 1xBiotin [K359]	Immunoglobulin-like domain-containing receptor 2 OS=Homo sapiens OX=9606 GN=ILDR2 PE=2 SV=1	1	3244.43	2.226	1.15445	0.470834	0.327132	138	62	119.3	71.7	144.2	34.3	176.9	53.6					19471.4		17880.9	10745.1	21610.4	5133.64	26502.7	8034.39		High	Not Found	Not Found	Not Found	High	Not Found	High	4.838e-05	2.71e-06	3.84
FALSE	High	[R].APKMSLPDVDLDLKGPK.[M]	1xBiotin [K3]; 1xOxidation [M4]	8.89908e-05	0.000240097	1	1	3	Q09666	Q09666 [1064-1080]	Q09666 1xBiotin [K1066]	Neuroblast differentiation-associated protein AHNAK OS=Homo sapiens OX=9606 GN=AHNAK PE=1 SV=2	2	2066.07	2.225	1.15381	0.195024	0.709913	138	62	87.1	148.9	169.2	21.4	106.5	66.9	16102.8	28399.8	21334.6		21877.3		24331.9	41624.2	47276.5	5977.03	29777.3	18704.2		High	Peak Found	High	Not Found	High	Not Found	High	4.838e-05	1.838e-06	3.68
FALSE	High	[K].DKGEIAQAYIGLKETNR.[SL]	1xBiotin [K13]	0.00298043	0.000240097	1	3	2	Q9Y4I1	Q9Y4I1 [1304-1320]	Q9Y4I1 1xBiotin [K1316]	Unconventional myosin-Va OS=Homo sapiens OX=9606 GN=MYO5A PE=1 SV=2	2	2132.08	2.221	1.15121	0.729433	0.137015	137.9	62.1	127.1	86.5	64.9	33.5	39	249.1						37968.6	19378.4	13192.8	9888.15	5101.23	5940.84	37968.6		Not Found	High	Not Found	Not Found	Not Found	High	High	4.838e-05	0.0001015	3.44
FALSE	High	[R].GAPQHYPKTAGNSEFLGK.[T]	1xBiotin [K8]	1.30714e-05	0.000240097	1	2	6	P78344	P78344 [24-41]	P78344 1xBiotin [K31]	Eukaryotic translation initiation factor 4 gamma 2 OS=Homo sapiens OX=9606 GN=EIF4G2 PE=1 SV=1	1	2128.03	2.22	1.15056	0.0127276	1.89525	137.9	62.1	150.1	142.6	112.2	63.7	64.2	67.3	185258	181457	94421.9	86965.4	88033.5	125451	279930	265954	209234	118721	119823	125451		High	High	High	High	High	High	High	4.838e-05	1.939e-07	4.44
FALSE	High	[R].ASQGPVYKGVCK.[C]	1xBiotin [K8]; 1xCarbamidomethyl [C11]	0.00130914	0.000240097	1	1	3	Q9Y2V2	Q9Y2V2 [57-68]	Q9Y2V2 1xBiotin [K64]	Calcium-regulated heat-stable protein 1 OS=Homo sapiens OX=9606 GN=CARHSP1 PE=1 SV=2	1	1519.74	2.216	1.14796	0.0663206	1.17835	137.8	62.2	102.7	173.2	144.5	82.4	65.2	32	20450.6	35576.8	19632.4	18159.3			30901.4	52143.2	43504.5	24790.3	19629.9	9644.9		High	High	High	Peak Found	Not Found	Not Found	High	4.838e-05	4.189e-05	3.04
FALSE	High	[R].KNAQPSPAR.[A]	1xBiotin [K1]	0.0360766	0.00117625	1	2	5	Q13794	Q13794 [8-16]	Q13794 1xBiotin [K8]	Phorbol-12-myristate-13-acetate-induced protein 1 OS=Homo sapiens OX=9606 GN=PMAIP1 PE=1 SV=1	1	1194.6	2.216	1.14796	0.0771278	1.11279	137.8	62.2	130.2	96.5	193.6	58.8	89.1	31.9	17805.8	13603.1	18051.3	8893.56	13530.4	6585.17	26905.2	19937.5	40000.8	12141.1	18416.4	6585.17		High	High	High	High	High	Peak Found	High	0.0001883	0.002799	2.16
FALSE	High	[R].TQKTAYQR.[N]	1xBiotin [K3]	0.041796	0.00174131	1	2	1	O15371	O15371 [88-95]	O15371 1xBiotin [K90]	Eukaryotic translation initiation factor 3 subunit D OS=Homo sapiens OX=9606 GN=EIF3D PE=1 SV=1	1	1221.6	2.216	1.14796	0.0706145	1.15111	137.8	62.2	85.9	154.7	148.7	83.5	60.1	67.1	43553	80890.5	51446.5	46906.1	33832.3	51455.8	65810	118557	114003	64034.2	46049.4	51455.8		Peak Found	High	Peak Found	Peak Found	Peak Found	Peak Found	High	0.0002763	0.003667	1.22
FALSE	High	[KR].KELNDIR.[F]	1xBiotin [K1]	0.0618814	0.00312816	1	3	1	O95747	O95747 [445-451]	O95747 1xBiotin [K445]	Serine/threonine-protein kinase OSR1 OS=Homo sapiens OX=9606 GN=OXSR1 PE=1 SV=1	1	1113.57	2.215	1.14731	0.0760985	1.11862	137.8	62.2	80.1	149.7	180.5	67.6	74.9	47.2	28727.3	55384.7	44169.4	26848.6	29829.9	25576.3	43407.9	81174.9	97877.3	36652.6	40601.7	25576.3		Peak Found	Peak Found	High	Peak Found	Peak Found	Peak Found	High	0.000641	0.007125	2.08
FALSE	High	[R].LKTDQHTSYPCSFK.[D]	1xBiotin [K2]; 1xCarbamidomethyl [C11]	0.00560001	0.000613418	1	3	5	Q8TCF1	Q8TCF1 [54-67]	Q8TCF1 1xBiotin [K55]	AN1-type zinc finger protein 1 OS=Homo sapiens OX=9606 GN=ZFAND1 PE=1 SV=1	1	1937.89	2.211	1.1447	0.0531126	1.2748	137.7	62.3	175.7	152.4	91.3	35.5	76.2	68.9	46557.4	41656.8	16495.3		22423.8	27609.1	70349.6	61054.5	36552.7	14217.1	30521.2	27609.1		High	High	High	Not Found	High	High	High	0.0001024	0.0001869	3.28
FALSE	High	[K].MKMPTFSTPGAK.[G]	1xBiotin [K2]; 2xOxidation [M1; M3]	0.0012257	0.000240097	1	1	6	Q09666	Q09666 [631-642]	Q09666 1xBiotin [K632]	Neuroblast differentiation-associated protein AHNAK OS=Homo sapiens OX=9606 GN=AHNAK PE=1 SV=2	1	1553.72	2.211	1.1447	0.166056	0.779746	137.7	62.3	74.2	127.8	192.3	57.8	105.6	42.4	38626.7	68598.9	68276.2	33316.7	61062.1	33329.1	58366.2	100542	151297	45482.6	83112	33329.1		High	High	High	Peak Found	Peak Found	Peak Found	High	4.838e-05	3.881e-05	2.23
FALSE	High	[R].KSPSSDSWTCADTSTER.[R]	1xBiotin [K1]; 1xCarbamidomethyl [C10]	9.09499e-09	0.000240097	1	4	14	Q8N6T3	Q8N6T3 [342-358]	Q8N6T3 1xBiotin [K342]	ADP-ribosylation factor GTPase-activating protein 1 OS=Homo sapiens OX=9606 GN=ARFGAP1 PE=1 SV=2	1	2140.89	2.209	1.14339	0.0141881	1.84808	137.7	62.3	134.6	174.5	119.5	70.5	40	60.9	435567	582321	263655	252650	143911	297919	658155	853480	584247	344908	195878	297919		High	High	High	High	High	High	High	4.838e-05	3.833e-11	4.86
FALSE	High	[K].VAQTDGVNVDMHLKQIEIK.[K]	1xBiotin [K14]	0.0683915	0.00328102	1	1	1	P17302	P17302 [115-133]	P17302 1xBiotin [K128]	Gap junction alpha-1 protein OS=Homo sapiens OX=9606 GN=GJA1 PE=1 SV=2	1	2364.21	2.209	1.14339	0.507411	0.29464	137.7	62.3	148.4	198.5	35.9	118.7	67.2	31.4	27330	37682.5		24201.8			41296.5	55229.6	9980.89	33039.3	18697.5	8734.11		Peak Found	Peak Found	Not Found	High	Not Found	Not Found	High	0.000746	0.008261	2.48
FALSE	High	[K].KISLPGQMAGTPITPLK.[D]	1xBiotin [K1]	0.000321746	0.000240097	1	3	7	Q9H8Y8	Q9H8Y8 [212-228]	Q9H8Y8 1xBiotin [K212]	Golgi reassembly-stacking protein 2 OS=Homo sapiens OX=9606 GN=GORASP2 PE=1 SV=3	1	1978.09	2.208	1.14274	0.515567	0.287715	137.7	62.3	284.3	137	19.4	74	23.3	62.1	55401	27537.4		15956.2		18276.2	83712.7	40360.4	5714.16	21782.7	6851.46	18276.2		High	High	Not Found	High	High	High	High	4.838e-05	8.331e-06	3.51
FALSE	High	[R].NTAGGSNFDGLRPNGKGVPMDQSSR.[G]	1xBiotin [K16]; 1xOxidation [M20]	6.31671e-05	0.000240097	1	3	4	P32019	P32019 [255-279]	P32019 1xBiotin [K270]	Type II inositol 1,4,5-trisphosphate 5-phosphatase OS=Homo sapiens OX=9606 GN=INPP5B PE=1 SV=4	1	2804.28	2.191	1.13159	0.0519706	1.28424	137.3	62.7	150.1	99.4	172.3	33.6	68.5	76.2	46281	31601.4	36230.8		23446.2	35490.1	69932	46316.7	80285.6	15664.2	31912.8	35490.1		High	Peak Found	High	Not Found	High	High	High	4.838e-05	1.235e-06	4.34
FALSE	High	[R].GKRPSPLAHQPVPR.[I]	1xBiotin [K2]	3.65506e-05	0.000240097	1	1	5	Q9NQT8	Q9NQT8 [1477-1490]	Q9NQT8 1xBiotin [K1478]	Kinesin-like protein KIF13B OS=Homo sapiens OX=9606 GN=KIF13B PE=1 SV=2	1	1765.96	2.19	1.13093	0.678356	0.168543	137.3	62.7	153.7	207	18	135.3	15.8	70.2	62113.7	86245.2		60520.9		42860.6	93855.8	126406	10981.1	82620.6	9624.13	42860.6		High	High	High	High	Not Found	High	High	4.838e-05	6.471e-07	3.69
FALSE	High	[K].SPLGSKSSSMELHR.[E]	1xBiotin [K6]; 1xOxidation [M10]	9.91038e-06	0.000240097	1	4	8	Q5VZ89	Q5VZ89 [1244-1257]	Q5VZ89 1xBiotin [K1249]	DENN domain-containing protein 4C OS=Homo sapiens OX=9606 GN=DENND4C PE=1 SV=3	1	1757.83	2.19	1.13093	0.0307464	1.51221	137.3	62.7	118.6	124.5	153	56.9	90.6	56.5	150971	163395	132809	80111.3	127973	108705	228122	239481	294298	109365	174185	108705		High	High	High	High	High	High	High	4.838e-05	1.402e-07	3.07
FALSE	High	[K].GQKSPGALETPSAAGSQGNTASQGK.[E]	1xBiotin [K3]	0.000134798	0.000240097	1	5	6	Q9Y2D5	Q9Y2D5 [390-414]	Q9Y2D5 1xBiotin [K392]	A-kinase anchor protein 2 OS=Homo sapiens OX=9606 GN=AKAP2 PE=1 SV=3	1	2555.22	2.19	1.13093	0.0490621	1.30925	137.3	62.7	158.7	160.8	87.3	72.5	46.1	74.6	57183.7	59758.4	21451.1	28907	18457.2	40614.4	86406.4	87585.1	47534.6	39462.6	25122.2	40614.4		High	High	High	High	High	High	High	4.838e-05	3.011e-06	4.89
FALSE	High	[K].KLTPLLPPPLTDMDSTLDSSTGSLLK.[T]	1xBiotin [K1]; 1xOxidation [M13]	1.42714e-06	0.000240097	1	1	9	Q9Y2U8	Q9Y2U8 [363-388]	Q9Y2U8 1xBiotin [K363]	Inner nuclear membrane protein Man1 OS=Homo sapiens OX=9606 GN=LEMD3 PE=1 SV=2	1	2982.54	2.185	1.12763	0.12061	0.918616	137.2	62.8	161.7	82.8	148.1	40.7	67.8	99	174736	92274.9	109138	48651.7	81315.2	161725	264031	135243	241845	66417.3	110679	161725		High	High	High	High	High	High	High	4.838e-05	1.447e-08	4.75
FALSE	High	[R].ASTIFLSKSQTDVR.[E]	1xBiotin [K8]	2.15717e-05	0.000240097	1	5	12	Q8ND76	Q8ND76 [65-78]	Q8ND76 1xBiotin [K72]	Cyclin-Y OS=Homo sapiens OX=9606 GN=CCNY PE=1 SV=2	1	1778.91	2.182	1.12565	0.000793131	3.10066	137.1	62.9	124	138.3	142.5	72.3	59.5	63.4	880807	1.01312e+06	690009	568621	468886	680488	1.33093e+06	1.48488e+06	1.52903e+06	776257	638204	680488		High	High	High	High	High	High	High	4.838e-05	3.487e-07	4.52
FALSE	High	[R].HGLQSLGKVAIAR.[R]	1xBiotin [K8]	0.000369503	0.000240097	1	4	8	P48634	P48634 [42-54]	P48634 1xBiotin [K49]	Protein PRRC2A OS=Homo sapiens OX=9606 GN=PRRC2A PE=1 SV=3	1	1575.88	2.182	1.12565	0.0242158	1.6159	137.1	62.9	133.9	115.2	141.2	89.1	59.3	61.4	321501	285157	231292	236794	158158	222647	485798	417941	512532	323261	215270	222647		High	High	High	High	High	High	High	4.838e-05	9.726e-06	4.29
FALSE	High	[R].IYTTKIKPR.[L]	1xBiotin [K5]	0.0126162	0.000613418	1	1	5	Q09666	Q09666 [124-132]	Q09666 1xBiotin [K128]	Neuroblast differentiation-associated protein AHNAK OS=Homo sapiens OX=9606 GN=AHNAK PE=1 SV=2	1	1345.77	2.179	1.12367	0.786629	0.10423	137.1	62.9	170	153	10	127.6	69.2	70.2	211261	196049		175546	95524.1	131845	319222	287340	18764.2	239648	130019	131845		High	High	Not Found	High	High	High	High	0.0001024	0.000473	2.05
FALSE	High	[R].KGSITEYTAAEEK.[E]	1xBiotin [K1]	8.36742e-07	0.000240097	1	2	18	Q12982	Q12982 [112-124]	Q12982 1xBiotin [K112]	BCL2/adenovirus E1B 19 kDa protein-interacting protein 2 OS=Homo sapiens OX=9606 GN=BNIP2 PE=1 SV=1	1	1652.78	2.179	1.12367	0.0325778	1.48708	137.1	62.9	112.2	207.8	112.8	51.8	50.2	65.3	4244120	8.10271e+06	2908880	2167353	2.10646e+06	3.73368e+06	6.413e+06	1.18758e+07	6.44593e+06	2.95878e+06	2.86712e+06	3.73368e+06		High	High	High	High	High	High	High	4.838e-05	7.686e-09	3.92
FALSE	High	[K].IILTGQKTK.[T]	1xBiotin [K]	0.00933813	0.000613418	1	1	9	Q96JH7	Q96JH7 [692-700]	Q96JH7 1xBiotin [K]	Deubiquitinating protein VCPIP1 OS=Homo sapiens OX=9606 GN=VCPIP1 PE=1 SV=2	1	1227.71	2.179	1.12367	0.0223257	1.6512	137.1	62.9	141.7	129.3	136.1	62.5	51.3	79.2	433090	407415	283620	211324	173949	365905	654412	597130	628488	288491	236764	365905		High	High	High	High	High	High	High	0.0001024	0.0003237	2.75
FALSE	High	[K].AFSIGKMSTAK.[R]	1xBiotin [K6]	0.00233656	0.000240097	1	2	2	O15042	O15042 [83-93]	O15042 1xBiotin [K88]	U2 snRNP-associated SURP motif-containing protein OS=Homo sapiens OX=9606 GN=U2SURP PE=1 SV=2	1	1366.69	2.173	1.11969	0.601971	0.220424	137	63	213.8	187.7	11.4	86.4	6	94.7	98437.2	89082.6		44010.8		65847.4	148742	130564	7944.12	60081.7	4186.39	65847.4		High	Peak Found	Not Found	High	Not Found	Peak Found	High	4.838e-05	7.856e-05	2.46
FALSE	High	[K].DSSGWSSSKDKDAYSSFGSR.[S]	1xBiotin [K9]	5.14933e-05	0.000240097	1	2	5	O00571	O00571 [56-75]	O00571 1xBiotin [K64]	ATP-dependent RNA helicase DDX3X OS=Homo sapiens OX=9606 GN=DDX3X PE=1 SV=3	2	2380.01	2.173	1.11969	0.0187214	1.72766	137	63	170.1	119.8	124.9	46.3	81.4	57.5	311810	226359	156202	94039	165698	159291	471155	331764	346136	128378	225533	159291		High	Peak Found	High	High	High	High	High	4.838e-05	9.689e-07	4.4
FALSE	High	[K].INPIYDALSYSSPSDSYQGKGFVMSR.[A]	1xBiotin [K20]; 1xOxidation [M24]	1.32733e-06	0.000240097	1	1	9	Q92692	Q92692 [509-534]	Q92692 1xBiotin [K528]	Nectin-2 OS=Homo sapiens OX=9606 GN=NECTIN2 PE=1 SV=1	1	3124.44	2.171	1.11836	0.0767653	1.11483	136.9	63.1	126.9	94.6	188.9	37.7	58.5	93.4	158852	122082	161267	52211.1	81246.1	176655	240031	178931	357359	71276.4	110585	176655		High	High	High	High	High	High	High	4.838e-05	1.331e-08	5.52
FALSE	High	[R].GREEAIMKMVK.[L]	1xBiotin [K8]	0.0235699	0.000985519	1	1	3	Q9H8U3	Q9H8U3 [200-210]	Q9H8U3 1xBiotin [K207]	AN1-type zinc finger protein 3 OS=Homo sapiens OX=9606 GN=ZFAND3 PE=1 SV=1	2	1517.76	2.169	1.11703	0.857697	0.0666659	136.9	63.1	188.9	101.3	25.3	46.7	31.3	206.5	24876.6	13755.1				41091.4	37589.4	20160.2	5042.34	9294.92	6230.39	41091.4		High	Peak Found	Not Found	Not Found	High	High	High	0.0001594	0.00128	3
FALSE	High	[R].GPVKPTGGPGGGGTQTQQQMNQLK.[N]	1xBiotin [K4]; 1xOxidation [M20]	0.000429975	0.000240097	1	1	5	P26196	P26196 [23-46]	P26196 1xBiotin [K26]	Probable ATP-dependent RNA helicase DDX6 OS=Homo sapiens OX=9606 GN=DDX6 PE=1 SV=2	0	2608.26	2.165	1.11437	0.189536	0.722309	136.8	63.2	85.1	148.1	153.6	68.4	112.1	32.9	23223.1	41677.8	28598.3	20665.2	33967.1		35090.9	61085.3	63372.4	28211.2	46232.9	13560.6		Peak Found	High	High	High	High	High	High	4.838e-05	1.162e-05	3.33
FALSE	High	[K].ASTPVLKSSTPTPR.[S]	1xBiotin [K7]	0.000979776	0.000240097	1	1	6	Q04724	Q04724 [310-323]	Q04724 1xBiotin [K316]	Transducin-like enhancer protein 1 OS=Homo sapiens OX=9606 GN=TLE1 PE=1 SV=2	1	1667.88	2.163	1.11303	0.0147319	1.83174	136.8	63.2	104.2	133.8	160.3	59.3	80.5	61.9	36807	48752.8	38629.4	23201.9	31560.2	33037.3	55616.5	71454.7	85600.9	31674.2	42956.8	33037.3		High	High	High	High	High	High	High	4.838e-05	2.999e-05	2.74
FALSE	High	[K].KLVWIPSER.[H]	1xBiotin [K1]	0.0030001	0.000240097	1	5	6	P35580	P35580 [34-42]	P35580 1xBiotin [K34]	Myosin-10 OS=Homo sapiens OX=9606 GN=MYH10 PE=1 SV=3	1	1353.73	2.159	1.11036	0.083738	1.07708	136.7	63.3	93.5	153.7	140.4	99.9	65	47.6	142438	241330	145819	168424	109951	109533	215229	353706	323129	229925	149655	109533		High	High	High	High	High	High	High	4.838e-05	0.0001021	2.57
FALSE	High	[R].KIRPYWK.[N]	1xBiotin [K1]	0.0630558	0.00312816	1	1	3	P36405	P36405 [73-79]	P36405 1xBiotin [K73]	ADP-ribosylation factor-like protein 3 OS=Homo sapiens OX=9606 GN=ARL3 PE=1 SV=2	1	1216.67	2.158	1.10969	0.160772	0.79379	136.7	63.3	89.9	136.8	146.5	115.5	63.4	48	72360.2	113514	80405.1	102879	56644.2	58380.2	109339	166372	178174	140446	77098.9	58380.2		Peak Found	Peak Found	High	High	Peak Found	High	High	0.0006672	0.007331	2.41
FALSE	High	[K].MLGTGKLGFSFVR.[I]	1xBiotin [K6]; 1xOxidation [M1]	5.63419e-07	0.000240097	2	5	8	O60271-9; O60271	O60271-9 [978-990]; O60271 [1135-1147]	O60271-9 1xBiotin [K983]; O60271 1xBiotin [K1140]	Isoform 6 of C-Jun-amino-terminal kinase-interacting protein 4 OS=Homo sapiens OX=9606 GN=SPAG9 C-Jun-amino-terminal kinase-interacting protein 4 OS=Homo sapiens OX=9606 GN=SPAG9 PE=1 SV=4	1	1654.84	2.157	1.10903	0.0880853	1.0551	136.7	63.3	79.7	119.1	244	40.5	61.4	55.2	154822	238578	323222	87146	132490	162090	233941	349673	716245	118968	180333	162090	Shared	High	High	High	High	High	High	High	4.838e-05	4.855e-09	3.8
FALSE	High	[R].QKSMGLPTSDEQK.[K]	1xBiotin [K2]; 1xOxidation [M4]	0.000208259	0.000240097	1	1	10	Q9Y266	Q9Y266 [296-308]	Q9Y266 1xBiotin [K297]	Nuclear migration protein nudC OS=Homo sapiens OX=9606 GN=NUDC PE=1 SV=1	1	1690.78	2.157	1.10903	0.00951117	2.02177	136.6	63.4	138.2	119.3	158.4	73	64.1	47	101246	90151.7	79151.2	59246.3	52109.5	52047.5	152986	132131	175395	80880.5	70926.7	52047.5		High	High	High	High	High	High	High	4.838e-05	4.986e-06	3.28
FALSE	High	[K].KTLFLSIPESR.[S]	1xBiotin [K1]	6.35849e-05	0.000240097	1	3	6	Q15398-1	Q15398-1 [597-607]	Q15398-1 1xBiotin [K597]	Isoform 2 of Disks large-associated protein 5 OS=Homo sapiens OX=9606 GN=DLGAP5	1	1516.82	2.152	1.10568	0.0313483	1.50379	136.6	63.4	145.9	123.2	131.6	61.2	51.7	86.4	112079	97525	68950.6	52004.3	44113.1	100249	169356	142938	152791	70994.1	60042.6	100249		High	High	High	High	High	High	High	4.838e-05	1.243e-06	2.87
FALSE	High	[K].SNVKIQSTPVK.[Q]	1xBiotin [K4]	0.000605698	0.000240097	1	3	17	P62820	P62820 [188-198]	P62820 1xBiotin [K191]	Ras-related protein Rab-1A OS=Homo sapiens OX=9606 GN=RAB1A PE=1 SV=3	1	1426.77	2.152	1.10568	0.0952687	1.02105	136.5	63.5	170.4	125.3	90.2	102.4	53.4	58.2	1.78939e+07	1.35638e+07	6.45553e+06	1.19066e+07	6.22913e+06	9.23895e+06	2.70382e+07	1.98798e+07	1.43051e+07	1.62544e+07	8.47852e+06	9.23895e+06		High	High	High	High	High	High	High	4.838e-05	1.735e-05	4.07
FALSE	High	[K].LGKAAFLHVVK.[K]	1xBiotin [K3]	0.00100593	0.000240097	1	3	2	Q5T5Y3	Q5T5Y3 [910-920]	Q5T5Y3 1xBiotin [K912]	Calmodulin-regulated spectrin-associated protein 1 OS=Homo sapiens OX=9606 GN=CAMSAP1 PE=1 SV=2	1	1408.81	2.149	1.10367	0.0430463	1.36606	136.5	63.5	140	134.2	116.1	92.6	54.6	62.4	34856.9	34451.1	19706.5	25528.2	15090	23491.9	52669.9	50493.4	43668.6	34850	20539.1	23491.9		High	High	Peak Found	Peak Found	Peak Found	Peak Found	High	4.838e-05	3.094e-05	3.54
FALSE	High	[K].LKMAPVPLDDSNRPASLTK.[D]	1xBiotin [K2]	0.000133913	0.000240097	1	4	7	Q9NYF8	Q9NYF8 [549-567]	Q9NYF8 1xBiotin [K550]	Bcl-2-associated transcription factor 1 OS=Homo sapiens OX=9606 GN=BCLAF1 PE=1 SV=2	1	2279.19	2.149	1.10367	0.066988	1.174	136.5	63.5	131	192.5	86.1	80.2	49.3	60.9	336174	509504	150621	227789	140502	236358	507969	746756	333768	310968	191238	236358		High	High	High	High	High	High	High	4.838e-05	2.981e-06	4.49
FALSE	High	[R].SKCATSPLPIPGTLGAAVK.[S]	1xBiotin [K2]; 1xCarbamidomethyl [C3]	0.00176063	0.000240097	1	2	7	Q9H706	Q9H706 [487-505]	Q9H706 1xBiotin [K488]	GRB2-associated and regulator of MAPK protein 1 OS=Homo sapiens OX=9606 GN=GAREM1 PE=1 SV=2	1	2094.11	2.149	1.10367	0.799201	0.0973438	136.5	63.5	188.3	176.6	17.7	82.2	100.1	35.2	54242	52455		26204.8	32005.2		81961.4	76880.8	7696.41	35773.7	43562.6	15313		High	High	Not Found	High	High	Not Found	High	4.838e-05	5.825e-05	3.19
FALSE	High	[K].SMWEKGNVFSSPTAAGTPNK.[E]	1xBiotin [K5]	9.31929e-05	0.000240097	1	6	7	Q05682	Q05682 [714-733]	Q05682 1xBiotin [K718]	Caldesmon OS=Homo sapiens OX=9606 GN=CALD1 PE=1 SV=3	1	2335.08	2.149	1.10367	0.399623	0.39835	136.5	63.5	64.2	217.1	86.8	160.4	31.1	40.4		30582.5		24248.6			13257.1	44823.3	17912.3	33103.2	6430.08	8336.2		High	High	Not Found	High	High	High	High	4.838e-05	1.939e-06	3.98
FALSE	High	[K].KMTGSNTEEIDSR.[I]	1xBiotin [K1]; 1xOxidation [M2]	0.000778019	0.000240097	1	5	5	Q8N573	Q8N573 [303-315]	Q8N573 1xBiotin [K303]	Oxidation resistance protein 1 OS=Homo sapiens OX=9606 GN=OXR1 PE=1 SV=2	1	1709.75	2.148	1.10299	0.0238165	1.62312	136.5	63.5	108.4	128.9	155.8	60	89.5	57.5	19148.5	23478	18764.3	11733.1	17549.3	15341.7	28934	34410.7	41580.7	16017.6	23886.5	15341.7		High	High	High	High	High	Peak Found	High	4.838e-05	2.317e-05	2.06
FALSE	High	[K].SPATPKQLR.[L]	1xBiotin [K6]	0.103199	0.00536422	1	4	2	P11137	P11137 [1653-1661]	P11137 1xBiotin [K1658]	Microtubule-associated protein 2 OS=Homo sapiens OX=9606 GN=MAP2 PE=1 SV=4	1	1223.66	2.144	1.1003	0.0167161	1.77687	136.4	63.6	131.7	132.3	135.3	59.3	61.7	79.7	45777	47379.7	32059.3	22803.8	23795.7	41874.3	69170.4	69442.2	71041.9	31130.8	32388.5	41874.3		High	High	Peak Found	Peak Found	Peak Found	Peak Found	High	0.00127	0.01503	2.22
FALSE	High	[R].KEYDALK.[A]	1xBiotin [K1]	0.138049	0.00793207	1	1	1	Q96AG4	Q96AG4 [201-207]	Q96AG4 1xBiotin [K201]	Leucine-rich repeat-containing protein 59 OS=Homo sapiens OX=9606 GN=LRRC59 PE=1 SV=1	1	1092.54	2.144	1.1003	0.156313	0.806004	136.4	63.6	123.9	127.5	118.9	117	57.8	54.9	40908.8	43420.8	26773.9	42762.6	21185.5	27397.6	61814.5	63639.9	59329.7	58377.7	28835.7	27397.6		Peak Found	Peak Found	High	Peak Found	Peak Found	Peak Found	High	0.001761	0.02398	2.02
FALSE	High	[K].KISLPGQMAGTPITPLK.[D]	1xBiotin [K1]; 1xOxidation [M8]	8.49781e-05	0.000240097	1	3	6	Q9H8Y8	Q9H8Y8 [212-228]	Q9H8Y8 1xBiotin [K212]	Golgi reassembly-stacking protein 2 OS=Homo sapiens OX=9606 GN=GORASP2 PE=1 SV=3	1	1994.08	2.142	1.09896	0.369987	0.431813	136.4	63.6	127.5	74	148.2	144.3	46.6	59.5	24494.7		19417.6	30689.4			37012.2	21488.3	43028.5	41895.9	13522.4	17276.4		High	High	High	High	High	High	High	4.838e-05	1.748e-06	2.69
FALSE	High	[R].TLLIKTVETR.[D]	1xBiotin [K5]	0.000881763	0.000240097	1	1	20	P08670	P08670 [441-450]	P08670 1xBiotin [K445]	Vimentin OS=Homo sapiens OX=9606 GN=VIM PE=1 SV=4	1	1399.8	2.137	1.09559	4.07467e-05	4.38991	136.2	63.8	129.8	142.7	136	67	63.6	60.9	2.45661e+06	2.78619e+06	1755827	1.40308e+06	1337772	1.74219e+06	3.71201e+06	4.0836e+06	3.89083e+06	1.91543e+06	1.82085e+06	1.74219e+06		High	High	High	High	High	High	High	4.838e-05	2.675e-05	3.51
FALSE	High	[K].LKMPEMHFK.[A]	1xBiotin [K2]; 2xOxidation [M3; M6]	0.0595945	0.00261013	1	1	1	Q09666	Q09666 [2105-2113]	Q09666 1xBiotin [K2106]	Neuroblast differentiation-associated protein AHNAK OS=Homo sapiens OX=9606 GN=AHNAK PE=1 SV=2	1	1418.66	2.136	1.09491	0.116384	0.934108	136.2	63.8	115.5	84.8	208.6	38	99	54.1	82600.4	62544.5	101694	30037.5	78613.2	58419	124812	91668.5	225348	41006	107001	58419		Peak Found	Peak Found	High	Peak Found	Peak Found	Peak Found	High	0.0005576	0.006717	2.11
FALSE	High	[R].KQPMLDAATGKSVWGSLAVQNSPK.[G]	1xBiotin [K11]; 1xOxidation [M4]	0.000115837	0.000240097	1	3	5	P18615	P18615 [332-355]	P18615 1xBiotin [K342]	Negative elongation factor E OS=Homo sapiens OX=9606 GN=NELFE PE=1 SV=3	2	2755.39	2.136	1.09491	0.0570719	1.24358	136.2	63.8	98.3	150.9	156.9	39.5	70.7	83.7	30904.2	48903.1	33610.9		24652.4	39757.6	46697.2	71675	74480	18732.5	33554.6	39757.6		High	High	High	Not Found	High	High	High	4.838e-05	2.515e-06	3.17
FALSE	High	[K].RVPTAPAATSKPGLRPR.[T]	1xBiotin [K11]	0.000870222	0.000240097	1	2	2	P14635	P14635 [26-42]	P14635 1xBiotin [K36]	G2/mitotic-specific cyclin-B1 OS=Homo sapiens OX=9606 GN=CCNB1 PE=1 SV=1	1	2001.12	2.136	1.09491	0.820751	0.0857885	136.2	63.8	249.3	135.7	12.1	27	112.3	63.5	82364.6	46231.6			41196.2	31723.7	124455	67759.6	6060.03	13501.8	56072.4	31723.7		High	Peak Found	Not Found	Not Found	High	Peak Found	High	4.838e-05	2.631e-05	3.02
FALSE	High	[R].KVMAGNHGEDAAMK.[T]	1xBiotin [K1]; 2xOxidation [M3; M13]	0.000778019	0.000240097	1	2	8	Q8NBF6	Q8NBF6 [279-292]	Q8NBF6 1xBiotin [K279]	Late secretory pathway protein AVL9 homolog OS=Homo sapiens OX=9606 GN=AVL9 PE=1 SV=1	1	1716.75	2.136	1.09491	0.0383587	1.41614	136.2	63.8	122.9	97.3	203.2	74.4	57.6	44.6	162479	132603	183151	108775	84452.1	88979.5	245512	194350	405854	148495	114948	88979.5		High	High	High	High	High	High	High	4.838e-05	2.309e-05	1.75
FALSE	High	[KR].LLLLGAGESGKSTIVK.[Q]	1xBiotin [K]	3.37709e-05	0.000240097	2	17	6	P04899; P08754	P04899 [36-51]; P08754 [36-51]	P04899 1xBiotin [K]; P08754 1xBiotin [K]	Guanine nucleotide-binding protein G(i) subunit alpha-2 OS=Homo sapiens OX=9606 GN=GNAI2 PE=1 SV=3 Guanine nucleotide-binding protein G(i) subunit alpha-3 OS=Homo sapiens OX=9606 GN=GNAI3 PE=1 SV=3	1	1812.03	2.136	1.09491	0.986187	0.00604094	136.2	63.8	136.6	111.7	35.5	218	52.3	45.9				23528.2			20130.6	16453.8	5236.45	32119.8	7704.05	6760.78	Shared	High	High	Not Found	High	High	High	High	4.838e-05	5.924e-07	3.07
FALSE	High	[R].TKSSSEEVLER.[D]	1xBiotin [K2]	0.000973343	0.000240097	1	1	6	Q96T83	Q96T83 [691-701]	Q96T83 1xBiotin [K692]	Sodium/hydrogen exchanger 7 OS=Homo sapiens OX=9606 GN=SLC9A7 PE=1 SV=1	1	1490.72	2.134	1.09356	0.0523671	1.28094	136.2	63.8	112.5	119.4	160.2	55.9	97.4	54.5	64709.3	70842.1	62876.2	35634.1	62245.1	47390.1	97777.7	103830	139331	48646.2	84722.3	47390.1		High	High	High	High	High	High	High	4.838e-05	2.989e-05	2.68
FALSE	High	[R].TSPKTSSCGVVHRPER.[E]	1xBiotin [K4]; 1xCarbamidomethyl [C8]	0.000530912	0.000240097	1	1	3	Q96GS4	Q96GS4 [60-75]	Q96GS4 1xBiotin [K63]	BLOC-1-related complex subunit 6 OS=Homo sapiens OX=9606 GN=BORCS6 PE=1 SV=2	1	2023.98	2.132	1.09221	0.0224675	1.64844	136.1	63.9	99.9	142.2	159.6	66.7	74	57.6	27145.9	39854.2	29575.3	20071.6	22313.7	23675.7	41018.3	58412.4	65537.3	27400.9	30371.4	23675.7		High	High	Peak Found	Peak Found	Peak Found	High	High	4.838e-05	1.482e-05	3.02
FALSE	High	[K].SYDVKNPSPLLMQNQNTR.[Q]	1xBiotin [K5]	4.82086e-05	0.000240097	1	2	7	O43303	O43303 [544-561]	O43303 1xBiotin [K548]	Centriolar coiled-coil protein of 110 kDa OS=Homo sapiens OX=9606 GN=CCP110 PE=1 SV=3	1	2331.12	2.123	1.0861	0.136952	0.863433	136	64	194.6	146.3	107.1	68.9	13	70.1	135808	105250	50944.6	53226.9		73963.8	205210	154261	112891	72663.1	13715.7	73963.8		High	High	High	High	High	High	High	4.838e-05	9.01e-07	3.28
FALSE	High	[K].ASKFGTR.[V]	1xBiotin [K3]	0.0595945	0.00261013	1	4	5	P23634	P23634 [1195-1201]	P23634 1xBiotin [K1197]	Plasma membrane calcium-transporting ATPase 4 OS=Homo sapiens OX=9606 GN=ATP2B4 PE=1 SV=2	1	992.498	2.121	1.08474	0.113827	0.943753	135.9	64.1	118.9	127.3	139.1	60.1	47.2	107.4	355926	393152	284123	199039	156849	486001	537816	576224	629602	271720	213488	486001		High	High	High	High	High	Peak Found	High	0.0005576	0.006706	2.87
FALSE	High	[K].YIINVKQFAK.[F]	1xBiotin [K6]	0.000204182	0.000240097	1	1	7	P35998	P35998 [111-120]	P35998 1xBiotin [K116]	26S proteasome regulatory subunit 7 OS=Homo sapiens OX=9606 GN=PSMC2 PE=1 SV=3	1	1449.79	2.119	1.08338	0.0189295	1.72286	135.9	64.1	104.8	177.9	136.5	64.4	43.1	73.2	142365	249265	126524	96933.2	65089.9	150293	215117	365336	280370	132329	88594.4	150293		High	High	High	High	High	High	High	4.838e-05	4.886e-06	2.77
FALSE	High	[K].ISGKLLLCTD.[-]	1xBiotin [K4]; 1xCarbamidomethyl [C8]	0.0914029	0.00493423	1	1	7	O00221	O00221 [491-500]	O00221 1xBiotin [K494]	NF-kappa-B inhibitor epsilon OS=Homo sapiens OX=9606 GN=NFKBIE PE=1 SV=3	1	1345.69	2.119	1.08338	0.000498717	3.30215	135.9	64.1	144.9	138.7	122.1	60.2	68.7	65.5	163690	161560	94031.1	75216.1	86167.8	111764	247341	236791	208368	102682	117284	111764		High	High	High	High	High	High	High	0.001163	0.01263	2.19
FALSE	High	[K].AVDSTLKTR.[I]	1xBiotin [K7]	0.076009	0.00397288	1	1	2	Q9NR09	Q9NR09 [3140-3148]	Q9NR09 1xBiotin [K3146]	Baculoviral IAP repeat-containing protein 6 OS=Homo sapiens OX=9606 GN=BIRC6 PE=1 SV=2	1	1216.64	2.117	1.08202	0.0166516	1.77854	135.8	64.2	159	104.8	139.2	65.7	59.4	71.9	76627.3	52041.5	45729.6	35062.7	31775.7	52320.5	115786	76274.8	101335	47866.1	43250.2	52320.5		High	High	Peak Found	Peak Found	Peak Found	Peak Found	High	0.0009909	0.009706	2.35
FALSE	High	[R].FAKQPAYTLVDR.[E]	1xBiotin [K3]	0.000123729	0.000240097	1	2	6	P78504	P78504 [1170-1181]	P78504 1xBiotin [K1172]	Protein jagged-1 OS=Homo sapiens OX=9606 GN=JAG1 PE=1 SV=3	1	1634.84	2.116	1.08134	0.00829077	2.08141	135.8	64.2	108.6	160.4	139	65.7	55.4	70.9	56999	86776	49755.5	38169	32249.9	56220.9	86127.3	127184	110256	52106.7	43895.6	56220.9		High	High	High	High	High	High	High	4.838e-05	2.718e-06	2.61
FALSE	High	[R].TVFSGSVSIPSITKSRPEPGR.[S]	1xBiotin [K14]	0.00154341	0.000240097	1	6	6	Q5VT25	Q5VT25 [1606-1626]	Q5VT25 1xBiotin [K1619]	Serine/threonine-protein kinase MRCK alpha OS=Homo sapiens OX=9606 GN=CDC42BPA PE=1 SV=1	1	2428.27	2.114	1.07998	0.464668	0.332857	135.8	64.2	165.5	146.2	50.9	47.8	120.5	69.1	823401	749820	172646	263241	665941	519921	1.24419e+06	1.09898e+06	382574	359365	906417	519921		High	High	High	High	High	High	High	4.838e-05	5.009e-05	3.16
FALSE	High	[K].RTLLIKTVETR.[D]	1xBiotin [K6]	0.0618814	0.00312816	1	1	1	P08670	P08670 [440-450]	P08670 1xBiotin [K445]	Vimentin OS=Homo sapiens OX=9606 GN=VIM PE=1 SV=4	2	1555.9	2.113	1.07929	0.0148099	1.82945	135.8	64.2	124.1	163.6	118.1	58.7	52.5	83.1	299754	407417	194555	156991	140712	303505	452937	597132	431125	214318	191525	303505		Peak Found	Peak Found	Peak Found	Peak Found	Peak Found	High	High	0.000641	0.007137	3.46
FALSE	High	[K].YNAPTSHVTPSVKK.[R]	1xBiotin [K]	5.35706e-05	0.000240097	2	6	6	O60271-9; O60271	O60271-9 [421-434]; O60271 [578-591]	O60271-9 1xBiotin [K]; O60271 1xBiotin [K]	Isoform 6 of C-Jun-amino-terminal kinase-interacting protein 4 OS=Homo sapiens OX=9606 GN=SPAG9 C-Jun-amino-terminal kinase-interacting protein 4 OS=Homo sapiens OX=9606 GN=SPAG9 PE=1 SV=4	1	1754.89	2.111	1.07793	0.0116146	1.935	135.7	64.3	133.8	120.3	180.3	63.4	63.7	38.4	322654	299039	296376	169196	170579	139841	487540	438287	656755	230979	232176	139841	Shared	High	High	High	High	High	High	High	4.838e-05	1.016e-06	3.6
FALSE	High	[K].EGVLYVGSKTK.[E]	1xBiotin [K]	0.000174309	0.000240097	1	2	24	P37840	P37840 [35-45]	P37840 1xBiotin [K]	Alpha-synuclein OS=Homo sapiens OX=9606 GN=SNCA PE=1 SV=1	1	1406.73	2.109	1.07656	0.00487761	2.31179	135.7	64.3	122	143.2	138.2	65.6	55.6	75.4	6.5863e+06	7.96801e+06	5.08943e+06	3.91729e+06	3.33361e+06	6.15435e+06	9.9521e+06	1.16783e+07	1.12779e+07	5.34773e+06	4.53741e+06	6.15435e+06		High	High	High	High	High	High	High	4.838e-05	4.062e-06	4.08
FALSE	High	[R].AWEPAMKK.[S]	1xBiotin [K7]; 1xOxidation [M6]	0.0518763	0.00227016	1	5	6	P35670	P35670 [28-35]	P35670 1xBiotin [K34]	Copper-transporting ATPase 2 OS=Homo sapiens OX=9606 GN=ATP7B PE=1 SV=4	1	1202.57	2.109	1.07656	0.0480035	1.31873	135.7	64.3	90.8	141.4	159.6	85.4	67	55.8	177165	284331	212268	184469	145199	164487	267702	416732	470375	251830	197632	164487		High	High	Peak Found	High	High	High	High	0.0004176	0.005338	2.21
FALSE	High	[K].YIDQEELNKTKPIWTR.[N]	1xBiotin [K9]	0.000638482	0.000240097	2	5	2	P07900; P08238	P07900 [284-299]; P08238 [276-291]	P07900 1xBiotin [K292]; P08238 1xBiotin [K284]	Heat shock protein HSP 90-alpha OS=Homo sapiens OX=9606 GN=HSP90AA1 PE=1 SV=5 Heat shock protein HSP 90-beta OS=Homo sapiens OX=9606 GN=HSP90AB1 PE=1 SV=4	1	2260.14	2.108	1.07587	0.948978	0.0227437	135.7	64.3	19.6	175.5	137.1	59.3	65	143.4		36867.8	19050.6			44153.8	6049.48	54035.4	42215.1	18270.5	20022	44153.8	Shared	Not Found	Peak Found	High	Not Found	Not Found	High	High	4.838e-05	1.845e-05	3.38
FALSE	High	[R].SAKGEEVDVAR.[A]	1xBiotin [K3]	0.00946121	0.000613418	1	1	5	O94760	O94760 [32-42]	O94760 1xBiotin [K34]	N(G),N(G)-dimethylarginine dimethylaminohydrolase 1 OS=Homo sapiens OX=9606 GN=DDAH1 PE=1 SV=3	1	1386.67	2.104	1.07313	0.0366507	1.43592	135.6	64.4	134.4	135.2	120.2	63.9	56.5	89.9	99700.2	103402	60777.9	52452.7	46510.7	100721	150650	151552	134681	71606.3	63306	100721		High	High	High	High	Peak Found	High	High	0.0001024	0.0003276	1.62
FALSE	High	[K].TKEGVLYVGSK.[T]	1xBiotin [K2]	0.000168658	0.000240097	1	3	6	P37840	P37840 [33-43]	P37840 1xBiotin [K34]	Alpha-synuclein OS=Homo sapiens OX=9606 GN=SNCA PE=1 SV=1	1	1406.73	2.103	1.07245	0.00449496	2.34727	135.5	64.5	121	143.9	138.2	65.7	55.7	75.6	6.36667e+06	7.80526e+06	4.95972e+06	3.82797e+06	3.2543e+06	6.00867e+06	9.62024e+06	1.14398e+07	1.09905e+07	5.22578e+06	4.42945e+06	6.00867e+06		High	High	High	Peak Found	High	High	High	4.838e-05	3.891e-06	3.38
FALSE	High	[R].KYKEALLGR.[V]	1xBiotin [K]	0.00244669	0.000240097	1	2	7	P52565	P52565 [50-58]	P52565 1xBiotin [K]	Rho GDP-dissociation inhibitor 1 OS=Homo sapiens OX=9606 GN=ARHGDIA PE=1 SV=3	2	1303.72	2.101	1.07108	0.0416195	1.3807	135.5	64.5	102.8	127.4	161.6	93.6	53.9	60.6	181559	231929	194570	182867	105718	161792	274342	339928	431158	249643	143893	161792		High	High	High	High	High	High	High	4.838e-05	8.283e-05	3.65
FALSE	High	[R].TPNPALKNGQYWV.[-]	1xBiotin [K7]	0.0404826	0.00174131	1	1	3	Q6UVK1	Q6UVK1 [2310-2322]	Q6UVK1 1xBiotin [K2316]	Chondroitin sulfate proteoglycan 4 OS=Homo sapiens OX=9606 GN=CSPG4 PE=1 SV=2	1	1713.84	2.1	1.07039	0.672528	0.17229	135.5	64.5	153	47.7	138.3	133.2	62	65.8	30005.2		18491.9	28909.5			45338.8	14122.2	40977	39466	18385.6	19509		Peak Found	High	Peak Found	High	Not Found	High	High	0.0002763	0.003455	3.35
FALSE	High	[K].TKSVNVR.[E]	1xBiotin [K2]	0.093659	0.00509791	1	2	6	Q9NUY8	Q9NUY8 [496-502]	Q9NUY8 1xBiotin [K497]	TBC1 domain family member 23 OS=Homo sapiens OX=9606 GN=TBC1D23 PE=1 SV=3	1	1029.55	2.1	1.07039	0.00751511	2.12406	135.5	64.5	140	139.3	130.2	66.3	70.5	53.7	133044	136438	84379.2	69763.5	74373.6	77080.1	201033	199972	186980	95238.2	101230	77080.1		High	High	High	High	High	High	High	0.001187	0.01304	2.39
FALSE	High	[K].VEAKFINYVK.[N]	1xBiotin [K4]	0.000394673	0.000240097	1	2	8	P06748	P06748 [264-273]	P06748 1xBiotin [K267]	Nucleophosmin OS=Homo sapiens OX=9606 GN=NPM1 PE=1 SV=2	1	1436.76	2.098	1.06901	0.00183051	2.73743	135.4	64.6	130.4	126.3	146	62.1	75	60.2	253920	253601	193882	133969	162122	177311	383681	371692	429632	182889	220665	177311		High	High	High	High	High	High	High	4.838e-05	1.056e-05	3.79
FALSE	High	[K-].MLVSLKMSYK.[A]	1xBiotin [K6]; 1xOxidation [M]	0.00056335	0.000240097	1	2	10	P23381-2	P23381-2 [1-10]	P23381-2 1xBiotin [K6]	Isoform 2 of Tryptophan--tRNA ligase, cytoplasmic OS=Homo sapiens OX=9606 GN=WARS1	1	1441.73	2.095	1.06695	0.00447334	2.34937	135.4	64.6	137.8	140.7	130	70.2	65.8	55.5	304278	320303	195779	171580	161242	185162	459773	469453	433836	234234	219468	185162		High	High	High	High	High	High	High	4.838e-05	1.594e-05	3.18
FALSE	High	[R].VMLTTAGGTKGTVIK.[V]	1xBiotin [K10]	8.62928e-06	0.000240097	1	6	6	Q9UM54-2	Q9UM54-2 [394-408]	Q9UM54-2 1xBiotin [K403]	Isoform 2 of Unconventional myosin-VI OS=Homo sapiens OX=9606 GN=MYO6	1	1702.92	2.094	1.06626	0.0215227	1.6671	135.3	64.7	143.6	146.7	100.6	77.6	68.6	62.9	146057	153828	69744.6	87381.8	77451.1	96650.1	220697	225458	154551	119290	105419	96650.1		High	High	High	High	High	High	High	4.838e-05	1.194e-07	4.49
FALSE	High	[R].FVSAMPKAPIPFR.[K]	1xBiotin [K7]; 1xOxidation [M5]	0.00344428	0.000507563	1	5	3	Q14C86	Q14C86 [982-994]	Q14C86 1xBiotin [K988]	GTPase-activating protein and VPS9 domain-containing protein 1 OS=Homo sapiens OX=9606 GN=GAPVD1 PE=1 SV=2	1	1702.88	2.089	1.06281	0.144299	0.840736	135.3	64.7	125.2	127	184.3	15.6	87.1	60.8	42043.4	43947.7	42199.2		32457.8	30827.5	63528.9	64412.2	93511.2	7927.88	44178.5	30827.5		High	High	Peak Found	Not Found	High	Peak Found	High	9.231e-05	0.0001176	2.66
FALSE	High	[K].LYEQLSGK.[-]	1xBiotin [K8]	0.0270011	0.000985519	1	1	3	P30086	P30086 [180-187]	P30086 1xBiotin [K187]	Phosphatidylethanolamine-binding protein 1 OS=Homo sapiens OX=9606 GN=PEBP1 PE=1 SV=3	0	1163.58	2.089	1.06281	0.105326	0.977465	135.2	64.8	137.9	98.7	142.2	66	49.3	105.9	169706	125253	119371	89936.7	67422.8	196889	256432	183577	264520	122778	91769.7	196889		High	High	High	Peak Found	Peak Found	Peak Found	High	0.0001594	0.00163	1.97
FALSE	High	[K].NSTASYLKNYPLYR.[Q]	1xBiotin [K8]	0.000471531	0.000240097	1	3	1	Q53SF7	Q53SF7 [695-708]	Q53SF7 1xBiotin [K702]	Cordon-bleu protein-like 1 OS=Homo sapiens OX=9606 GN=COBLL1 PE=1 SV=3	1	1915.94	2.088	1.06212	0.0338527	1.47041	135.2	64.8	147.9	96.2	147.1	61.6	76.7	70.5	192566	129196	130627	88794.5	110794	138633	290973	189357	289463	121219	150802	138633		Peak Found	Peak Found	Peak Found	High	Peak Found	Peak Found	High	4.838e-05	1.294e-05	2.93
FALSE	High	[K].FNTPQQPKKK.[-]	1xBiotin [K]	0.0374911	0.00137576	1	2	5	Q9NTK5	Q9NTK5 [387-396]	Q9NTK5 1xBiotin [K]	Obg-like ATPase 1 OS=Homo sapiens OX=9606 GN=OLA1 PE=1 SV=2	2	1441.76	2.085	1.06005	0.0427316	1.36925	135.2	64.8	127.9	180.7	97.6	73.8	58.7	61.3	32586.1	47467.2	16963.1	20827.6	16610.7	23615.1	49238.7	69570.5	37589.5	28433	22608.9	23615.1		High	High	High	Peak Found	High	High	High	0.0002192	0.003007	2.79
FALSE	High	[R].NPMMSKLR.[N]	1xBiotin [K6]	0.0057868	0.000613418	1	2	4	Q9UEU0	Q9UEU0 [75-82]	Q9UEU0 1xBiotin [K80]	Vesicle transport through interaction with t-SNAREs homolog 1B OS=Homo sapiens OX=9606 GN=VTI1B PE=1 SV=3	1	1202.58	2.084	1.05936	0.0497552	1.30316	135.1	64.9	137	108.1	137.1	96.2	65.8	55.8	260259	211682	177645	202306	138666	160189	393259	310253	393653	276180	188739	160189		High	High	Peak Found	Peak Found	High	High	High	0.0001024	0.0001932	2.89
FALSE	High	[K].MTVALKTK.[S]	1xBiotin [K6]; 1xOxidation [M1]	0.0349376	0.00117625	1	2	3	Q9NUY8	Q9NUY8 [490-497]	Q9NUY8 1xBiotin [K495]	TBC1 domain family member 23 OS=Homo sapiens OX=9606 GN=TBC1D23 PE=1 SV=3	1	1133.61	2.081	1.05728	0.0346698	1.46005	135.1	64.9	105.2	118.1	185.2	56.8	85.7	49	29394.4	34020.9	35296	17553.6	26572.2	20704.3	44415.9	49862.9	78214.2	23963.4	36167.6	20704.3		High	Peak Found	High	Peak Found	High	Peak Found	High	0.0001883	0.002631	2.1
FALSE	High	[K].INPIYDALSYSSPSDSYQGKGFVMSR.[A]	1xBiotin [K20]	6.39958e-08	0.000240097	1	1	9	Q92692	Q92692 [509-534]	Q92692 1xBiotin [K528]	Nectin-2 OS=Homo sapiens OX=9606 GN=NECTIN2 PE=1 SV=1	1	3108.44	2.08	1.05658	0.0952232	1.02126	135.1	64.9	172.7	111.4	110.1	53.5	46.1	106.2	116387	77406.6	50615.8	39945.6	34472.9	108207	175864	113451	112162	54532	46921.3	108207		High	High	High	High	High	High	High	4.838e-05	3.763e-10	6.11
FALSE	High	[R].MPPLIADSPKAR.[C]	1xBiotin [K10]	0.0105057	0.000613418	1	1	1	P54646	P54646 [370-381]	P54646 1xBiotin [K379]	5'-AMP-activated protein kinase catalytic subunit alpha-2 OS=Homo sapiens OX=9606 GN=PRKAA2 PE=1 SV=2	1	1521.79	2.08	1.05658	0.49761	0.303111	135.1	64.9	153.4	154	51.4	60.5	107	73.7	26649.4	27596.9		11629.4	20637.5	19356	40268.1	40447.5	13503	15876	28089.9	19356		High	Peak Found	Not Found	Peak Found	Peak Found	Peak Found	High	0.0001024	0.0003711	2.72
FALSE	High	[R].GPVKPTGGPGGGGTQTQQQMNQLK.[N]	1xBiotin [K4]	0.000321746	0.000240097	1	1	4	P26196	P26196 [23-46]	P26196 1xBiotin [K26]	Probable ATP-dependent RNA helicase DDX6 OS=Homo sapiens OX=9606 GN=DDX6 PE=1 SV=2	0	2592.27	2.08	1.05658	0.0707994	1.14997	135.1	64.9	123.6	217.1	84.6	40.3	75	59.5	32692.3	59168.7	15253.7		22000.2	23751.7	49399.1	86720.9	33801.5	16088.1	29944.6	23751.7		High	High	Peak Found	Not Found	High	High	High	4.838e-05	8.31e-06	3.54
FALSE	High	[R].KGPAEDMSSK.[L]	1xBiotin [K1]; 1xOxidation [M7]	0.0705544	0.00328102	1	3	4	Q14008	Q14008 [1454-1463]	Q14008 1xBiotin [K1454]	Cytoskeleton-associated protein 5 OS=Homo sapiens OX=9606 GN=CKAP5 PE=1 SV=3	1	1291.57	2.078	1.0552	0.11356	0.944776	135	65	92.5	138.6	173.5	32.8	95.8	66.7	11820.4	18265.9	15120.7	4635.6	13595.6	12880.6	17861	26771.5	33506.7	6328.33	18505	12880.6		Peak Found	Peak Found	High	High	Peak Found	High	High	0.0008025	0.008711	1.45
FALSE	High	[K].DTLKTSNPLVLEEASASQAGSR.[K]	1xBiotin [K4]	5.32104e-08	0.000240097	1	2	14	Q9NUQ8	Q9NUQ8 [141-162]	Q9NUQ8 1xBiotin [K144]	ATP-binding cassette sub-family F member 3 OS=Homo sapiens OX=9606 GN=ABCF3 PE=1 SV=2	1	2500.23	2.078	1.0552	0.201324	0.696105	135	65	67.3	186.3	140.3	74.4	67.5	64.2	160103	456965	227642	195856	178372	230762	241921	669753	504444	267374	242784	230762		High	High	High	High	High	High	High	4.838e-05	3.028e-10	5.04
FALSE	High	[R].KFQLAHPR.[S]	1xBiotin [K1]	0.0109979	0.000613418	1	1	3	Q96HE9	Q96HE9 [336-343]	Q96HE9 1xBiotin [K336]	Proline-rich protein 11 OS=Homo sapiens OX=9606 GN=PRR11 PE=1 SV=1	1	1222.65	2.077	1.0545	0.749041	0.125494	135	65	26.1	161.2	191	79.5	77.6	64.6		30772.6	24125.3	16291.4			7312.02	45102	53460.5	22240.4	21714.1	18091.5		High	High	High	Peak Found	Not Found	Not Found	High	0.0001024	0.0003953	2.4
FALSE	High	[K].VTKSAQK.[A]	1xBiotin [K3]	0.0200399	0.000613418	2	3	10	Q05639; P68104	Q05639 [451-457]; P68104 [451-457]	Q05639 1xBiotin [K453]; P68104 1xBiotin [K453]	Elongation factor 1-alpha 2 OS=Homo sapiens OX=9606 GN=EEF1A2 PE=1 SV=1 Elongation factor 1-alpha 1 OS=Homo sapiens OX=9606 GN=EEF1A1 PE=1 SV=1	1	987.529	2.076	1.05381	0.0691497	1.16021	135	65	126.7	139.1	119.6	98.8	54.8	61	337367	381792	217102	291341	162028	245527	509772	559575	481086	397726	220538	245527	Shared	High	High	High	High	High	High	High	0.0001024	0.0009676	2.81
FALSE	High	[R].REDALVLTKQGLVSK.[S]	1xBiotin [K9]	1.29002e-05	0.000240097	1	1	6	O14595	O14595 [12-26]	O14595 1xBiotin [K20]	Carboxy-terminal domain RNA polymerase II polypeptide A small phosphatase 2 OS=Homo sapiens OX=9606 GN=CTDSP2 PE=1 SV=2	2	1883.04	2.072	1.05102	0.00756257	2.12133	134.9	65.1	160.7	109.7	135.5	55.4	65.4	73.3	291196	204793	167344	111185	131458	200732	440006	300155	370827	151786	178928	200732		High	High	High	High	High	High	High	4.838e-05	1.913e-07	4.01
FALSE	High	[R].IYWENKIVR.[I]	1xBiotin [K6]	0.00188043	0.000240097	1	2	6	Q7Z569	Q7Z569 [421-429]	Q7Z569 1xBiotin [K426]	BRCA1-associated protein OS=Homo sapiens OX=9606 GN=BRAP PE=1 SV=2	1	1446.76	2.069	1.04893	0.00481314	2.31757	134.8	65.2	124.3	132	152.6	53.1	63.8	74.3	195346	213919	163530	92316.2	111338	176546	295175	313532	362374	126026	151543	176546		High	High	High	High	High	High	High	4.838e-05	6.22e-05	2.8
FALSE	High	[R].WEKQQPTPR.[L]	1xBiotin [K3]	0.000747864	0.000240097	1	5	7	Q9UJY5	Q9UJY5 [444-452]	Q9UJY5 1xBiotin [K446]	ADP-ribosylation factor-binding protein GGA1 OS=Homo sapiens OX=9606 GN=GGA1 PE=1 SV=1	1	1395.68	2.068	1.04824	0.0356139	1.44838	134.8	65.2	128	124.2	147.5	87.6	61.9	50.8	284428	284645	223460	215486	152656	170705	429779	417191	495176	294173	207781	170705		High	High	High	High	High	High	High	4.838e-05	2.206e-05	2.99
FALSE	High	[K].IELKLEK.[R]	1xBiotin [K4]	0.0622706	0.00312816	1	3	5	P42167	P42167 [192-198]	P42167 1xBiotin [K195]	Lamina-associated polypeptide 2, isoforms beta/gamma OS=Homo sapiens OX=9606 GN=TMPO PE=1 SV=2	1	1098.62	2.066	1.04684	0.239408	0.620862	134.8	65.2	68.3	149.3	155.5	68.1	86.6	72.2	408132	920015	633857	450520	574569	652522	616700	1.34842e+06	1.4046e+06	615032	782050	652522		High	High	High	High	Peak Found	High	High	0.000641	0.007176	2.43
FALSE	High	[K].LEKILEK.[L]	1xBiotin [K3]	0.107642	0.00536422	1	2	1	Q8ND24	Q8ND24 [555-561]	Q8ND24 1xBiotin [K557]	RING finger protein 214 OS=Homo sapiens OX=9606 GN=RNF214 PE=1 SV=2	1	1098.62	2.066	1.04684	0.239408	0.620862	134.8	65.2	68.3	149.3	155.5	68.1	86.6	72.2	408132	920015	633857	450520	574569	652522	616700	1.34842e+06	1.4046e+06	615032	782050	652522		Peak Found	Peak Found	Peak Found	Peak Found	High	Peak Found	High	0.00127	0.01603	2.17
FALSE	High	[R].KGLGGSDGEPASGSPK.[G]	1xBiotin [K1]	6.55651e-07	0.000240097	1	2	17	Q9H6A9	Q9H6A9 [1942-1957]	Q9H6A9 1xBiotin [K1942]	Pecanex-like protein 3 OS=Homo sapiens OX=9606 GN=PCNX3 PE=1 SV=2	1	1669.79	2.066	1.04684	0.0858687	1.06617	134.8	65.2	87.8	121.6	187.7	58.8	50.5	93.6	173481	247475	252802	128612	110628	279223	262135	362713	560197	175575	150576	279223		High	High	High	High	High	High	High	4.838e-05	5.812e-09	4.1
FALSE	High	[K].GLVQALQTKVTQQGLK.[M]	1xBiotin [K9]	3.36933e-07	0.000240097	1	1	12	P49327	P49327 [1143-1158]	P49327 1xBiotin [K1151]	Fatty acid synthase OS=Homo sapiens OX=9606 GN=FASN PE=1 SV=3	1	1938.08	2.065	1.04614	0.221881	0.65388	134.7	65.3	95.3	92	193.9	46.1	45.1	127.5	124968	124469	173488	66994.8	65737.6	252671	188830	182428	384440	91458.5	89475.9	252671		High	High	High	High	High	High	High	4.838e-05	2.649e-09	4.69
FALSE	High	[R].ISSKTGIPLNVLPK.[K]	1xBiotin [K4]	2.99927e-05	0.000240097	1	1	14	Q96GA3	Q96GA3 [378-391]	Q96GA3 1xBiotin [K381]	Protein LTV1 homolog OS=Homo sapiens OX=9606 GN=LTV1 PE=1 SV=1	1	1692.97	2.063	1.04474	0.00560143	2.2517	134.7	65.3	115.6	128.2	160.8	76.9	62.1	56.5	176184	201417	167086	129683	105115	130065	266219	295207	370253	177037	143073	130065		High	High	High	High	High	High	High	4.838e-05	5.141e-07	3.79
FALSE	High	[R].KELQDGGLR.[S]	1xBiotin [K1]	0.0025452	0.000240097	1	2	4	Q86TI0	Q86TI0 [248-256]	Q86TI0 1xBiotin [K248]	TBC1 domain family member 1 OS=Homo sapiens OX=9606 GN=TBC1D1 PE=1 SV=2	1	1241.63	2.063	1.04474	0.00480301	2.31849	134.7	65.3	133.8	112.1	149.8	63.8	75.7	64.8	117960	101905	90066.8	62313.1	74105.7	86393.4	178242	149357	199583	85067.2	100866	86393.4		Peak Found	High	High	High	Peak Found	High	High	4.838e-05	8.616e-05	2.72
FALSE	High	[K].FKMPSMNIQTHK.[I]	1xBiotin [K2]; 2xOxidation [M3; M6]	0.0159573	0.000613418	1	1	3	Q09666	Q09666 [1567-1578]	Q09666 1xBiotin [K1568]	Neuroblast differentiation-associated protein AHNAK OS=Homo sapiens OX=9606 GN=AHNAK PE=1 SV=2	1	1719.8	2.063	1.04474	0.0682731	1.16575	134.7	65.3	150	83.3	169.2	75.3	72.7	49.6	50708.2	29029.4	38997.6	28163.7	27286.7	25312.3	76621.7	42547	86416.6	38447.9	37140.2	25312.3		Peak Found	Peak Found	High	Peak Found	High	High	High	0.0001024	0.0006694	3.11
FALSE	High	[K].NIIGKGGANIK.[K]	1xBiotin [K5]	0.000138399	0.000240097	1	2	4	Q00341	Q00341 [595-605]	Q00341 1xBiotin [K599]	Vigilin OS=Homo sapiens OX=9606 GN=HDLBP PE=1 SV=2	1	1310.72	2.06	1.04264	0.0405488	1.39202	134.6	65.4	95.1	132.6	155.7	89.2	64.4	63	143864	206893	160672	149445	108130	144152	217384	303233	356041	204016	147177	144152		High	Peak Found	Peak Found	High	High	High	High	4.838e-05	3.103e-06	2.85
FALSE	High	[R].VANAVSVKGIYK.[Q]	1xBiotin [K8]	2.17143e-05	0.000240097	1	3	9	P55211	P55211 [387-398]	P55211 1xBiotin [K394]	Caspase-9 OS=Homo sapiens OX=9606 GN=CASP9 PE=1 SV=3	1	1474.81	2.059	1.04194	0.00575817	2.23972	134.6	65.4	140.9	109.7	150.3	72.6	58.1	68.4	227309	182489	165385	129731	104168	166799	343471	267466	366486	177103	141784	166799		High	High	High	High	High	High	High	4.838e-05	3.512e-07	4.15
FALSE	High	[K].MPKFSMPSLK.[G]	1xBiotin [K3]	0.000250466	0.000240097	1	1	11	Q09666	Q09666 [1003-1012]; [1131-1140]	Q09666 1xBiotin [K1005]; 1xBiotin [K1133]	Neuroblast differentiation-associated protein AHNAK OS=Homo sapiens OX=9606 GN=AHNAK PE=1 SV=2	1	1391.69	2.057	1.04054	0.442183	0.354398	134.6	65.4	166.3	141.8	53.7	68.9	49.8	119.6	212930	187180	46858.6	97689.1	70726.1	231319	321743	274341	103836	133361	96265.8	231319		High	High	High	High	High	High	High	4.838e-05	6.212e-06	3.26
FALSE	High	[K].VDIDAPDVDVHGPDWHLKMPKMK.[M]	2xBiotin [K21; K23]; 1xOxidation [M22]	0.0870391	0.00477816	1	1	1	Q09666	Q09666 [731-753]; [2225-2247]	Q09666 2xBiotin [K751; K753]; 2xBiotin [K2245; K2247]	Neuroblast differentiation-associated protein AHNAK OS=Homo sapiens OX=9606 GN=AHNAK PE=1 SV=2	2	3111.46	2.052	1.03703	0.640231	0.193663	134.5	65.5	70.2	23.8	296.8	34.2	151.9	23.2	25139.9		72531.2		60413.9		37987.2	12868.1	160725	18510.4	82229.8	12563.7		Peak Found	Not Found	High	Not Found	Peak Found	Not Found	High	0.001113	0.01177	2.81
FALSE	High	[R].RAQSLKAPSIATIK.[S]	1xBiotin [K6]	0.000208259	0.000240097	1	2	6	Q6R327	Q6R327 [1299-1312]	Q6R327 1xBiotin [K1304]	Rapamycin-insensitive companion of mTOR OS=Homo sapiens OX=9606 GN=RICTOR PE=1 SV=1	2	1709.97	2.051	1.03633	0.071677	1.14462	134.4	65.6	134.8	89.9	152.9	96.4	65.7	60.4	100663	69221.6	77871.4	79659.8	54489.3	68114.5	152105	101455	172559	108748	74165.8	68114.5		High	High	High	High	High	High	High	4.838e-05	4.986e-06	3.53
FALSE	High	[K].LPLPSKSVDWTHFGGSPPSDEIR.[T]	1xBiotin [K6]	4.15982e-10	0.000240097	1	2	10	Q92574	Q92574 [667-689]	Q92574 1xBiotin [K672]	Hamartin OS=Homo sapiens OX=9606 GN=TSC1 PE=1 SV=2	1	2748.35	2.049	1.03492	0.178736	0.747789	134.4	65.6	134.7	112.7	132.9	38.2	64.9	116.6	482960	416830	324875	151762	258174	631941	729768	610929	719908	207179	351402	631941		High	High	High	High	High	High	High	4.838e-05	1.02e-12	5.29
FALSE	High	[K].EISGKIIFVGR.[A]	1xBiotin [K5]	0.000825546	0.000240097	1	3	6	Q13310	Q13310 [255-265]	Q13310 1xBiotin [K259]	Polyadenylate-binding protein 4 OS=Homo sapiens OX=9606 GN=PABPC4 PE=1 SV=1	1	1444.8	2.046	1.03281	0.0442833	1.35376	134.3	65.7	104	125.4	154.6	58.6	96.1	61.3	54062.2	67159.4	54775.2	33699.4	55436.2	48115.1	81689.7	98432.5	121379	46005.1	75454.7	48115.1		High	High	High	High	High	High	High	4.838e-05	2.475e-05	2.89
FALSE	High	[K].KLTPLLPPPLTDMDSTLDSSTGSLLK.[T]	1xBiotin [K1]	0.000264026	0.000240097	1	1	4	Q9Y2U8	Q9Y2U8 [363-388]	Q9Y2U8 1xBiotin [K363]	Inner nuclear membrane protein Man1 OS=Homo sapiens OX=9606 GN=LEMD3 PE=1 SV=2	1	2966.55	2.046	1.03281	0.818355	0.0870584	134.3	65.7	195.5	78.8	25.3	20.9	38.5	241	33935.5	14101.3				63193.4	51277.6	20667.6	6623.27	5480.97	10103	63193.4		High	High	Not Found	Not Found	High	High	High	4.838e-05	6.568e-06	4.84
FALSE	High	[K].VELETYKQTR.[Q]	1xBiotin [K7]	0.00138908	0.000240097	1	2	4	Q96T51	Q96T51 [384-393]	Q96T51 1xBiotin [K390]	RUN and FYVE domain-containing protein 1 OS=Homo sapiens OX=9606 GN=RUFY1 PE=1 SV=2	1	1492.75	2.045	1.0321	0.821468	0.0854095	134.3	65.7	150.6	200.1	20	38.8	73.6	116.9	38996.2	53441.9			21174.2	45762.2	58924.5	78327.4	7817.88	15166	28820.4	45762.2		High	Peak Found	High	Not Found	High	High	High	4.838e-05	4.464e-05	2.89
FALSE	High	[R].AEAIKALVKPK.[E]	1xBiotin [K5]	0.107642	0.00536422	1	1	2	P47914	P47914 [69-79]	P47914 1xBiotin [K73]	60S ribosomal protein L29 OS=Homo sapiens OX=9606 GN=RPL29 PE=1 SV=2	1	1393.82	2.043	1.03069	0.191351	0.71817	134.3	65.7	76.2	145.4	189.9	20.8	71.1	96.7	9748.75	19172.4	16563.6				14730.7	28100.1	36704.2	4016.1	13754.5	18689.2		Peak Found	High	Peak Found	Not Found	Not Found	High	High	0.00127	0.01605	2.11
FALSE	High	[R].DPGGGAGAITVASHSKAVVSQAWR.[E]	1xBiotin [K16]	2.00167e-07	0.000240097	1	1	4	Q6ZRV2	Q6ZRV2 [747-770]	Q6ZRV2 1xBiotin [K762]	Protein FAM83H OS=Homo sapiens OX=9606 GN=FAM83H PE=1 SV=3	1	2548.27	2.043	1.03069	0.241534	0.617021	134.3	65.7	137.7	57	215.3	68.1	54.4	67.4	27360.7		29170.3				41342.9	17127.4	64640	20448.4	16345.6	20239.1		High	Not Found	Peak Found	High	High	High	High	4.838e-05	1.437e-09	5.86
FALSE	High	[R].TKWLKPPAENK.[A]	1xBiotin [K2]	0.000742953	0.000240097	1	1	12	Q969Z4	Q969Z4 [403-413]	Q969Z4 1xBiotin [K404]	Tumor necrosis factor receptor superfamily member 19L OS=Homo sapiens OX=9606 GN=RELT PE=1 SV=1	1	1537.82	2.04	1.02857	0.163087	0.78758	134.2	65.8	142.3	78.9	142.8	97.9	68.3	69.8	229810	131334	157215	174888	122388	170213	347250	192490	348381	238750	166584	170213		High	High	High	High	High	High	High	4.838e-05	2.192e-05	2.35
FALSE	High	[K].LQSEIGKGAYGVVR.[L]	1xBiotin [K7]	3.91251e-06	0.000240097	1	2	6	Q8N5S9	Q8N5S9 [130-143]	Q8N5S9 1xBiotin [K136]	Calcium/calmodulin-dependent protein kinase kinase 1 OS=Homo sapiens OX=9606 GN=CAMKK1 PE=1 SV=2	1	1702.89	2.038	1.02715	0.00641393	2.19288	134.2	65.8	162.8	117.1	126.3	61.9	54.7	77.2	207453	153828	109723	87381.8	77451.1	148660	313467	225458	243141	119290	105419	148660		High	High	High	High	High	High	High	4.838e-05	4.713e-08	3.63
FALSE	High	[K].SNYKMMFVK.[S]	1xBiotin [K4]; 1xOxidation [M6]	0.00524425	0.000613418	1	1	6	O00193	O00193 [171-179]	O00193 1xBiotin [K174]	Small acidic protein OS=Homo sapiens OX=9606 GN=SMAP PE=1 SV=1	1	1389.64	2.036	1.02574	0.0048265	2.31637	134.1	65.9	123.7	173.2	124	60.9	68.8	49.4	143205	206772	97889.2	78049.1	88463.9	86500.8	216387	303056	216918	106549	120409	86500.8		High	High	High	High	High	High	High	0.0001024	0.0001763	2.64
FALSE	High	[K].LFGKLR.[R]	1xBiotin [K4]	0.0692491	0.00328102	1	4	6	Q86W92	Q86W92 [592-597]	Q86W92 1xBiotin [K595]	Liprin-beta-1 OS=Homo sapiens OX=9606 GN=PPFIBP1 PE=1 SV=2	1	959.55	2.035	1.02503	0.00971482	2.01257	134.1	65.9	121.5	129	153.8	63.4	79.3	53	107084	117238	92423	61844.6	77558.6	70622.7	161808	171831	204805	84427.7	105566	70622.7		High	Peak Found	High	High	High	High	High	0.000746	0.008422	1.35
FALSE	High	[R].TYAGKMTFGR.[V]	1xBiotin [K5]; 1xOxidation [M6]	0.0119736	0.000613418	1	1	1	O43572	O43572 [581-590]	O43572 1xBiotin [K585]	A-kinase anchor protein 10, mitochondrial OS=Homo sapiens OX=9606 GN=AKAP10 PE=1 SV=2	1	1373.63	2.034	1.02432	0.0956067	1.01951	134.1	65.9	110.6	86.2	246.1	55	54.4	47.8	51132.7	41051.9	77547.6	28120.5	27905.2	33380.9	77263.1	60167.8	171842	38388.9	37982	33380.9		Peak Found	Peak Found	High	Peak Found	Peak Found	Peak Found	High	0.0001024	0.000443	2.35
FALSE	High	[R].QQEGFKGTFPDAR.[E]	1xBiotin [K6]	5.18338e-05	0.000240097	1	2	24	Q15233	Q15233 [366-378]	Q15233 1xBiotin [K371]	Non-POU domain-containing octamer-binding protein OS=Homo sapiens OX=9606 GN=NONO PE=1 SV=4	1	1706.8	2.034	1.02432	0.0243035	1.61433	134.1	65.9	98.3	153.2	141.3	69.5	59	78.7	526040	845143	515347	411347	350119	636505	794863	1.23869e+06	1.14198e+06	561554	476550	636505		High	High	High	High	High	High	High	4.838e-05	9.81e-07	3.41
FALSE	High	[K].ISMPDVDLHLKGPK.[V]	1xBiotin [K11]; 1xOxidation [M3]	5.87493e-05	0.000240097	1	1	5	Q09666	Q09666 [1195-1208]; [1653-1666]; [1855-1868]; [1922-1935]; [1989-2002]; [2117-2130]	Q09666 1xBiotin [K1205]; 1xBiotin [K1663]; 1xBiotin [K1865]; 1xBiotin [K1932]; 1xBiotin [K1999]; 1xBiotin [K2127]	Neuroblast differentiation-associated protein AHNAK OS=Homo sapiens OX=9606 GN=AHNAK PE=1 SV=2	1	1791.91	2.029	1.02077	0.0200657	1.69755	134	66	143.6	104.4	162.1	73.8	45.3	70.8	111832	83773	86065.5	63631.2	39178.8	83270.4	168982	122782	190717	86866.6	53326.5	83270.4		High	High	High	High	Peak Found	High	High	4.838e-05	1.135e-06	3.58
FALSE	High	[K].SESMPVQLNKGLSSK.[N]	1xBiotin [K10]; 1xOxidation [M4]	4.29994e-07	0.000240097	1	1	16	Q92609	Q92609 [520-534]	Q92609 1xBiotin [K529]	TBC1 domain family member 5 OS=Homo sapiens OX=9606 GN=TBC1D5 PE=1 SV=1	1	1846.9	2.028	1.02006	0.550774	0.259027	134	66	81.8	116.2	119.7	57.3	187.6	37.4	251526	368699	251109	195141	640837	173635	380064	540385	556445	266398	872247	173635		High	High	High	High	High	High	High	4.838e-05	3.529e-09	4.47
FALSE	High	[R].SYTPMKGGISNVWFDR.[F]	1xBiotin [K6]; 1xOxidation [M5]	6.09794e-07	0.000240097	1	1	47	Q5VWZ2	Q5VWZ2 [65-80]	Q5VWZ2 1xBiotin [K70]	Lysophospholipase-like protein 1 OS=Homo sapiens OX=9606 GN=LYPLAL1 PE=1 SV=3	1	2099.97	2.023	1.0165	0.0286383	1.54305	133.8	66.2	123.9	117.6	179.3	39.4	78.6	61.2	1.72092e+06	1.68525e+06	1.69913e+06	605624	1.21176e+06	1.28562e+06	2.60037e+06	2.46999e+06	3.7652e+06	826773	1.64934e+06	1.28562e+06		High	High	High	High	High	High	High	4.838e-05	5.316e-09	4.2
FALSE	High	[K].LEISTSSLKVTDAFAR.[L]	1xBiotin [K9]	0.00531356	0.000613418	1	4	2	Q6ULP2	Q6ULP2 [860-875]	Q6ULP2 1xBiotin [K868]	Aftiphilin OS=Homo sapiens OX=9606 GN=AFTPH PE=1 SV=3	1	1964.02	2.021	1.01507	0.903609	0.0440195	133.8	66.2	134.1	111.4	40.2	38.3	55.1	220.9	14119.1	12093.9				35142.6	21334.4	17725.5	6398.35	6089.12	8769.78	35142.6		High	Peak Found	Not Found	Not Found	Not Found	High	High	0.0001024	0.0001785	3.4
FALSE	High	[R].TKSFLNYYADLETSAR.[E]	1xBiotin [K2]	6.27522e-05	0.000240097	1	3	6	Q92870	Q92870 [158-173]	Q92870 1xBiotin [K159]	Amyloid beta precursor protein binding family B member 2 OS=Homo sapiens OX=9606 GN=APBB2 PE=1 SV=3	1	2105	2.019	1.01364	0.60053	0.221465	133.8	66.2	154	150.8	44.8	74.7	132.6	43.1	26608.3	26864			25445.5		40205.9	39373.3	11704	19499.9	34634.1	11245.8		High	High	High	High	High	High	High	4.838e-05	1.225e-06	3.76
FALSE	High	[KR].GAKEHGAVAVER.[V]	1xBiotin [K3]	3.53656e-05	0.000240097	1	4	6	Q9UNZ2	Q9UNZ2 [125-136]	Q9UNZ2 1xBiotin [K127]	NSFL1 cofactor p47 OS=Homo sapiens OX=9606 GN=NSFL1C PE=1 SV=2	1	1449.73	2.019	1.01364	0.119693	0.92193	133.7	66.3	80.6	161.4	142.4	70.6	65.5	79.6	32433.1	66967.8	39092.1	31435.2	29274.1	48390.6	49007.5	98151.6	86626.2	42914.1	39845.1	48390.6		High	High	High	High	High	High	High	4.838e-05	6.24e-07	4.63
FALSE	High	[K].IVIGYQSHADTATKSGSTTK.[N]	1xBiotin [K]	4.40538e-06	0.000240097	1	3	6	P06730	P06730 [193-212]	P06730 1xBiotin [K]	Eukaryotic translation initiation factor 4E OS=Homo sapiens OX=9606 GN=EIF4E PE=1 SV=2	1	2291.13	2.017	1.01221	0.0214879	1.66781	133.7	66.3	112	188.5	123.9	61.4	62.6	51.6	117720	204222	88796.9	71461.1	73003.7	81968.7	177879	299318	196769	97555.7	99365.8	81968.7		High	High	High	Peak Found	High	High	High	4.838e-05	5.403e-08	3.47
FALSE	High	[R].KNASCGTR.[S]	1xBiotin [K1]; 1xCarbamidomethyl [C5]	0.0219472	0.000825925	1	1	3	P60468	P60468 [35-42]	P60468 1xBiotin [K35]	Protein transport protein Sec61 subunit beta OS=Homo sapiens OX=9606 GN=SEC61B PE=1 SV=2	1	1119.5	2.017	1.01221	0.0353512	1.4516	133.7	66.3	138.3	97.9	148.4	78.8	68.6	68	37775.2	27567.7	27652.8	23829.9	20794.7	28091.5	57079.5	40404.6	61277.3	32531.6	28303.9	28091.5		High	Peak Found	Peak Found	High	High	Peak Found	High	0.0001356	0.00113	1.72
FALSE	High	[R].TYLRPITEAPSNKATAADSLFDR.[Q]	1xBiotin [K13]	5.63419e-07	0.000240097	1	4	5	Q5VZ89	Q5VZ89 [579-601]	Q5VZ89 1xBiotin [K591]	DENN domain-containing protein 4C OS=Homo sapiens OX=9606 GN=DENND4C PE=1 SV=3	1	2763.38	2.016	1.0115	0.223439	0.650841	133.7	66.3	142.5	86.4	186.2	13.5	70.7	100.6	110393	68998.6	98362.1		60782.6	117751	166807	101128	217966	15825	82731.6	117751		High	Peak Found	High	High	High	High	High	4.838e-05	4.839e-09	5.7
FALSE	High	[R].KGAAPTPPGK.[T]	1xBiotin [K1]	0.0101012	0.000613418	1	8	8	Q13428	Q13428 [909-918]	Q13428 1xBiotin [K909]	Treacle protein OS=Homo sapiens OX=9606 GN=TCOF1 PE=1 SV=3	1	1149.61	2.013	1.00935	0.0332831	1.47778	133.6	66.4	141.7	151.7	97.1	70.4	76.7	62.5	102077	112628	47685.5	56129.3	61304	67991.8	154242	165074	105669	76625.4	83441.4	67991.8		High	High	High	High	High	High	High	0.0001024	0.0003538	2.57
FALSE	High	[K].NIRPVDMSKYLYADSSK.[T]	1xBiotin [K9]; 1xOxidation [M7]	0.000116603	0.000240097	1	3	11	Q8NDI1-3	Q8NDI1-3 [309-325]	Q8NDI1-3 1xBiotin [K317]	Isoform 3 of EH domain-binding protein 1 OS=Homo sapiens OX=9606 GN=EHBP1	1	2229.07	2.011	1.00791	0.721741	0.141618	133.6	66.4	44.4	132.8	161.3	63.2	132.3	66	32458.5	100048	80397.9	51092	107383	72903.9	49045.9	146635	178158	69748.7	146160	72903.9		High	High	High	High	High	High	High	4.838e-05	2.527e-06	4.28
FALSE	High	[R].QFYFVHSAGQFKGK.[T]	1xBiotin [K12]	0.122739	0.00648593	1	1	1	Q96NW4	Q96NW4 [938-951]	Q96NW4 1xBiotin [K949]	Ankyrin repeat domain-containing protein 27 OS=Homo sapiens OX=9606 GN=ANKRD27 PE=1 SV=2	1	1869.91	2.008	1.00576	0.302663	0.519041	133.5	66.5	56.7	128.8	202.8	64.2	41.6	105.9		22976.4	23914.6			27674.7	14817.3	33675.5	52993.6	16768.1	10884.4	27674.7		Not Found	Peak Found	High	Not Found	Not Found	Peak Found	High	0.001516	0.01973	1.76
FALSE	High	[R].DTIFQKER.[F]	1xBiotin [K6]	0.0849298	0.00477816	1	2	4	Q05655	Q05655 [217-224]	Q05655 1xBiotin [K222]	Protein kinase C delta type OS=Homo sapiens OX=9606 GN=PRKCD PE=1 SV=2	1	1262.62	2.008	1.00576	0.087504	1.05797	133.5	66.5	85.2	136.1	177.8	67.8	72.6	60.5	202671	333764	288277	178437	191679	217212	306242	489182	638808	243595	260896	217212		Peak Found	High	High	Peak Found	Peak Found	High	High	0.001089	0.01127	2.23
FALSE	High	[K].TSLSMFSKSEFSVK.[R]	1xBiotin [K8]; 1xOxidation [M5]	0.0017376	0.000240097	1	2	7	O60749	O60749 [168-181]	O60749 1xBiotin [K175]	Sorting nexin-2 OS=Homo sapiens OX=9606 GN=SNX2 PE=1 SV=2	1	1819.86	2.007	1.00504	0.0756122	1.12141	133.5	66.5	116.5	129.3	177.2	30	64.4	82.8	52673.7	60267.6	54633.6	14994.5	32337.9	56559.4	79591.6	88331.4	121065	20469.8	44015.4	56559.4		High	High	High	High	Peak Found	Peak Found	High	4.838e-05	5.712e-05	2.48
FALSE	High	[K].MPKISMPGFK.[G]	1xBiotin [K3]; 2xOxidation [M1; M6]	0.000374405	0.000240097	1	1	17	Q09666	Q09666 [2771-2780]; [3155-3164]; [3937-3946]	Q09666 1xBiotin [K2773]; 1xBiotin [K3157]; 1xBiotin [K3939]	Neuroblast differentiation-associated protein AHNAK OS=Homo sapiens OX=9606 GN=AHNAK PE=1 SV=2	1	1393.67	2.004	1.00288	0.16193	0.790672	133.4	66.6	80.5	119	180.9	59.4	106.5	53.7	314717	479703	482442	256942	462216	317580	475548	703079	1.06907e+06	350766	629125	317580		High	High	High	High	High	High	High	4.838e-05	9.906e-06	2.71
FALSE	High	[R].KVMAGNHGEDAAMK.[T]	1xBiotin [K1]; 1xOxidation [M]	3.52089e-06	0.000240097	1	2	16	Q8NBF6	Q8NBF6 [279-292]	Q8NBF6 1xBiotin [K279]	Late secretory pathway protein AVL9 homolog OS=Homo sapiens OX=9606 GN=AVL9 PE=1 SV=1	1	1700.76	2.003	1.00216	0.0448753	1.34799	133.4	66.6	126.4	179.3	100	70.5	60.7	63.1	214588	313793	115823	132413	114415	161915	324249	459912	256658	180765	155732	161915		High	High	High	High	High	High	High	4.838e-05	4.168e-08	2.78
FALSE	High	[K].AFSLKTISTSDPAEVLVK.[N]	1xBiotin [K5]	1.0197e-06	0.000240097	1	1	16	Q86UE4	Q86UE4 [487-504]	Q86UE4 1xBiotin [K491]	Protein LYRIC OS=Homo sapiens OX=9606 GN=MTDH PE=1 SV=2	1	2132.13	2	1	0.160391	0.794819	133.3	66.7	204.1	137.3	67.1	85.8	37	68.7	656675	455626	147243	305782	132255	333841	992257	667790	326282	417441	180014	333841		High	High	High	High	High	High	High	4.838e-05	9.713e-09	3.65
FALSE	High	[R].ALSMTHGSVKSPISNGTFGFDGHTR.[S]	1xBiotin [K10]; 1xOxidation [M4]	3.49716e-09	0.000240097	1	1	13	Q08357	Q08357 [314-338]	Q08357 1xBiotin [K323]	Sodium-dependent phosphate transporter 2 OS=Homo sapiens OX=9606 GN=SLC20A2 PE=1 SV=1	1	2846.33	2	1	0.0828619	1.08165	133.3	66.7	89.6	115.8	193.4	55.7	87.6	57.9	1.10365e+06	1.4696e+06	1.62352e+06	759170	1.19782e+06	1.0772e+06	1.66765e+06	2.15392e+06	3.59764e+06	1.03639e+06	1.63037e+06	1.0772e+06		High	High	High	High	High	High	High	4.838e-05	1.244e-11	6.82
FALSE	High	[K].KFFSASSR.[V]	1xBiotin [K1]	0.0317259	0.000985519	1	3	4	Q9UJ41	Q9UJ41 [103-110]	Q9UJ41 1xBiotin [K103]	Rab5 GDP/GTP exchange factor OS=Homo sapiens OX=9606 GN=RABGEF1 PE=1 SV=3	1	1155.56	1.998	0.998557	0.0457075	1.34001	133.3	66.7	135.5	112.2	143.1	90.9	67.8	50.5	108236	92414.2	77966	80380.8	60147.5	60949.1	163547	135447	172769	109733	81867.2	60949.1		Peak Found	High	High	High	High	Peak Found	High	0.0001594	0.002185	2.08
FALSE	High	[R].QKMVQK.[L]	1xBiotin [K2]	0.115658	0.00618232	1	4	4	P51617	P51617 [667-672]	P51617 1xBiotin [K668]	Interleukin-1 receptor-associated kinase 1 OS=Homo sapiens OX=9606 GN=IRAK1 PE=1 SV=2	1	987.511	1.997	0.997834	0.296992	0.527255	133.3	66.7	136.2	153.9	69.2	114.2	68.2	58.4	55228.1	64360.6	19138.3	51261.6	30699.1	35804	83451.3	94330.4	42409.6	69980.2	41784.7	35804		High	High	High	High	Peak Found	Peak Found	High	0.001423	0.01808	1.93
FALSE	High	[QK].SAVGFEYQGKTEK.[H]	1xBiotin [K10]	4.08845e-05	0.000240097	1	3	13	Q14247	Q14247 [135-147]; [209-221]	Q14247 1xBiotin [K144]; 1xBiotin [K218]	Src substrate cortactin OS=Homo sapiens OX=9606 GN=CTTN PE=1 SV=2	1	1669.79	1.997	0.997834	0.0347061	1.45959	133.3	66.7	130	175	96.8	80.2	52.8	65.1	786269	1.09151e+06	399355	536865	354682	594982	1.18808e+06	1.59977e+06	884950	732905	482760	594982		High	High	High	High	High	High	High	4.838e-05	7.415e-07	4.63
FALSE	High	[R].GSGGFGSTGKN.[-]	1xBiotin [K10]	0.0603478	0.00296942	1	2	3	P33316	P33316 [242-252]	P33316 1xBiotin [K251]	Deoxyuridine 5'-triphosphate nucleotidohydrolase, mitochondrial OS=Homo sapiens OX=9606 GN=DUT PE=1 SV=4	1	1194.52	1.997	0.997834	0.0357964	1.44616	133.3	66.7	139	94.6	156.6	83.3	69.6	56.8	71058.5	49886.2	54614.5	47168.4	39509.3	43903.4	107372	73115.9	121023	64392.3	53776.4	43903.4		High	High	Peak Found	Peak Found	High	Peak Found	High	0.0006134	0.006876	1.76
FALSE	High	[R].KGSLKNGSMGSPVNQQPK.[K]	1xBiotin [K]; 1xOxidation [M9]	0.00314142	0.000240097	1	7	4	Q8IW50	Q8IW50 [62-79]	Q8IW50 1xBiotin [K]	Protein FAM219A OS=Homo sapiens OX=9606 GN=FAM219A PE=1 SV=3	2	2099.04	1.995	0.996389	0.00503027	2.29841	133.2	66.8	116.5	156.6	135.4	51.7	67.9	71.9	22753.1	31541.1	18038.6	11172.5	14718.5	21208.5	34380.6	46228.4	39972.6	15252.3	20033.4	21208.5		High	High	High	Peak Found	High	Peak Found	High	4.838e-05	0.0001071	4.31
FALSE	High	[R].GPAVLATKAAAGTK.[K]	1xBiotin [K8]	0.000159996	0.000240097	1	6	6	Q9UM54-2	Q9UM54-2 [1037-1050]	Q9UM54-2 1xBiotin [K1044]	Isoform 2 of Unconventional myosin-VI OS=Homo sapiens OX=9606 GN=MYO6	1	1481.81	1.995	0.996389	0.0197795	1.70379	133.2	66.8	131	145.6	123	52.9	81.9	65.7	74575.6	85426.8	47728.8	33328.6	51776.4	56485.6	112686	125206	105765	45498.9	70473.2	56485.6		High	High	High	High	High	High	High	4.838e-05	3.66e-06	3.07
FALSE	High	[R].RFFNKEFLSKPK.[A]	1xBiotin [K5]	0.000317533	0.000240097	1	1	3	P47712	P47712 [737-748]	P47712 1xBiotin [K741]	Cytosolic phospholipase A2 OS=Homo sapiens OX=9606 GN=PLA2G4A PE=1 SV=2	2	1766.94	1.993	0.994942	0.207616	0.682739	133.2	66.8	88	130	133.9	64.2	65.2	118.6	35420.8	53925.3	36740.7	28612.8	29138.1	72134.9	53521.9	79035.9	81415.6	39061	39660	72134.9		High	Peak Found	Peak Found	Peak Found	High	High	High	4.838e-05	8.189e-06	4.15
FALSE	High	[K].LAGDMKSK.[V]	1xBiotin [K6]; 1xOxidation [M5]	0.0293652	0.000985519	1	2	1	Q99733	Q99733 [133-140]	Q99733 1xBiotin [K138]	Nucleosome assembly protein 1-like 4 OS=Homo sapiens OX=9606 GN=NAP1L4 PE=1 SV=1	1	1091.52	1.993	0.994942	0.0402086	1.39568	133.2	66.8	123	106.3	154.3	59.4	95.3	61.7	8707.45	7756.03	7449.42	4657.03	7493.16	6602.42	13157.2	11367.7	16507.6	6357.59	10199	6602.42		Peak Found	Peak Found	High	Peak Found	Peak Found	Peak Found	High	0.0001594	0.001906	1.76
FALSE	High	[R].RPSSTSVPLGDKGLDTSCR.[W]	1xBiotin [K12]; 1xCarbamidomethyl [C18]	2.44497e-05	0.000240097	1	1	3	Q9NXR1	Q9NXR1 [304-322]	Q9NXR1 1xBiotin [K315]	Nuclear distribution protein nudE homolog 1 OS=Homo sapiens OX=9606 GN=NDE1 PE=1 SV=3	1	2259.09	1.992	0.994218	0.119133	0.923967	133.2	66.8	125.6	95.9	142.5	110	62.9	63.1	63407.1	49905.3	49068.2	61469	35274	48098.7	95810.1	73143.9	108733	83914.9	48011.7	48098.7		Peak Found	High	Peak Found	High	High	Peak Found	High	4.838e-05	4.063e-07	4.44
FALSE	High	[R].KRPETKPSSDLETSKVLPIQDNVSK.[D]	1xBiotin [K15]	0.00737616	0.000613418	1	1	4	Q9NRY5	Q9NRY5 [51-75]	Q9NRY5 1xBiotin [K65]	Protein FAM114A2 OS=Homo sapiens OX=9606 GN=FAM114A2 PE=1 SV=4	2	3022.59	1.99	0.992768	0.264653	0.577323	133.1	66.9	142.7	152.1	71.2	115	47.4	71.7	205637	226055	69935.4	183508	75810.9	156125	310724	331319	154973	250518	103187	156125		High	High	Peak Found	High	Peak Found	Peak Found	High	0.0001024	0.0002481	3.43
FALSE	High	[K].AQYKSLIGVEYKPVSATGAEDK.[D]	1xBiotin [K4]	5.35623e-08	0.000240097	1	1	4	P07814	P07814 [940-961]	P07814 1xBiotin [K943]	Bifunctional glutamate/proline--tRNA ligase OS=Homo sapiens OX=9606 GN=EPRS1 PE=1 SV=5	1	2580.3	1.99	0.992768	0.0523308	1.28124	133.1	66.9	181.3	138.5	98	77	35.5	69.6	234415	184623	86357.3	110212	50954.5	135991	354209	270594	191363	150457	69354.6	135991		High	High	Peak Found	High	High	Peak Found	High	4.838e-05	3.056e-10	5.34
FALSE	High	[K].KSHFKPDR.[R]	1xBiotin [K1]	0.00131779	0.000240097	1	2	4	Q0VDG4	Q0VDG4 [338-345]	Q0VDG4 1xBiotin [K338]	Secernin-3 OS=Homo sapiens OX=9606 GN=SCRN3 PE=1 SV=1	1	1240.63	1.987	0.990592	0.0316267	1.49995	133.1	66.9	101.6	153.8	134.9	67.9	67.5	74.4	29959.6	46746.6	27123.8	22153.1	22097.9	33146.8	45270	68514.4	60105.1	30242.4	30077.7	33146.8		High	High	Peak Found	Peak Found	High	High	High	4.838e-05	4.211e-05	2.4
FALSE	High	[K].GTGYIKTELISVSEVHPSR.[L]	1xBiotin [K6]	1.62449e-08	0.000240097	1	1	21	P42224	P42224 [698-716]	P42224 1xBiotin [K703]	Signal transducer and activator of transcription 1-alpha/beta OS=Homo sapiens OX=9606 GN=STAT1 PE=1 SV=2	1	2299.18	1.987	0.990592	0.0873882	1.05855	133	67	127.4	113.2	128	63.3	64.1	104	1.04842e+06	960107	718461	576617	585687	1.29358e+06	1.58419e+06	1.40719e+06	1.59207e+06	787173	797183	1.29358e+06		High	High	High	High	High	High	High	4.838e-05	7.529e-11	6.46
FALSE	High	[R].TSPKHTSPLIISPK.[K]	1xBiotin [K4]	0.00171487	0.000240097	1	3	3	Q9Y4F4	Q9Y4F4 [825-838]	Q9Y4F4 1xBiotin [K828]	TOG array regulator of axonemal microtubules protein 1 OS=Homo sapiens OX=9606 GN=TOGARAM1 PE=1 SV=4	1	1731.95	1.979	0.984772	0.0204384	1.68955	132.9	67.1	118.5	144.9	139.2	70.4	77.7	49.3	37837.5	47722.3	30319.9	24871.3	27546.7	23809.8	57173.6	69944.4	67187.3	33953.2	37494	23809.8		High	High	High	Peak Found	Peak Found	Peak Found	High	4.838e-05	5.651e-05	2.85
FALSE	High	[R].KFLDTSHYSTAGSSSVR.[E]	1xBiotin [K1]	9.99561e-10	0.000240097	1	2	18	Q96A65	Q96A65 [240-256]	Q96A65 1xBiotin [K240]	Exocyst complex component 4 OS=Homo sapiens OX=9606 GN=EXOC4 PE=1 SV=1	1	2068.98	1.977	0.983313	0.110957	0.954846	132.8	67.2	135.8	130.2	96.5	108.7	65.8	62.9	3.37171e+06	3.33331e+06	1.63396e+06	2.98824e+06	1.81511e+06	2.36181e+06	5.09476e+06	4.88548e+06	3.62078e+06	4.07942e+06	2.47056e+06	2.36181e+06		High	High	High	High	High	High	High	4.838e-05	2.865e-12	4.79
FALSE	High	[K].EVKQNIHLIR.[A]	1xBiotin [K3]	0.000923376	0.000240097	1	1	6	Q9UHA3	Q9UHA3 [126-135]	Q9UHA3 1xBiotin [K128]	Probable ribosome biogenesis protein RLP24 OS=Homo sapiens OX=9606 GN=RSL24D1 PE=1 SV=1	1	1475.82	1.977	0.983313	0.123975	0.906665	132.8	67.2	142.2	146.1	136.3	80.2	72	23.2	68707.1	72732.8	44890.2	42899.4	38590.9		103819	106601	99474.5	58564.5	52526.4	16944.1		High	High	High	High	High	High	High	4.838e-05	2.802e-05	3.49
FALSE	High	[K].QPAGKVQIVSK.[K]	1xBiotin [K5]	0.000176622	0.000240097	1	4	16	P27816	P27816 [987-997]	P27816 1xBiotin [K991]	Microtubule-associated protein 4 OS=Homo sapiens OX=9606 GN=MAP4 PE=1 SV=3	1	1380.77	1.976	0.982583	0.00509295	2.29303	132.8	67.2	129.2	143.4	127.3	76.6	58.2	65.4	646124	739294	433981	424148	323106	494087	976314	1.08355e+06	961681	579029	439782	494087		High	High	High	High	High	High	High	4.838e-05	4.103e-06	3.58
FALSE	High	[R].GAFNSKQLLYLEK.[Y]	1xBiotin [K6]	0.000477787	0.000240097	1	4	3	Q12974	Q12974 [136-148]	Q12974 1xBiotin [K141]	Protein tyrosine phosphatase type IVA 2 OS=Homo sapiens OX=9606 GN=PTP4A2 PE=1 SV=1	1	1736.9	1.975	0.981853	0.761287	0.118451	132.8	67.2	166.1	144.9	35.3	129	73.4	51.4	46867.6	42160		40283.1	22981.6		70818.4	61792	15072.5	54992.8	31280.4	21900.3		Peak Found	High	Not Found	High	Peak Found	High	High	4.838e-05	1.316e-05	3.55
FALSE	High	[K].LKMAPVPLDDSNRPASLTK.[D]	1xBiotin [K2]; 1xOxidation [M3]	9.05615e-07	0.000240097	1	4	11	Q9NYF8	Q9NYF8 [549-567]	Q9NYF8 1xBiotin [K550]	Bcl-2-associated transcription factor 1 OS=Homo sapiens OX=9606 GN=BCLAF1 PE=1 SV=2	1	2295.18	1.975	0.981853	0.00909471	2.04121	132.8	67.2	118.6	141.7	129.5	61.3	83.4	65.6	626684	772111	466613	358739	489678	523581	946939	1.13165e+06	1.03399e+06	489736	666504	523581		High	High	High	High	High	High	High	4.838e-05	8.489e-09	4.42
FALSE	High	[R].TSPALKTTR.[L]	1xBiotin [K6]	0.0144702	0.000613418	1	2	5	Q5SW79	Q5SW79 [1259-1267]	Q5SW79 1xBiotin [K1264]	Centrosomal protein of 170 kDa OS=Homo sapiens OX=9606 GN=CEP170 PE=1 SV=1	1	1200.64	1.975	0.981853	0.0352992	1.45223	132.8	67.2	114.6	106.8	211.1	58	63.8	45.6	57165.6	54918.9	71787.5	32044.5	35345.1	34362.8	86379.1	80492.1	159078	43745.8	48108.5	34362.8		High	High	High	High	High	Peak Found	High	0.0001024	0.0005781	2.18
FALSE	High	[K].TEPFTQGKVVGQTTPESFEK.[A]	1xBiotin [K8]	0.0914029	0.00493423	1	3	1	Q02952	Q02952 [1103-1122]	Q02952 1xBiotin [K1110]	A-kinase anchor protein 12 OS=Homo sapiens OX=9606 GN=AKAP12 PE=1 SV=4	1	2436.18	1.974	0.981122	0.215139	0.667281	132.8	67.2	243.4	120.5	58.3	61	92.7	24.2	37911	19346.2			16023.3		57284.8	28354.9	13734.9	14361.1	21809.5	5689.07		High	Peak Found	Not Found	Not Found	Peak Found	Not Found	High	0.001163	0.0126	2.66
FALSE	High	[K].TPPVVIKSQLK.[T]	1xBiotin [K7]	0.00563688	0.000613418	1	1	3	Q96A49	Q96A49 [248-258]	Q96A49 1xBiotin [K254]	Synapse-associated protein 1 OS=Homo sapiens OX=9606 GN=SYAP1 PE=1 SV=1	1	1435.83	1.973	0.980391	0.056646	1.24683	132.7	67.3	125.5	138.9	119.3	96.2	63.6	56.5	55327.9	63167.9	35879.2	46950.2	31127.7	37648.3	83602.3	92582.2	79506.5	64094.5	42368.1	37648.3		High	High	High	Peak Found	Peak Found	Peak Found	High	0.0001024	0.0001889	2.78
FALSE	High	[R].SKSLPSPHPVR.[Y]	1xBiotin [K2]	0.0259737	0.000985519	1	2	2	Q02224	Q02224 [2649-2659]	Q02224 1xBiotin [K2650]	Centromere-associated protein E OS=Homo sapiens OX=9606 GN=CENPE PE=1 SV=2	1	1430.76	1.971	0.978928	0.197154	0.705194	132.7	67.3	167.3	157.1	66.6	89.5	39.8	79.7	30768.5	29792.3	8348.58	18216	8117.77	22153.9	46492.2	43665.2	18500	24867.7	11049.2	22153.9		Peak Found	High	Peak Found	Peak Found	Peak Found	High	High	0.0001594	0.001519	1.89
FALSE	High	[K].SVLTGGLDALEFIGKK.[T]	1xBiotin [K15]	0.000187416	0.000240097	1	2	3	Q8IWE2	Q8IWE2 [222-237]	Q8IWE2 1xBiotin [K236]	Protein NOXP20 OS=Homo sapiens OX=9606 GN=FAM114A1 PE=1 SV=2	1	1874.01	1.97	0.978196	0.0267225	1.57312	132.7	67.3	179.2	116.6	108.1	59	78	59.2	22045.2	14786.3	9072.19	8030.13		11001.8	33311	21671.5	20103.5	10962.4	14506.3	11001.8		High	Peak Found	High	Peak Found	Not Found	Peak Found	High	4.838e-05	4.403e-06	2.34
FALSE	High	[R].LVPSDKFSPR.[I]	1xBiotin [K6]	0.00857603	0.000613418	1	3	1	Q5SW79	Q5SW79 [1191-1200]	Q5SW79 1xBiotin [K1196]	Centrosomal protein of 170 kDa OS=Homo sapiens OX=9606 GN=CEP170 PE=1 SV=1	1	1371.71	1.97	0.978196	0.225312	0.647216	132.7	67.3	134.8	110.6	138.6	27.6	68.4	120	56787.1	48043.9	39826.6		32006.3	76407.5	85807.1	70415.7	88253.7	17549.6	43564	76407.5		High	Peak Found	Peak Found	Not Found	Peak Found	Peak Found	High	0.0001024	0.0002913	2.85
FALSE	High	[K].LKTPGVDAPSWLEEQ.[-]	1xBiotin [K2]	0.00016645	0.000240097	1	3	27	P53367	P53367 [359-373]	P53367 1xBiotin [K360]	Arfaptin-1 OS=Homo sapiens OX=9606 GN=ARFIP1 PE=1 SV=2	1	1895.92	1.966	0.975263	0.218118	0.661308	132.6	67.4	122.8	130.3	101.1	62.5	58.4	124.9	4.78047e+06	5.22754e+06	2.68358e+06	2.69158e+06	2.52522e+06	7.34321e+06	7.22344e+06	7.66176e+06	5.94668e+06	3.67443e+06	3.43709e+06	7.34321e+06		High	High	High	High	High	High	High	4.838e-05	3.837e-06	4.99
FALSE	High	[K].KCDLISIPK.[K]	1xBiotin [K1]; 1xCarbamidomethyl [C2]	0.00398007	0.000507563	1	3	8	Q9ULV4	Q9ULV4 [419-427]	Q9ULV4 1xBiotin [K419]	Coronin-1C OS=Homo sapiens OX=9606 GN=CORO1C PE=1 SV=1	1	1299.68	1.965	0.974529	0.0366585	1.43583	132.5	67.5	135.8	135.1	112.5	91.5	68.8	56.3	385672	395754	217859	287517	216889	241829	582763	580039	482766	392506	295210	241829		High	High	High	High	High	High	High	9.231e-05	0.0001355	2.72
FALSE	High	[R].VMLTTAGGTKGTVIK.[V]	1xBiotin [K10]; 1xOxidation [M2]	2.27885e-06	0.000240097	1	6	13	Q9UM54-2	Q9UM54-2 [394-408]	Q9UM54-2 1xBiotin [K403]	Isoform 2 of Unconventional myosin-VI OS=Homo sapiens OX=9606 GN=MYO6	1	1718.92	1.964	0.973795	0.0556416	1.2546	132.5	67.5	112.3	98.7	196.3	80.8	57.2	54.8	178238	161517	212425	141947	100731	131466	269324	236729	470724	193781	137106	131466		High	High	High	High	High	High	High	4.838e-05	2.509e-08	4.56
FALSE	High	[K].IPFGSKSNMATLK.[D]	1xBiotin [K]	0.00314142	0.000240097	1	1	5	P00338-3	P00338-3 [22-34]	P00338-3 1xBiotin [K]	Isoform 3 of L-lactate dehydrogenase A chain OS=Homo sapiens OX=9606 GN=LDHA	1	1619.83	1.964	0.973795	0.291865	0.534818	132.5	67.5	152.3	222.5	48.1	9.8	89.7	77.5	54558.4	82189	11755.9		35678.6	41981.5	82439.4	120461	26050.6	5321.1	48562.4	41981.5		High	High	High	Not Found	Peak Found	High	High	4.838e-05	0.000107	3.51
FALSE	High	[R].KEILSPVDIIDR.[N]	1xBiotin [K1]	3.66293e-06	0.000240097	1	1	12	O14495	O14495 [293-304]	O14495 1xBiotin [K293]	Phospholipid phosphatase 3 OS=Homo sapiens OX=9606 GN=PLPP3 PE=1 SV=1	1	1623.88	1.963	0.97306	0.00809342	2.09187	132.5	67.5	142.2	125.2	132.7	56	67.6	76.2	726645	659380	462222	316827	383424	588599	1.09798e+06	966423	1.02426e+06	432519	521881	588599		High	High	High	High	High	High	High	4.838e-05	4.37e-08	3.42
FALSE	High	[K].SPQVKPASTMGMGPLGKGAGPVPPGK.[V]	1xBiotin [K17]; 2xOxidation [M10; M12]	4.76799e-06	0.000240097	1	8	33	Q13428	Q13428 [503-528]	Q13428 1xBiotin [K519]	Treacle protein OS=Homo sapiens OX=9606 GN=TCOF1 PE=1 SV=3	1	2704.36	1.958	0.969381	0.0453363	1.34355	132.4	67.6	99.2	134.8	160.2	68.8	67.4	69.5	222021	310822	244436	170474	167381	235088	335480	455558	541657	232724	227823	235088		High	High	High	High	High	High	High	4.838e-05	5.962e-08	4.3
FALSE	High	[R].HMVMQKLLR.[K]	1xBiotin [K6]; 1xOxidation [M2]	0.0205675	0.000613418	1	6	3	Q9UHX1	Q9UHX1 [449-457]	Q9UHX1 1xBiotin [K454]	Poly(U)-binding-splicing factor PUF60 OS=Homo sapiens OX=9606 GN=PUF60 PE=1 SV=1	1	1397.72	1.957	0.968644	0.178399	0.748608	132.4	67.6	149.9	76.3	145.4	82.1	72.1	74.3	59282.9	31103.9	39209.7	35960.6	31639.4	44404.4	89578.4	45587.6	86886.8	49091.9	43064.6	44404.4		High	Peak Found	Peak Found	High	Peak Found	High	High	0.0001024	0.001011	2.89
FALSE	High	[K].IATGHGQQGVTQVVLKGAPGQPGTILR.[T]	1xBiotin [K16]	2.69906e-05	0.000240097	1	3	6	P51610	P51610 [821-847]	P51610 1xBiotin [K836]	Host cell factor 1 OS=Homo sapiens OX=9606 GN=HCFC1 PE=1 SV=2	1	2909.58	1.956	0.967906	0.131916	0.879701	132.3	67.7	149.2	160.2	114.1	21.7	78.5	76.3	100189	110923	52248.6		58548.4	77388.3	151388	162575	115780	22067.8	79690.6	77388.3		High	High	High	High	High	High	High	4.838e-05	4.564e-07	3.8
FALSE	High	[R].SGSISVKIIR.[H]	1xBiotin [K7]	0.00103962	0.000240097	1	1	6	Q8TF01	Q8TF01 [724-733]	Q8TF01 1xBiotin [K730]	Arginine/serine-rich protein PNISR OS=Homo sapiens OX=9606 GN=PNISR PE=1 SV=2	1	1285.73	1.956	0.967906	0.0108223	1.96568	132.3	67.7	107.6	154.1	132.1	76.7	67.5	62.1	56105.2	82887.1	46977.2	44276.5	39101.3	48920.4	84776.7	121484	104099	60444.5	53221.1	48920.4		High	High	High	High	High	High	High	4.838e-05	3.222e-05	3.31
FALSE	High	[R].IQMKTLTNK.[W]	1xBiotin [K4]	0.00251193	0.000240097	1	2	11	Q9Y2E8	Q9Y2E8 [553-561]	Q9Y2E8 1xBiotin [K556]	Sodium/hydrogen exchanger 8 OS=Homo sapiens OX=9606 GN=SLC9A8 PE=1 SV=4	1	1302.69	1.954	0.96643	0.150878	0.821373	132.3	67.7	130.3	154.1	83.1	107.1	58.6	66.7	576252	702628	250652	524387	287501	445658	870736	1.02981e+06	555433	715872	391319	445658		High	High	High	High	High	High	High	4.838e-05	8.527e-05	3.01
FALSE	High	[K].VPSVLKLEK.[K]	1xBiotin [K6]	0.00819163	0.000613418	1	1	3	Q68DQ2	Q68DQ2 [1031-1039]	Q68DQ2 1xBiotin [K1036]	Very large A-kinase anchor protein OS=Homo sapiens OX=9606 GN=CRYBG3 PE=1 SV=3	1	1238.72	1.95	0.963474	0.00917506	2.03739	132.2	67.8	120.2	140.7	138.2	75.5	54.4	70.9	44813.8	54055.1	35132.5	31164.2	22510.7	39933.1	67715	79226.1	77851.8	42544.1	30639.5	39933.1		High	High	Peak Found	Peak Found	High	Peak Found	High	0.0001024	0.000278	2.33
FALSE	High	[K].GTVMVGKPSSHSQYTSSGSVSSSGSK.[S]	1xBiotin [K7]	0.00874622	0.000613418	1	1	2	Q15648	Q15648 [1070-1095]	Q15648 1xBiotin [K1076]	Mediator of RNA polymerase II transcription subunit 1 OS=Homo sapiens OX=9606 GN=MED1 PE=1 SV=4	0	2755.27	1.949	0.962734	0.123353	0.90885	132.2	67.8	77.4	206	128.5	55.5	66.7	65.9		23537.8					12955.3	34498.3	21513.8	9289.83	11163.2	11038.4		High	High	Not Found	Not Found	Not Found	Not Found	High	0.0001024	0.0002992	2.32
FALSE	High	[R].KCSTPEEIK.[K]	1xBiotin [K1]; 1xCarbamidomethyl [C2]	0.00560001	0.000613418	1	2	14	P60981	P60981 [22-30]	P60981 1xBiotin [K22]	Destrin OS=Homo sapiens OX=9606 GN=DSTN PE=1 SV=3	1	1317.62	1.947	0.961253	0.0278835	1.55465	132.1	67.9	141.4	137.9	97.8	65.4	70.8	86.7	717046	721225	338347	366992	398863	664564	1.08348e+06	1.05707e+06	749761	501002	542895	664564		High	High	High	High	High	High	High	0.0001024	0.0001875	2.91
FALSE	High	[R].YVQAKLSVHDR.[S]	1xBiotin [K5]	0.0121311	0.000613418	1	2	1	O75110	O75110 [618-628]	O75110 1xBiotin [K622]	Probable phospholipid-transporting ATPase IIA OS=Homo sapiens OX=9606 GN=ATP9A PE=1 SV=3	1	1541.79	1.946	0.960512	0.0052377	2.28086	132.1	67.9	132.4	129.8	137.7	68.1	73	59	38392	38799.3	27208.1	21840.2	23494.4	25830.2	58011.5	56866.3	60291.8	29815.3	31978.4	25830.2		Peak Found	Peak Found	High	Peak Found	Peak Found	Peak Found	High	0.0001024	0.0004514	1.97
FALSE	High	[K].DQYNLLKIQLGK.[D]	1xBiotin [K7]	1.12326e-05	0.000240097	1	2	6	O60763	O60763 [699-710]	O60763 1xBiotin [K705]	General vesicular transport factor p115 OS=Homo sapiens OX=9606 GN=USO1 PE=1 SV=2	1	1658.89	1.945	0.95977	0.171324	0.766183	132.1	67.9	141.9	165.2	134.6	72.9	11	74.4	89064	106931	57608.2	50680.9		70532.6	134579	156724	127657	69187.5	10394.3	70532.6		High	High	High	High	High	High	High	4.838e-05	1.62e-07	4.01
FALSE	High	[K].AAQGSQSPTGHEGGTIQLKSPLQVLK.[L]	1xBiotin [K19]	0.00115516	0.000240097	1	2	1	Q12816	Q12816 [149-174]	Q12816 1xBiotin [K167]	Trophinin OS=Homo sapiens OX=9606 GN=TRO PE=1 SV=3	1	2858.48	1.944	0.959028	0.684402	0.164688	132.1	67.9	371.8	71.7	13.6	36.9	36	70	306524	60907.6		33632.8	32946.7	87184.3	463167	89269.5	16967.2	45914.1	44843.9	87184.3		Peak Found	Peak Found	Not Found	Peak Found	Peak Found	High	High	4.838e-05	3.615e-05	4.56
FALSE	High	[R].GGPASVPSSSPGTSVKKPDPNIK.[N]	1xBiotin [K16]	5.87493e-05	0.000240097	1	2	7	O43237	O43237 [398-420]	O43237 1xBiotin [K413]	Cytoplasmic dynein 1 light intermediate chain 2 OS=Homo sapiens OX=9606 GN=DYNC1LI2 PE=1 SV=1	1	2433.24	1.943	0.958286	0.0050451	2.29713	132	68	140.2	109.3	134.7	80.6	66	69.3	90799	72984	59482.8	57802.6	47464.6	67849.8	137200	106969	131811	78909.7	64604.5	67849.8		High	High	High	High	High	High	High	4.838e-05	1.134e-06	3.42
FALSE	High	[K].LWKTHTMQQTK.[Q]	1xBiotin [K3]	0.00176063	0.000240097	1	5	2	Q8N573	Q8N573 [506-516]	Q8N573 1xBiotin [K508]	Oxidation resistance protein 1 OS=Homo sapiens OX=9606 GN=OXR1 PE=1 SV=2	1	1627.81	1.941	0.9568	0.0772301	1.11221	132	68	126	172.8	91.7	95.3	64.9	49.4	98858.3	139774	49051.6	82806.7	56532.3	58579.5	149378	204860	108696	113044	76946.6	58579.5		High	High	Peak Found	Peak Found	Peak Found	Peak Found	High	4.838e-05	5.813e-05	1.81
FALSE	High	[K].KPEPPVNLKYNAPTSHVTPSVK.[K]	1xBiotin [K9]	6.1241e-09	0.000240097	2	6	30	O60271-9; O60271	O60271-9 [412-433]; O60271 [569-590]	O60271-9 1xBiotin [K420]; O60271 1xBiotin [K577]	Isoform 6 of C-Jun-amino-terminal kinase-interacting protein 4 OS=Homo sapiens OX=9606 GN=SPAG9 C-Jun-amino-terminal kinase-interacting protein 4 OS=Homo sapiens OX=9606 GN=SPAG9 PE=1 SV=4	1	2629.38	1.94	0.956057	0.0608751	1.21556	132	68	132.8	170.5	90.8	77.5	68.4	59.9	5.69982e+06	7.54327e+06	2.65853e+06	3.68179e+06	3.26097e+06	3.88699e+06	8.61261e+06	1.10558e+07	5.89117e+06	5.02623e+06	4.43852e+06	3.88699e+06	Shared	High	High	High	High	High	High	High	4.838e-05	2.399e-11	6.93
FALSE	High	[K].LMKQSSVR.[L]	1xBiotin [K3]	0.0261423	0.000985519	1	2	5	Q709C8	Q709C8 [3738-3745]	Q709C8 1xBiotin [K3740]	Vacuolar protein sorting-associated protein 13C OS=Homo sapiens OX=9606 GN=VPS13C PE=1 SV=1	1	1174.61	1.94	0.956057	0.188981	0.723583	132	68	134.5	166.3	74.2	103.1	69.3	52.6	92780.1	118299	34928.3	78704	53101.3	54866.5	140194	173385	77399.5	107443	72276.6	54866.5		High	High	Peak Found	High	High	High	High	0.0001594	0.001536	2.43
FALSE	High	[R].RGPAVLATKAAAGTK.[K]	1xBiotin [K9]	0.000232951	0.000240097	1	2	1	Q9UM54-2	Q9UM54-2 [1036-1050]	Q9UM54-2 1xBiotin [K1044]	Isoform 2 of Unconventional myosin-VI OS=Homo sapiens OX=9606 GN=MYO6	2	1637.92	1.937	0.953824	0.00398761	2.39929	131.9	68.1	138.2	115.2	142.9	75.2	71.4	57.2	80752.9	69376.7	56932	48643	46286.3	50495.4	122020	101682	126159	66405.4	63000.7	50495.4		Peak Found	High	Peak Found	Peak Found	Peak Found	Peak Found	High	4.838e-05	5.693e-06	4.37
FALSE	High	[R].LMKSESMPVQLNK.[G]	1xBiotin [K3]; 2xOxidation [M2; M7]	0.000102878	0.000240097	1	2	14	Q92609	Q92609 [517-529]	Q92609 1xBiotin [K519]	TBC1 domain family member 5 OS=Homo sapiens OX=9606 GN=TBC1D5 PE=1 SV=1	1	1762.85	1.934	0.951588	0.357005	0.447325	131.8	68.2	57.1	126.9	190.9	41.4	118.1	65.6	75568.9	173337	172416	60622.8	173664	131383	114187	254052	382065	82759.7	236375	131383		High	High	High	High	High	High	High	4.838e-05	2.182e-06	2.48
FALSE	High	[R].IQMKTLTNK.[W]	1xBiotin [K4]; 1xOxidation [M3]	0.00252851	0.000240097	1	2	11	Q9Y2E8	Q9Y2E8 [553-561]	Q9Y2E8 1xBiotin [K556]	Sodium/hydrogen exchanger 8 OS=Homo sapiens OX=9606 GN=SLC9A8 PE=1 SV=4	1	1318.69	1.932	0.950095	0.0938719	1.02746	131.8	68.2	87.4	117.7	189	60.9	85.7	59.3	187106	259870	275959	144416	203728	191708	282723	380879	611512	197151	277296	191708		High	High	High	High	High	High	High	4.838e-05	8.564e-05	3.18
FALSE	High	[K].KSGQKTVLSNVQEELDR.[M]	1xBiotin [K]	4.31912e-06	0.000240097	1	2	6	O43237	O43237 [458-474]	O43237 1xBiotin [K]	Cytoplasmic dynein 1 light intermediate chain 2 OS=Homo sapiens OX=9606 GN=DYNC1LI2 PE=1 SV=1	2	2157.1	1.931	0.949348	0.0227898	1.64226	131.8	68.2	113.6	159	129.5	67.1	48.5	82.3	172355	248711	134023	112634	81720.1	188615	260434	364524	296989	153763	111230	188615		High	High	High	High	High	High	High	4.838e-05	5.306e-08	4.79
FALSE	High	[K].KLAADAGTFLSR.[A]	1xBiotin [K1]	0.000124547	0.000240097	1	2	1	Q9Y371	Q9Y371 [10-21]	Q9Y371 1xBiotin [K10]	Endophilin-B1 OS=Homo sapiens OX=9606 GN=SH3GLB1 PE=1 SV=1	1	1475.77	1.93	0.948601	0.0130028	1.88596	131.7	68.3	140.5	104.3	134.6	81.9	69.1	69.7	146204	111861	95503.5	94333.6	79822.6	109644	220919	163950	211631	128780	108647	109644		Peak Found	Peak Found	Peak Found	Peak Found	Peak Found	High	High	4.838e-05	2.732e-06	3.2
FALSE	High	[K].FTKNFGTENHR.[E]	1xBiotin [K3]	0.000397283	0.000240097	1	2	7	Q6R327	Q6R327 [1185-1195]	Q6R327 1xBiotin [K1187]	Rapamycin-insensitive companion of mTOR OS=Homo sapiens OX=9606 GN=RICTOR PE=1 SV=1	1	1576.73	1.93	0.948601	0.264502	0.57757	131.7	68.3	62.7	144.5	173.1	74.9	87.7	57.1	62158.2	147831	117073	82247.8	96625.2	85592.2	93923.1	216669	259428	112281	131517	85592.2		High	High	High	High	High	High	High	4.838e-05	1.063e-05	3.4
FALSE	High	[-].MKIEEVK.[S]	1xBiotin [K2]	0.0779129	0.00413	1	2	3	Q9Y265	Q9Y265 [1-7]	Q9Y265 1xBiotin [K2]	RuvB-like 1 OS=Homo sapiens OX=9606 GN=RUVBL1 PE=1 SV=1	1	1102.56	1.929	0.947853	0.490009	0.309796	131.7	68.3	223.1	142.3	35.4	76.9	48.5	73.8	314871	207124	34067.7	120162	75977.8	157390	475780	303572	75492.4	164041	103414	157390		High	High	Peak Found	High	Peak Found	Peak Found	High	0.001013	0.009978	2.79
FALSE	High	[R].KIQSSLSVNSDISKK.[S]	1xBiotin [K1]	0.017255	0.000613418	1	2	1	Q9P1T7	Q9P1T7 [134-148]	Q9P1T7 1xBiotin [K134]	MyoD family inhibitor domain-containing protein OS=Homo sapiens OX=9606 GN=MDFIC PE=1 SV=2	2	1859.99	1.928	0.947105	0.191624	0.71755	131.7	68.3	167.8	132.6	73.5	61	96.3	68.8	23539.1	19179.3					35568.3	28110.3	15591.2	12932.4	20415.1	14583.7		High	Peak Found	Not Found	Not Found	Not Found	Not Found	High	0.0001024	0.0007594	3.26
FALSE	High	[K].MPDMHVNMPKISMPEIDLNLK.[G]	1xBiotin [K10]; 3xOxidation [M4; M8; M]	2.15717e-05	0.000240097	1	1	4	Q09666	Q09666 [3283-3303]	Q09666 1xBiotin [K3292]	Neuroblast differentiation-associated protein AHNAK OS=Homo sapiens OX=9606 GN=AHNAK PE=1 SV=2	1	2727.27	1.924	0.944109	0.682192	0.166093	131.6	68.4	108.2	60	148	56.3	176.4	51.1	50316.5	28761.9	46930	28953.5	91083.1	35902.1	76029.8	42155.1	103994	39526.1	123974	35902.1		Peak Found	Peak Found	High	High	High	High	High	4.838e-05	3.503e-07	3.36
FALSE	High	[R].VIQHCPPPKSR.[S]	1xBiotin [K9]; 1xCarbamidomethyl [C5]	0.000245563	0.000240097	1	2	30	Q01973	Q01973 [844-854]	Q01973 1xBiotin [K852]	Inactive tyrosine-protein kinase transmembrane receptor ROR1 OS=Homo sapiens OX=9606 GN=ROR1 PE=1 SV=2	1	1544.78	1.923	0.943359	0.0421641	1.37506	131.6	68.4	98.2	153.4	133.9	76.4	68.4	69.6	694768	1.11928e+06	646232	598637	537345	744671	1.04982e+06	1.64048e+06	1.43202e+06	817234	731384	744671		High	High	High	High	High	High	High	4.838e-05	6.045e-06	3.42
FALSE	High	[K].MTVALKTK.[S]	1xBiotin [K6]	0.0353889	0.00117625	1	2	6	Q9NUY8	Q9NUY8 [490-497]	Q9NUY8 1xBiotin [K495]	TBC1 domain family member 23 OS=Homo sapiens OX=9606 GN=TBC1D23 PE=1 SV=3	1	1117.61	1.921	0.941858	0.00862196	2.06439	131.5	68.5	147.6	124.8	128.6	67	54.6	77.4	283928	247427	168728	142594	116518	225049	429024	362642	373893	194663	158593	225049		High	High	High	High	High	High	High	0.0001883	0.002692	2.62
FALSE	High	[K].AKMQASIEK.[GA]	1xBiotin [K2]; 1xOxidation [M3]	0.0059798	0.000613418	1	3	6	P06748	P06748 [249-257]	P06748 1xBiotin [K250]	Nucleophosmin OS=Homo sapiens OX=9606 GN=NPM1 PE=1 SV=2	1	1247.61	1.92	0.941106	0.00273352	2.56328	131.5	68.5	117.1	137.8	129.5	81.5	67.4	66.7	54237.8	65844.9	40911.6	41784.1	34682.8	46681.7	81955	96505.8	90658	57041.9	47207	46681.7		High	High	High	High	High	High	High	0.0001024	0.0001994	2.65
FALSE	High	[R].KIHLQIAR.[Q]	1xBiotin [K1]	0.134074	0.00793207	1	1	1	Q6EEV4-2	Q6EEV4-2 [77-84]	Q6EEV4-2 1xBiotin [K77]	Isoform 5 of DNA-directed RNA polymerase II subunit GRINL1A, isoforms 4/5 OS=Homo sapiens OX=9606 GN=POLR2M	1	1204.7	1.919	0.940355	0.0563972	1.24874	131.5	68.5	141.7	96.6	148.2	90.1	73.8	49.6	40469.9	28434.9	28865	28502.7	23417.7		61151.2	41675.8	63963.5	38910.8	31874	21408		Peak Found	Peak Found	High	Peak Found	Peak Found	Not Found	High	0.001761	0.02294	1.57
FALSE	High	[R].AVKSQLYSCY.[-]	1xBiotin [K3]; 1xCarbamidomethyl [C9]	0.122014	0.00648593	1	1	8	Q9BTX7	Q9BTX7 [333-342]	Q9BTX7 1xBiotin [K335]	Alpha-tocopherol transfer protein-like OS=Homo sapiens OX=9606 GN=TTPAL PE=1 SV=2	1	1444.66	1.918	0.939603	0.0775944	1.11017	131.5	68.5	125.7	146.7	109.2	101	51.8	65.5	616844	742187	365479	548591	281935	485916	932070	1.08779e+06	809883	748914	383744	485916		High	High	High	High	High	High	High	0.001516	0.01971	2.12
FALSE	High	[K].KNVGKVLLVPGPEK.[E]	1xBiotin [K]	0.000681967	0.000240097	1	3	6	Q99536	Q99536 [378-391]	Q99536 1xBiotin [K]	Synaptic vesicle membrane protein VAT-1 homolog OS=Homo sapiens OX=9606 GN=VAT1 PE=1 SV=2	2	1703.99	1.918	0.939603	0.106874	0.97113	131.5	68.5	138.6	115.9	148.5	72.3	34.3	90.4	50969.6	43952	37249.5	29414.3		50250.8	77016.7	64418.4	82543	40155.1	19080.5	50250.8		High	High	High	High	Not Found	High	High	4.838e-05	1.978e-05	3.72
FALSE	High	[R].KSVLADQGK.[S]	1xBiotin [K1]	0.005674	0.000613418	1	3	4	Q9NYF8	Q9NYF8 [413-421]	Q9NYF8 1xBiotin [K413]	Bcl-2-associated transcription factor 1 OS=Homo sapiens OX=9606 GN=BCLAF1 PE=1 SV=2	1	1171.61	1.918	0.939603	0.00384825	2.41474	131.5	68.5	120.7	137.1	137.4	74.8	58.5	71.5	27221.6	31868	21131.6	18674.2		24357.1	41132.6	46707.5	46826.6	25493.3	19947.7	24357.1		High	High	High	High	Not Found	Peak Found	High	0.0001024	0.0001899	2.74
FALSE	High	[K].FQKTSTGAVR.[M]	1xBiotin [K3]	0.000477787	0.000240097	1	1	8	Q6P158	Q6P158 [1235-1244]	Q6P158 1xBiotin [K1237]	Putative ATP-dependent RNA helicase DHX57 OS=Homo sapiens OX=9606 GN=DHX57 PE=1 SV=2	1	1320.67	1.917	0.93885	0.0126242	1.8988	131.4	68.6	123	159.9	112.9	64.2	83.2	56.8	308693	413784	193232	178279	231770	215266	466446	606464	428192	243380	315464	215266		High	High	High	High	High	High	High	4.838e-05	1.31e-05	2.73
FALSE	High	[K].ATCMPAWKHEWLER.[R]	1xBiotin [K8]; 1xCarbamidomethyl [C3]	8.55401e-05	0.000240097	1	1	4	Q13233	Q13233 [191-204]	Q13233 1xBiotin [K198]	Mitogen-activated protein kinase kinase kinase 1 OS=Homo sapiens OX=9606 GN=MAP3K1 PE=1 SV=4	1	2040.92	1.916	0.938098	0.50976	0.292635	131.4	68.6	128.5	114.4	81.3	28.1	59.7	188.1	60634	55663.6	26159.9		31282.8	134138	91619.8	81583.5	57969	20071.1	42579.2	134138		High	High	High	Not Found	Peak Found	High	High	4.838e-05	1.76e-06	3.25
FALSE	High	[R].SMGDYAQTLKK.[F]	1xBiotin [K10]	0.000369503	0.000240097	1	3	4	Q96SK2	Q96SK2 [278-288]	Q96SK2 1xBiotin [K287]	Transmembrane protein 209 OS=Homo sapiens OX=9606 GN=TMEM209 PE=1 SV=2	1	1467.7	1.915	0.937344	0.209545	0.678723	131.4	68.6	178.7	146.8	106.2	82.3	76.6	9.4	53075.8	44945.5	21499.2	27065.3	25266.4		80199.3	65874.5	47641.2	36948.5	34390.3	4206.48		High	High	High	High	Peak Found	Not Found	High	4.838e-05	9.766e-06	3.07
FALSE	High	[R].SFLSLKHTPMGK.[K]	1xBiotin [K6]; 1xOxidation [M10]	0.0342709	0.00117625	1	1	3	Q04721	Q04721 [2090-2101]	Q04721 1xBiotin [K2095]	Neurogenic locus notch homolog protein 2 OS=Homo sapiens OX=9606 GN=NOTCH2 PE=1 SV=3	1	1587.8	1.91	0.933573	0.305577	0.514879	131.3	68.7	60.8	107.1	221.7	102	56.1	52.3	45050	81760.8	111993	83642.9	46097.3	58500.6	68072	119833	248171	114186	62743.3	58500.6		Peak Found	High	Peak Found	High	High	Peak Found	High	0.0001883	0.002545	2.44
FALSE	High	[K].LWKTHTMQQTK.[Q]	1xBiotin [K3]; 1xOxidation [M7]	0.00534855	0.000613418	1	5	3	Q8N573	Q8N573 [506-516]	Q8N573 1xBiotin [K508]	Oxidation resistance protein 1 OS=Homo sapiens OX=9606 GN=OXR1 PE=1 SV=2	1	1643.8	1.906	0.930548	0.0181993	1.73995	131.2	68.8	113.3	117.6	186	61.7	74.2	47.2	134058	143481	150098	80816.7	97429.8	84329.1	202566	210294	332610	110328	132612	84329.1		High	High	Peak Found	High	Peak Found	Peak Found	High	0.0001024	0.0001797	2.37
FALSE	High	[K].HGSKLVPESLKK.[D]	1xBiotin [K4]	0.000200184	0.000240097	1	1	5	Q8N0X7	Q8N0X7 [516-527]	Q8N0X7 1xBiotin [K519]	Spartin OS=Homo sapiens OX=9606 GN=SPART PE=1 SV=1	2	1548.86	1.905	0.929791	0.198132	0.703046	131.1	68.9	126.8	141.7	86.2	66.6	116.3	62.3	444365	511878	205960	258248	452510	329653	671450	750236	456398	352549	615915	329653		High	High	Peak Found	High	High	High	High	4.838e-05	4.785e-06	3.22
FALSE	High	[K].IKIFGSR.[V]	1xBiotin [K2]	0.0813514	0.00430538	1	2	6	P78371	P78371 [249-255]	P78371 1xBiotin [K250]	T-complex protein 1 subunit beta OS=Homo sapiens OX=9606 GN=CCT2 PE=1 SV=4	1	1046.58	1.903	0.928276	0.0516042	1.28732	131.1	68.9	122.2	133.9	122.4	95.5	64.3	61.7	405649	458435	277069	350772	237032	309623	612948	671908	613971	478859	322626	309623		High	High	High	High	High	High	High	0.00104	0.01069	2.2
FALSE	High	[R].SKVEETTEHLVTKSR.[L]	1xBiotin [K13]	7.03448e-06	0.000240097	1	1	15	P52732	P52732 [1033-1047]	P52732 1xBiotin [K1045]	Kinesin-like protein KIF11 OS=Homo sapiens OX=9606 GN=KIF11 PE=1 SV=2	2	1970	1.903	0.928276	0.00178282	2.74889	131.1	68.9	123.9	146.7	121	65.1	65.1	78	445959	544362	296995	259451	260176	424184	673858	797846	658126	354192	354128	424184		High	High	High	High	High	High	High	4.838e-05	9.386e-08	3.98
FALSE	High	[R].NFKVMIYQDEVK.[L]	1xBiotin [K3]; 1xOxidation [M5]	0.00114758	0.000240097	1	1	1	Q6NZI2	Q6NZI2 [150-161]	Q6NZI2 1xBiotin [K152]	Caveolae-associated protein 1 OS=Homo sapiens OX=9606 GN=CAVIN1 PE=1 SV=1	1	1755.84	1.902	0.927517	0.436061	0.360452	131.1	68.9	97.5	100.4	136.9	52.8	200.9	11.5	24016.8	25502.7	22993.1		54954.5		36290.1	37378.1	50951.7	19654.2	74799	4269.56		Peak Found	Peak Found	High	Not Found	Peak Found	Not Found	High	4.838e-05	3.602e-05	2.81
FALSE	High	[R].GMVKPMIR.[V]	1xBiotin [K4]; 1xOxidation [M6]	0.0865073	0.00477816	2	6	1	P55196-1; P55196	P55196-1 [554-561]; P55196 [570-577]	P55196-1 1xBiotin [K557]; P55196 1xBiotin [K573]	Isoform 2 of Afadin OS=Homo sapiens OX=9606 GN=AFDN Afadin OS=Homo sapiens OX=9606 GN=AFDN PE=1 SV=3	0	1173.59	1.901	0.926759	0.320253	0.494507	131.1	68.9	149	141.5	92.1	130.4	12.5	74.5	115520	113156	48707.5	111960		87242.4	174554	165847	107933	152843	14640.8	87242.4	Shared	High	Peak Found	Peak Found	Peak Found	Not Found	Peak Found	High	0.001113	0.01161	1.69
FALSE	High	[K].KLVGSDQAPGR.[D]	1xBiotin [K1]	5.46404e-05	0.000240097	1	6	8	Q3YEC7	Q3YEC7 [7-17]	Q3YEC7 1xBiotin [K7]	Rab-like protein 6 OS=Homo sapiens OX=9606 GN=RABL6 PE=1 SV=2	1	1353.69	1.9	0.925999	0.00998306	2.00074	131	69	109.2	131.8	151.7	69.4	74.6	63.2	150519	187378	142641	105852	114238	131621	227439	274631	316086	144505	155490	131621		High	High	High	High	High	High	High	4.838e-05	1.037e-06	3.36
FALSE	High	[K].ISMPDVDLHLKGPNVK.[G]	1xBiotin [K11]	0.000247186	0.000240097	1	1	1	Q09666	Q09666 [818-833]	Q09666 1xBiotin [K828]	Neuroblast differentiation-associated protein AHNAK OS=Homo sapiens OX=9606 GN=AHNAK PE=1 SV=2	1	1989.03	1.898	0.92448	0.629464	0.201029	131	69	127.5	157	38.8	67.2	194.4	15.1	26346.3	33452.5			44605.1		39810.1	49029.8	12127.4	20972.6	60712.3	4728.81		High	Peak Found	Not Found	Not Found	Peak Found	Not Found	High	4.838e-05	6.105e-06	3.31
FALSE	High	[R].TKTVLSLFDEEEDKMEDQNIIQAPQK.[E]	1xBiotin [K2]; 1xOxidation [M15]	6.37224e-06	0.000240097	2	8	4	Q9Y4E1-1; Q641Q2	Q9Y4E1-1 [795-820]; Q641Q2 [797-822]	Q9Y4E1-1 1xBiotin [K796]; Q641Q2 1xBiotin [K798]	Isoform 4 of WASH complex subunit 2C OS=Homo sapiens OX=9606 GN=WASHC2C WASH complex subunit 2A OS=Homo sapiens OX=9606 GN=WASHC2A PE=1 SV=3	2	3291.58	1.897	0.92372	0.301393	0.520867	131	69	102.2	78.8	213.6	12.4	53.9	139.1	93925.1	74711.3	133918		54966.1	193205	141924	109501	296756	17252.7	74814.7	193205	Shared	High	High	Peak Found	Not Found	High	High	High	4.838e-05	8.373e-08	4.62
FALSE	High	[R].AVTVNKATMK.[T]	1xBiotin [K6]; 1xOxidation [M9]	0.00111774	0.000240097	1	4	34	Q86X10	Q86X10 [388-397]	Q86X10 1xBiotin [K393]	Ral GTPase-activating protein subunit beta OS=Homo sapiens OX=9606 GN=RALGAPB PE=1 SV=1	1	1304.67	1.897	0.92372	0.027075	1.56743	131	69	100.6	128	172	78.4	67.5	53.5	518247	679987	604363	447133	386078	416943	783088	996625	1.33924e+06	610407	525494	416943		High	High	High	High	High	High	High	4.838e-05	3.488e-05	2.8
FALSE	High	[R].RPVKDGGGTNSITVR.[N]	1xBiotin [K4]	3.41404e-07	0.000240097	1	9	7	P33527	P33527 [633-647]	P33527 1xBiotin [K636]	Multidrug resistance-associated protein 1 OS=Homo sapiens OX=9606 GN=ABCC1 PE=1 SV=3	1	1782.93	1.895	0.922198	0.0531987	1.2741	130.9	69.1	96.3	139.3	143.9	71.6	73.5	75.4	151973	226636	154877	125184	128795	179887	229636	332169	343200	170895	175304	179887		High	High	High	High	High	High	High	4.838e-05	2.694e-09	5.6
FALSE	High	[R].VGTHGGTLSSYIVKNIALDK.[T]	1xBiotin [K14]	0.000468434	0.000240097	1	1	6	Q9NW82	Q9NW82 [577-596]	Q9NW82 1xBiotin [K590]	WD repeat-containing protein 70 OS=Homo sapiens OX=9606 GN=WDR70 PE=1 SV=1	1	2299.21	1.894	0.921436	0.160028	0.795804	130.9	69.1	123.9	106.3	126.1	62.6	65.4	115.5	1.03532e+06	915819	718461	579212	606922	1.4576e+06	1.5644e+06	1.34227e+06	1.59207e+06	790716	826086	1.4576e+06		High	High	High	High	High	High	High	4.838e-05	1.285e-05	4.15
FALSE	High	[K].IKHVQNQVDEVIDVMQENITK.[V]	1xBiotin [K2]; 1xOxidation [M15]	9.03677e-06	0.000240097	1	2	2	O75379	O75379 [53-73]	O75379 1xBiotin [K54]	Vesicle-associated membrane protein 4 OS=Homo sapiens OX=9606 GN=VAMP4 PE=1 SV=2	1	2722.35	1.892	0.919912	0.540424	0.267266	130.9	69.1	123.1	58.8	156.9	65	148.1	48.1	25661.1		22302		34269.7		38774.8	18538.5	49420.2	20490.7	46644.7	15139.6		Peak Found	Not Found	High	Not Found	High	Not Found	High	4.838e-05	1.264e-07	4.78
FALSE	High	[K].FKMPDMHFK.[A]	1xBiotin [K2]; 1xOxidation [M]	0.00179574	0.000240097	1	1	16	Q09666	Q09666 [1910-1918]; [2374-2382]; [2441-2449]	Q09666 1xBiotin [K1911]; 1xBiotin [K2375]; 1xBiotin [K2442]	Neuroblast differentiation-associated protein AHNAK OS=Homo sapiens OX=9606 GN=AHNAK PE=1 SV=2	1	1422.64	1.892	0.919912	0.204111	0.690134	130.8	69.2	146.5	130.9	83.6	116.2	69.2	53.6	281987	259833	109740	247456	147900	155762	426091	380826	243177	337817	201307	155762		High	High	High	High	High	High	High	4.838e-05	5.943e-05	2.69
FALSE	High	[K].RVEQTTLKSQTVAR.[N]	1xBiotin [K8]	0.00239887	0.000240097	1	2	5	Q9NVG8	Q9NVG8 [161-174]	Q9NVG8 1xBiotin [K168]	TBC1 domain family member 13 OS=Homo sapiens OX=9606 GN=TBC1D13 PE=1 SV=3	2	1842.99	1.891	0.919149	0.00579989	2.23658	130.8	69.2	119.3	132.6	145.4	76.4	70.1	56.2	41968	48082.8	34879	29742.2	27385.3	29863.8	63415	70472.7	77290.1	40602.8	37274.3	29863.8		High	High	High	Peak Found	High	High	High	4.838e-05	8.104e-05	3.89
FALSE	High	[K].YAMEQSIKSVLVK.[Q]	1xBiotin [K8]	0.00162689	0.000240097	1	6	1	Q9UHX1	Q9UHX1 [73-85]	Q9UHX1 1xBiotin [K80]	Poly(U)-binding-splicing factor PUF60 OS=Homo sapiens OX=9606 GN=PUF60 PE=1 SV=1	1	1721.9	1.889	0.917623	0.676874	0.169492	130.8	69.2	82.5	90.2	118.2	35	47.8	226.3						30586.9	11147.3	12196	15981.3	4737.33	6457.66	30586.9		Not Found	Not Found	Not Found	Not Found	Not Found	High	High	4.838e-05	5.306e-05	2.69
FALSE	High	[R].LKMAYMPK.[N]	1xBiotin [K2]	0.00704531	0.000613418	1	8	6	Q96PU5	Q96PU5 [148-155]	Q96PU5 1xBiotin [K149]	E3 ubiquitin-protein ligase NEDD4-like OS=Homo sapiens OX=9606 GN=NEDD4L PE=1 SV=2	1	1207.6	1.889	0.917623	0.380472	0.419677	130.8	69.2	144.1	135.5	68	119.2	61.4	71.8	178941	173504	57623.8	163826	84665	134654	270385	254298	127691	223649	115238	134654		High	High	High	High	High	High	High	0.0001024	0.0002358	3.12
FALSE	High	[R].KGGPDDR.[G]	1xBiotin [K1]	0.0299388	0.000985519	1	2	9	Q15056	Q15056 [130-136]	Q15056 1xBiotin [K130]	Eukaryotic translation initiation factor 4H OS=Homo sapiens OX=9606 GN=EIF4H PE=1 SV=5	1	970.441	1.888	0.916859	0.0192487	1.7156	130.8	69.2	137.5	123	135.3	54.1	78.5	71.6	106986	98633.8	71756.2	46545	67776	84203.8	161660	144563	159008	63541.2	92250.4	84203.8		High	High	High	High	High	Peak Found	High	0.0001594	0.001969	2.21
FALSE	High	[K].IPSEMPSPNFGKNIYR.[K]	1xBiotin [K12]	5.00384e-07	0.000240097	1	2	21	Q9H2J7	Q9H2J7 [681-696]	Q9H2J7 1xBiotin [K692]	Sodium-dependent neutral amino acid transporter B(0)AT2 OS=Homo sapiens OX=9606 GN=SLC6A15 PE=1 SV=1	1	2076	1.888	0.916859	0.0979444	1.00902	130.7	69.3	142	147	87.3	76.1	75.2	72.4	487378	520275	204396	289052	286582	375779	736443	762543	452931	394602	390069	375779		High	High	High	High	High	High	High	4.838e-05	4.213e-09	3.57
FALSE	High	[K].KAKKPAAATVTK.[K]	1xBiotin [K3]	0.00672923	0.000613418	1	1	5	P16403	P16403 [157-168]	P16403 1xBiotin [K159]	Histone H1.2 OS=Homo sapiens OX=9606 GN=H1-2 PE=1 SV=2	2	1439.84	1.888	0.916859	0.000391316	3.40747	130.7	69.3	129.6	124.6	144.4	63	68.6	69.8	58994.8	58517	44824.6	31744.3	34691.3	48049.6	89143	85765.7	99329.1	43336.1	47218.6	48049.6		High	Peak Found	High	High	High	High	High	0.0001024	0.0002254	4.08
FALSE	High	[K].ITWMKAEDSSK.[V]	1xBiotin [K5]; 1xOxidation [M4]	0.00305987	0.000240097	1	2	5	Q9UEY8-2	Q9UEY8-2 [466-476]	Q9UEY8-2 1xBiotin [K470]	Isoform 1 of Gamma-adducin OS=Homo sapiens OX=9606 GN=ADD3	1	1537.7	1.887	0.916094	0.102964	0.987315	130.7	69.3	86.2	134.9	143.4	96.2	71.5	67.9	21324.8	34397.8	24188.5	26345.1	19625.5	25365.5	32222.5	50415.3	53600.6	35965.2	26712.4	25365.5		High	High	High	High	Peak Found	High	High	4.838e-05	0.0001042	2.47
FALSE	High	[R].NSKTAVSASR.[N]	1xBiotin [K3]	0.0021734	0.000240097	1	2	2	P49959	P49959 [607-616]	P49959 1xBiotin [K609]	Double-strand break repair protein MRE11 OS=Homo sapiens OX=9606 GN=MRE11 PE=1 SV=3	1	1246.62	1.887	0.916094	0.120792	0.917964	130.7	69.3	166.7	121.8	118.4	97.8	30.7	64.5	33243.6	25045.5	16093.2	21596.7		19450	50232.1	36708	35661.7	29482.9	9255.56	19450		High	High	Peak Found	Peak Found	Not Found	Peak Found	High	4.838e-05	7.272e-05	2.21
FALSE	High	[K].HHFGINKPEK.[I]	1xBiotin [K7]	0.141301	0.00872121	1	3	2	Q9Y2H2	Q9Y2H2 [110-119]	Q9Y2H2 1xBiotin [K116]	Phosphatidylinositide phosphatase SAC2 OS=Homo sapiens OX=9606 GN=INPP5F PE=1 SV=3	0	1432.72	1.887	0.916094	0.0555614	1.25523	130.7	69.3	107.3	124.1	152.8	53.2	96.9	65.7	24810.5	29564.7	24086.9		24868	22962.1	37489.5	43331.7	53375.5	18571.4	33848	22962.1		Peak Found	High	Peak Found	Not Found	Peak Found	High	High	0.001862	0.02483	2.49
FALSE	High	[R].KFNLDATELSIR.[K]	1xBiotin [K1]	6.7617e-06	0.000240097	1	1	6	O43752	O43752 [77-88]	O43752 1xBiotin [K77]	Syntaxin-6 OS=Homo sapiens OX=9606 GN=STX6 PE=1 SV=1	1	1632.84	1.886	0.91533	0.00732136	2.13541	130.7	69.3	107.5	137.4	141.9	77	72.9	63.3	138402	182363	124519	109759	104097	123009	209130	267281	275928	149839	141688	123009		High	High	High	High	High	High	High	4.838e-05	8.995e-08	4.01
FALSE	High	[R].KLSPTEPK.[N]	1xBiotin [K1]	0.0278875	0.000985519	1	2	18	O14828	O14828 [74-81]	O14828 1xBiotin [K74]	Secretory carrier-associated membrane protein 3 OS=Homo sapiens OX=9606 GN=SCAMP3 PE=1 SV=3	1	1125.6	1.884	0.913799	0.0213699	1.6702	130.6	69.4	107.9	129.7	156.9	84.1	52.5	68.9	10578644	13109734	10489784	9130550	5710623	10199359	1.59847e+07	1.92143e+07	2.32448e+07	1.24646e+07	7.77277e+06	10199359		High	High	High	High	High	High	High	0.0001594	0.001725	2.56
FALSE	High	[R].QHLNPPGGKTSDIFGSPVTATSR.[L]	1xBiotin [K9]	0.00159507	0.000240097	1	3	6	Q9H910-2	Q9H910-2 [66-88]	Q9H910-2 1xBiotin [K74]	Isoform 2 of Jupiter microtubule associated homolog 2 OS=Homo sapiens OX=9606 GN=JPT2	1	2593.28	1.884	0.913799	0.212756	0.672118	130.6	69.4	130.4	174.9	110.7	101	13.8	69.2	61484.5	84990.7	35574.5	52669.1		49317.4	92905.1	124567	78831.4	71901.6	9803.21	49317.4		High	High	High	High	High	High	High	4.838e-05	5.197e-05	4.17
FALSE	High	[K].NQLLTLKIK.[Y]	1xBiotin [K7]	0.00084759	0.000240097	1	2	7	Q15813	Q15813 [443-451]	Q15813 1xBiotin [K449]	Tubulin-specific chaperone E OS=Homo sapiens OX=9606 GN=TBCE PE=1 SV=1	1	1296.77	1.884	0.913799	0.01072	1.9698	130.6	69.4	105.9	146.2	130.5	83	65	69.3	389663	554595	327386	338170	265577	385149	588794	812844	725470	461656	361479	385149		High	High	High	High	High	High	High	4.838e-05	2.544e-05	3.24
FALSE	High	[K].KYFSLKPEEK.[D]	1xBiotin [K1]	0.00439225	0.000613418	1	1	4	Q9Y5K6	Q9Y5K6 [360-369]	Q9Y5K6 1xBiotin [K360]	CD2-associated protein OS=Homo sapiens OX=9606 GN=CD2AP PE=1 SV=1	1	1494.77	1.883	0.913033	0.223941	0.649866	130.6	69.4	138.3	81.7	137.1	115.6	72.8	54.4	60301.5	36746.2	40765.2	55809.7	35238.9	35873.9	91117.5	53857.2	90333.8	76189.1	47963.9	35873.9		High	High	High	Peak Found	Peak Found	High	High	0.0001024	0.0001483	2.87
FALSE	High	[R].NPQASLFGKK.[A]	1xBiotin [K9]	0.000752808	0.000240097	1	1	4	P29597	P29597 [346-355]	P29597 1xBiotin [K354]	Non-receptor tyrosine-protein kinase TYK2 OS=Homo sapiens OX=9606 GN=TYK2 PE=1 SV=3	1	1315.68	1.883	0.913033	0.980801	0.0084193	130.6	69.4	135.4	32.1	78.3	285.9	41.6	26.8	51354.1		20250.1	120080	17508.2		77597.6	18397.6	44873.2	163928	23830.5	15359.6		High	Not Found	High	High	High	Not Found	High	4.838e-05	2.226e-05	3.19
FALSE	High	[K].QKQSVNK.[G]	1xBiotin [K2]	0.0321369	0.000985519	1	5	1	Q8N573	Q8N573 [479-485]	Q8N573 1xBiotin [K480]	Oxidation resistance protein 1 OS=Homo sapiens OX=9606 GN=OXR1 PE=1 SV=2	1	1057.55	1.881	0.9115	0.577391	0.23853	130.6	69.4	50	95	198.6	50.5	35.1	170.9	7003.28	13726	18983.8			36209.7	10582.2	20117.6	42067.2	10694.7	7428.89	36209.7		Peak Found	Peak Found	High	Not Found	Not Found	Peak Found	High	0.0001594	0.002256	2.21
FALSE	High	[K].KHGSKLVPESLK.[K]	1xBiotin [K5]	0.00314142	0.000240097	1	1	2	Q8N0X7	Q8N0X7 [515-526]	Q8N0X7 1xBiotin [K519]	Spartin OS=Homo sapiens OX=9606 GN=SPART PE=1 SV=1	2	1548.86	1.881	0.9115	0.0365519	1.43709	130.6	69.4	100.7	131.3	146.2	69.8	92.9	59.2	100764	135466	99801.4	77319.9	103190	89470.6	152257	198546	221155	105554	140453	89470.6		Peak Found	High	Peak Found	Peak Found	High	Peak Found	High	4.838e-05	0.0001069	3.47
FALSE	High	[K].AKLMTPNGPEVHG.[-]	1xBiotin [K2]	0.000899363	0.000240097	1	1	8	O75324	O75324 [76-88]	O75324 1xBiotin [K77]	Stannin OS=Homo sapiens OX=9606 GN=SNN PE=1 SV=1	1	1576.76	1.878	0.909197	0.235052	0.628835	130.5	69.5	127.6	128.6	99.9	125.8	50.2	68	168030	174651	89696.4	183307	73357.5	135230	253898	255978	198763	250243	99847.5	135230		High	High	High	High	High	High	High	4.838e-05	2.722e-05	3.57
FALSE	High	[R].KTEVVSSSAK.[S]	1xBiotin [K1]	0.0379744	0.00157092	1	1	1	Q96JH7	Q96JH7 [1140-1149]	Q96JH7 1xBiotin [K1140]	Deubiquitinating protein VCPIP1 OS=Homo sapiens OX=9606 GN=VCPIP1 PE=1 SV=2	1	1261.65	1.877	0.908429	0.207475	0.683034	130.5	69.5	130.6	98.2	127	121.7	54.8	67.7	14429	11182.2	9569.4	14879.5		11298.3	21802.6	16389.3	21205.3	20312.9	9153.11	11298.3		Peak Found	High	Peak Found	Peak Found	Not Found	Peak Found	High	0.0002496	0.003077	1.33
FALSE	High	[K].IPSEMPSPNFGKNIYR.[K]	1xBiotin [K12]; 1xOxidation [M5]	1.59637e-06	0.000240097	1	2	36	Q9H2J7	Q9H2J7 [681-696]	Q9H2J7 1xBiotin [K692]	Sodium-dependent neutral amino acid transporter B(0)AT2 OS=Homo sapiens OX=9606 GN=SLC6A15 PE=1 SV=1	1	2092	1.876	0.90766	0.0282716	1.54865	130.5	69.5	112.9	109.9	178.2	58.9	79.8	60.2	691707	693770	744328	399616	542863	557225	1.04519e+06	1.01683e+06	1.64939e+06	545539	738895	557225		High	High	High	High	High	High	High	4.838e-05	1.641e-08	3.35
FALSE	High	[K].KGSLGAQK.[L]	1xBiotin [K1]	0.0229666	0.000985519	1	2	5	Q9NP61	Q9NP61 [229-236]	Q9NP61 1xBiotin [K229]	ADP-ribosylation factor GTPase-activating protein 3 OS=Homo sapiens OX=9606 GN=ARFGAP3 PE=1 SV=1	1	1014.54	1.875	0.906891	0.00162646	2.78876	130.4	69.6	139	120.5	132	70.8	70.4	67.3	60153.2	53774.1	38975.3	33927.3	33847	44009.6	90893.3	78814.3	86367.4	46316.2	46069.4	44009.6		High	Peak Found	High	High	High	High	High	0.0001594	0.00122	2.73
FALSE	High	[R].TFAEPALAPSLKLANIVER.[Y]	1xBiotin [K12]	8.82049e-07	0.000240097	1	1	10	Q9BVG3	Q9BVG3 [56-74]	Q9BVG3 1xBiotin [K67]	E3 ubiquitin-protein ligase TRIM62 OS=Homo sapiens OX=9606 GN=TRIM62 PE=1 SV=1	1	2266.23	1.874	0.906121	0.265618	0.575742	130.4	69.6	122	110.4	125.6	43.6	65.1	133.4	95037	88683.8	66688.7	37561.4	56297.9	156960	143604	129980	147779	51277.3	76627.4	156960		High	High	High	High	High	High	High	4.838e-05	8.215e-09	4.65
FALSE	High	[K].NLMSQLGTKQDSSK.[L]	1xBiotin [K9]	2.31938e-05	0.000240097	1	1	10	Q86Y82	Q86Y82 [45-58]	Q86Y82 1xBiotin [K53]	Syntaxin-12 OS=Homo sapiens OX=9606 GN=STX12 PE=1 SV=1	1	1762.85	1.872	0.90458	0.143023	0.844594	130.4	69.6	173.8	109.4	98.4	113.2	46.8	58.4	436612	283338	168573	314694	130452	221805	659735	415275	373550	429607	177560	221805		High	High	High	High	High	High	High	4.838e-05	3.803e-07	4.22
FALSE	High	[R].EGAHTSKHPTPR.[T]	1xBiotin [K7]	0.0849298	0.00477816	1	1	2	Q96NT3-3	Q96NT3-3 [19-30]	Q96NT3-3 1xBiotin [K25]	Isoform 3 of Protein GUCD1 OS=Homo sapiens OX=9606 GN=GUCD1	1	1543.74	1.871	0.90381	0.820083	0.086142	130.3	69.7	151.7	32.7	167.8	95.7	81.1	71		2690.73		8452.4	7183.55	8558.01	18290.4	3943.67	20239.2	11538.9	9777.59	8558.01		Not Found	Peak Found	Not Found	High	Peak Found	High	High	0.001089	0.01131	1.98
FALSE	High	[K].AMGAKVNDFLR.[R]	1xBiotin [K5]	0.00151322	0.000240097	1	2	5	A1L170	A1L170 [57-67]	A1L170 1xBiotin [K61]	Uncharacterized protein C1orf226 OS=Homo sapiens OX=9606 GN=C1orf226 PE=1 SV=1	1	1447.72	1.867	0.900722	0.542096	0.265923	130.3	69.7	152.7	50.1	125	194.1	11.2	66.9	63859.4	21577.4	35633.7	89829.4		42284.2	96493.6	31625	78962.5	122631	7105.14	42284.2		High	High	High	High	Not Found	High	High	4.838e-05	4.902e-05	2.89
FALSE	High	[K].VPKVSFSSTK.[T]	1xBiotin [K3]	0.00337702	0.000507563	1	2	3	Q8IVF2	Q8IVF2 [4706-4715]	Q8IVF2 1xBiotin [K4708]	Protein AHNAK2 OS=Homo sapiens OX=9606 GN=AHNAK2 PE=1 SV=2	1	1305.69	1.867	0.900722	0.0434815	1.3617	130.2	69.8	136.8	130.6	138.7	75.7	73.2	45	50330.4	49548.2	34810.4	30825.1	29922.7	25038.8	76050.8	72620.5	77138.1	42081.2	40728	25038.8		High	High	High	Peak Found	Peak Found	Peak Found	High	9.231e-05	0.0001151	2.17
FALSE	High	[K].VSEGGWTKVEYR.[K]	1xBiotin [K8]	0.000220986	0.000240097	1	1	5	Q9NYL2	Q9NYL2 [763-774]	Q9NYL2 1xBiotin [K770]	Mitogen-activated protein kinase kinase kinase 20 OS=Homo sapiens OX=9606 GN=MAP3K20 PE=1 SV=3	1	1636.78	1.867	0.900722	0.135087	0.869387	130.2	69.8	93.2	216.4	114.7	22.3	61.4	92	45464.9	108857	38143.1	12062.1	33266	67797.4	68699	159547	84523.2	16466.6	45278.6	67797.4		Peak Found	High	High	High	High	High	High	4.838e-05	5.368e-06	3.28
FALSE	High	[R].APKMSLPDVDLDLK.[G]	1xBiotin [K3]	4.1701e-05	0.000240097	1	1	6	Q09666	Q09666 [1064-1077]	Q09666 1xBiotin [K1066]	Neuroblast differentiation-associated protein AHNAK OS=Homo sapiens OX=9606 GN=AHNAK PE=1 SV=2	1	1767.9	1.866	0.899949	0.826543	0.0827347	130.2	69.8	166.1	143.1	15.5	64	76.7	134.7	120143	106722		51246.8	61592.2	147275	181540	156417	16914.9	69960	83833.6	147275		High	High	Not Found	High	High	High	High	4.838e-05	7.551e-07	4.56
FALSE	High	[R].QVKAHVQK.[E]	1xBiotin [K3]	0.00360646	0.000507563	2	6	15	O60271-9; O60271	O60271-9 [474-481]; O60271 [631-638]	O60271-9 1xBiotin [K476]; O60271 1xBiotin [K633]	Isoform 6 of C-Jun-amino-terminal kinase-interacting protein 4 OS=Homo sapiens OX=9606 GN=SPAG9 C-Jun-amino-terminal kinase-interacting protein 4 OS=Homo sapiens OX=9606 GN=SPAG9 PE=1 SV=4	1	1163.64	1.865	0.899176	0.0347998	1.45842	130.2	69.8	118	122.5	137.4	93.1	65.7	63.3	361441	386956	286937	315762	223477	292822	546148	567144	635838	431065	304177	292822	Shared	High	High	High	High	High	High	High	9.231e-05	0.0001232	2.82
FALSE	High	[R].EKFILPEGASQGMTPFR.[S]	1xBiotin [K2]	1.71641e-06	0.000240097	1	5	10	Q9UPN3	Q9UPN3 [7200-7216]	Q9UPN3 1xBiotin [K7201]	Microtubule-actin cross-linking factor 1, isoforms 1/2/3/5 OS=Homo sapiens OX=9606 GN=MACF1 PE=1 SV=4	1	2134.05	1.858	0.893751	0.840158	0.0756389	130	70	162.7	150.3	14.8	80.9	58.5	132.8	92429.9	88051		50892.3	36922.3	114027	139664	129052	12692.1	69476	50255.3	114027		High	High	Not Found	High	High	High	High	4.838e-05	1.793e-08	4.35
FALSE	High	[K].FKMPDMHFK.[A]	1xBiotin [K2]; 2xOxidation [M3; M6]	0.00147389	0.000240097	1	1	11	Q09666	Q09666 [1910-1918]; [2374-2382]; [2441-2449]	Q09666 1xBiotin [K1911]; 1xBiotin [K2375]; 1xBiotin [K2442]	Neuroblast differentiation-associated protein AHNAK OS=Homo sapiens OX=9606 GN=AHNAK PE=1 SV=2	1	1438.63	1.856	0.892197	0.148122	0.829381	130	70	86.7	121.9	165.6	51.4	108.7	65.7	136161	197389	177399	89437.8	189650	155838	205744	289303	393107	122097	258135	155838		High	High	High	High	High	High	High	4.838e-05	4.754e-05	1.93
FALSE	High	[K].GKSLEIQKPAVAPR.[H]	1xBiotin [K2]	9.86639e-07	0.000240097	1	4	6	P48634	P48634 [28-41]	P48634 1xBiotin [K29]	Protein PRRC2A OS=Homo sapiens OX=9606 GN=PRRC2A PE=1 SV=3	1	1719.96	1.855	0.891419	0.0731708	1.13566	129.9	70.1	119.9	115.9	137.1	101.6	60.8	64.7	231423	230642	180398	216997	130168	188556	349688	338042	399753	296235	177173	188556		High	High	High	High	High	High	High	4.838e-05	9.328e-09	4.58
FALSE	High	[K].NKAPAFYR.[L]	1xBiotin [K2]	0.0614946	0.00296942	1	1	2	Q5T0W9	Q5T0W9 [792-799]	Q5T0W9 1xBiotin [K793]	Protein FAM83B OS=Homo sapiens OX=9606 GN=FAM83B PE=1 SV=1	1	1192.59	1.854	0.890641	0.0982491	1.00767	129.9	70.1	122.9	144.7	98	106.6	61.6	66.3	102227	124167	55608.3	98146.3	56870.1	83320.1	154468	181986	123225	133985	77406.3	83320.1		High	High	Peak Found	Peak Found	Peak Found	Peak Found	High	0.0006134	0.007016	2.16
FALSE	High	[K].YKADTLK.[V]	1xBiotin [K2]	0.127168	0.00715807	1	1	3	Q14232	Q14232 [252-258]	Q14232 1xBiotin [K253]	Translation initiation factor eIF-2B subunit alpha OS=Homo sapiens OX=9606 GN=EIF2B1 PE=1 SV=1	1	1064.54	1.853	0.889863	0.0676069	1.17001	129.9	70.1	110.8	123.9	136.3	101	61.1	66.9	46256	53343.1	38805	46658.6	28311.8	42196.2	69894.3	78182.5	85989.8	63696.4	38535.4	42196.2		Peak Found	High	Peak Found	High	Peak Found	High	High	0.00162	0.02106	1.85
FALSE	High	[R].NPFKVLDK.[N]	1xBiotin [K4]	0.0098402	0.000613418	1	2	6	Q9UNY4	Q9UNY4 [124-131]	Q9UNY4 1xBiotin [K127]	Transcription termination factor 2 OS=Homo sapiens OX=9606 GN=TTF2 PE=1 SV=2	1	1186.63	1.853	0.889863	0.0121916	1.91394	129.9	70.1	138.8	116	127.9	69.1	62.2	85.9	137500	118463	86417.4	75708.8	68426.3	128614	207767	173626	191497	103354	93135.5	128614		High	High	High	High	High	High	High	0.0001024	0.0003423	3.2
FALSE	High	[R].QVLSAKER.[H]	1xBiotin [K6]	0.0241887	0.000985519	1	5	2	Q16890	Q16890 [55-62]	Q16890 1xBiotin [K60]	Tumor protein D53 OS=Homo sapiens OX=9606 GN=TPD52L1 PE=1 SV=1	1	1156.61	1.852	0.889084	0.0783138	1.10616	129.9	70.1	137.9	85.5	162.9	55.6	74.5	83.6	36741.9	23476.8	29580.4	16400.5	22021	33640.6	55518.2	34408.9	65548.6	22389.3	29973	33640.6		High	Peak Found	High	Peak Found	Peak Found	Peak Found	High	0.0001594	0.001339	2.32
FALSE	High	[K].TPKISMPDVNLNLK.[G]	1xBiotin [K3]	8.57259e-06	0.000240097	1	1	9	Q09666	Q09666 [2181-2194]	Q09666 1xBiotin [K2183]	Neuroblast differentiation-associated protein AHNAK OS=Homo sapiens OX=9606 GN=AHNAK PE=1 SV=2	1	1795.94	1.852	0.889084	0.569655	0.244388	129.9	70.1	148.5	156.5	48.6	57.9	80.2	108.2	151335	164432	33771.9	65281.9	90716.9	166622	228673	241000	74836.8	89120.2	123475	166622		High	High	High	High	High	High	High	4.838e-05	1.185e-07	3.62
FALSE	High	[R].SLKTQLSQGR.[S]	1xBiotin [K3]	0.0167021	0.000613418	1	2	1	Q8ND56	Q8ND56 [172-181]	Q8ND56 1xBiotin [K174]	Protein LSM14 homolog A OS=Homo sapiens OX=9606 GN=LSM14A PE=1 SV=3	1	1343.71	1.852	0.889084	0.294725	0.530583	129.9	70.1	87.9	51.2	297.9	44.7	70.9	47.4	42615.4	25597.7	98515.5	24001.5	38200.2	34773.7	64393.2	37517.3	218305	32765.8	51994.5	34773.7		Peak Found	Peak Found	High	Peak Found	Peak Found	Peak Found	High	0.0001024	0.0007194	2.32
FALSE	High	[R].KGTQPSTAR.[R]	1xBiotin [K1]	0.00101258	0.000240097	1	2	15	Q9NTJ3	Q9NTJ3 [4-12]	Q9NTJ3 1xBiotin [K4]	Structural maintenance of chromosomes protein 4 OS=Homo sapiens OX=9606 GN=SMC4 PE=1 SV=2	1	1171.59	1.851	0.888305	0.00426554	2.37003	129.8	70.2	120.3	122.9	154.7	66.4	58.2	77.6	431256	454337	378279	263524	231650	420317	651642	665900	838248	359752	315300	420317		High	High	High	High	High	High	High	4.838e-05	3.129e-05	2.68
FALSE	High	[K].NFQQAVQSALTKTHTR.[G]	1xBiotin [K12]	0.00270044	0.000240097	1	3	1	Q13625	Q13625 [622-637]	Q13625 1xBiotin [K633]	Apoptosis-stimulating of p53 protein 2 OS=Homo sapiens OX=9606 GN=TP53BP2 PE=1 SV=2	1	2056.04	1.849	0.886745	0.84198	0.0746985	129.8	70.2	110.4	128.6	54.4	45.7	59.7	201.2	11051.6					30422.6	16699.4	19451.2	8223.96	6908.08	9030.04	30422.6		Peak Found	Not Found	Not Found	Not Found	Not Found	High	High	4.838e-05	9.204e-05	3.7
FALSE	High	[K].AAHAAKTVK.[H]	1xBiotin [K6]	0.00131779	0.000240097	2	6	11	P78356; Q8TBX8	P78356 [380-388]; Q8TBX8 [385-393]	P78356 1xBiotin [K385]; Q8TBX8 1xBiotin [K390]	Phosphatidylinositol 5-phosphate 4-kinase type-2 beta OS=Homo sapiens OX=9606 GN=PIP4K2B PE=1 SV=1 Phosphatidylinositol 5-phosphate 4-kinase type-2 gamma OS=Homo sapiens OX=9606 GN=PIP4K2C PE=1 SV=3	1	1122.61	1.849	0.886745	0.0120018	1.92075	129.8	70.2	122	166.6	123.2	66.6	47.2	74.5	99475.3	140030	68486.2	60130.9	42689.3	91745.5	150310	205236	151762	82088.1	58104.7	91745.5	Shared	High	High	High	High	High	High	High	4.838e-05	4.195e-05	2.97
FALSE	High	[R].SAFKYTR.[A]	1xBiotin [K4]	0.114971	0.00585347	1	1	20	Q68DH5	Q68DH5 [633-639]	Q68DH5 1xBiotin [K636]	G-protein coupled receptor-associated protein LMBRD2 OS=Homo sapiens OX=9606 GN=LMBRD2 PE=1 SV=1	1	1098.54	1.848	0.885965	0.0246102	1.60889	129.8	70.2	118.9	126.3	131.8	89.5	65.2	68.4	4.47842e+06	4.90638e+06	3.38409e+06	3.73089e+06	2.72448e+06	3.89074e+06	6.76704e+06	7.19105e+06	7.49898e+06	5.09326e+06	3.7083e+06	3.89074e+06		High	High	High	High	High	High	High	0.001344	0.01782	2.22
FALSE	High	[R].TPSTASAKTHAR.[V]	1xBiotin [K8]	7.54712e-05	0.000240097	1	2	6	Q9H6A9	Q9H6A9 [491-502]	Q9H6A9 1xBiotin [K498]	Pecanex-like protein 3 OS=Homo sapiens OX=9606 GN=PCNX3 PE=1 SV=2	1	1453.72	1.846	0.884403	0.305202	0.515412	129.7	70.3	123.9	82.7	137.2	126.2	67.1	63	41647.6	28663.3	31456	46946.5	25045.1	31991.4	62930.8	42010.5	69705	64089.4	34089	31991.4		High	High	High	High	High	High	High	4.838e-05	1.524e-06	3.81
FALSE	High	[K].AGSKGGNLR.[D]	1xBiotin [K4]	0.00264767	0.000240097	1	1	6	Q96AG4	Q96AG4 [4-12]	Q96AG4 1xBiotin [K7]	Leucine-rich repeat-containing protein 59 OS=Homo sapiens OX=9606 GN=LRRC59 PE=1 SV=1	1	1085.55	1.846	0.884403	0.00725435	2.1394	129.7	70.3	109.8	148.7	128.1	81.2	62.9	69.4	86933.1	121434	69188.6	71164.5	55289.2	83065.6	131359	177981	153319	97150.8	75254.6	83065.6		High	High	High	High	High	High	High	4.838e-05	8.994e-05	2.87
FALSE	High	[K].SKSEITDMVR.[S]	1xBiotin [K2]	0.000935622	0.000240097	1	4	6	P32019	P32019 [294-303]	P32019 1xBiotin [K295]	Type II inositol 1,4,5-trisphosphate 5-phosphatase OS=Homo sapiens OX=9606 GN=INPP5B PE=1 SV=4	1	1391.67	1.845	0.883621	0.0956741	1.01921	129.7	70.3	128.2	85.8	172.7	81.3	69.5	62.5	125319	86433.9	115136	87972	75402.1	92346.6	189361	126682	255136	120096	102630	92346.6		High	High	High	High	High	High	High	4.838e-05	2.854e-05	2.31
FALSE	High	[K].AKAQDGAAMEMQPLK.[S]	1xBiotin [K2]; 2xOxidation [M9; M11]	0.000194976	0.000240097	1	6	7	P20020	P20020 [323-337]	P20020 1xBiotin [K324]	Plasma membrane calcium-transporting ATPase 1 OS=Homo sapiens OX=9606 GN=ATP2B1 PE=1 SV=4	1	1846.85	1.845	0.883621	0.246641	0.607934	129.7	70.3	72.7	105.1	207.4	57	115.2	42.7	24605.4	36693.1	47875.3	21356.9	43307	21832.3	37179.6	53779.4	106089	29155.5	58945.4	21832.3		High	High	High	Peak Found	High	High	High	4.838e-05	4.607e-06	3.58
FALSE	High	[R].AEKRPILSVQR.[R]	1xBiotin [K3]	0.000291461	0.000240097	1	2	6	Q8NE00	Q8NE00 [107-117]	Q8NE00 1xBiotin [K109]	Transmembrane protein 104 OS=Homo sapiens OX=9606 GN=TMEM104 PE=1 SV=2	1	1522.85	1.844	0.882839	0.0496807	1.30381	129.7	70.3	130.2	94.9	140.2	94.5	69.7	70.6	108498	81552.8	79686.8	87153.2	64495.1	88885.4	163944	119528	176582	118978	87784.8	88885.4		High	High	High	High	High	High	High	4.838e-05	7.411e-06	2.69
FALSE	High	[K].NFHKSTGMTSR.[S]	1xBiotin [K4]	0.00358283	0.000507563	1	1	5	P42574	P42574 [54-64]	P42574 1xBiotin [K57]	Caspase-3 OS=Homo sapiens OX=9606 GN=CASP3 PE=1 SV=2	1	1491.68	1.843	0.882056	0.116105	0.935147	129.6	70.4	153.9	139	81.7	89.4	75.4	60.6	67193	62591.3	24341.8	43215.8	36574	39959	101531	91737.3	53940.2	58996.4	49781.1	39959		High	High	High	High	High	Peak Found	High	9.231e-05	0.0001217	2.69
FALSE	High	[R].YQLLPKMEIGPVSSSR.[F]	1xBiotin [K6]; 1xOxidation [M7]	0.005674	0.000613418	1	2	2	Q96EB1	Q96EB1 [164-179]	Q96EB1 1xBiotin [K169]	Elongator complex protein 4 OS=Homo sapiens OX=9606 GN=ELP4 PE=1 SV=2	1	2047.04	1.84	0.879706	0.0263564	1.57911	129.6	70.4	113.2	114.6	183.3	71	62.3	55.6	39373.3	41110.6	43472.7	27345.3	24053.7	29217.6	59494.3	60253.9	96333.3	37330.7	32739.7	29217.6		Peak Found	Peak Found	High	Peak Found	High	Peak Found	High	0.0001024	0.0001894	3.12
FALSE	High	[K].VNTGFLMSSYKVEAK.[G]	1xBiotin [K11]; 1xOxidation [M7]	8.22232e-05	0.000240097	1	2	5	Q7Z6K5-2	Q7Z6K5-2 [91-105]	Q7Z6K5-2 1xBiotin [K101]	Isoform C15orf38-AP3S2 of Arpin OS=Homo sapiens OX=9606 GN=ARPIN	1	1915.93	1.84	0.879706	0.0878384	1.05632	129.6	70.4	123.1	88.5	169.7	87.1	66.9	64.8	50510.9	37444.4	47483.3	39586.4	30471.3	40167.1	76323.5	54880.5	105221	54041.7	41474.7	40167.1		High	High	High	High	High	Peak Found	High	4.838e-05	1.683e-06	3.43
FALSE	High	[K].SKVVVTEK.[A]	1xBiotin [K2]	0.0154456	0.000613418	1	2	9	Q99733	Q99733 [139-146]	Q99733 1xBiotin [K140]	Nucleosome assembly protein 1-like 4 OS=Homo sapiens OX=9606 GN=NAP1L4 PE=1 SV=1	1	1115.61	1.84	0.879706	0.00203317	2.69183	129.6	70.4	124.1	125.2	154.8	68	71.3	56.5	198385	206332	168729	120389	126571	136509	299765	302412	373895	164351	172277	136509		High	High	High	High	High	High	High	0.0001024	0.0006382	2.98
FALSE	High	[R].GMKVIENR.[A]	1xBiotin [K3]; 1xOxidation [M2]	0.048692	0.00209488	2	11	3	P67936; P06753-2	P67936 [90-97]; P06753-2 [90-97]	P67936 1xBiotin [K92]; P06753-2 1xBiotin [K92]	Tropomyosin alpha-4 chain OS=Homo sapiens OX=9606 GN=TPM4 PE=1 SV=3 Isoform 2 of Tropomyosin alpha-3 chain OS=Homo sapiens OX=9606 GN=TPM3	1	1188.59	1.839	0.878921	0.0321042	1.49344	129.5	70.5	103.7	135.8	162.2	78.7	73.8	45.8	67302.9	90881.1	71800.7	56577.2	53218.3	44941.5	101697	133200	159107	77236.8	72435.8	44941.5	Shared	High	High	Peak Found	Peak Found	High	Peak Found	High	0.0003912	0.004793	2.18
FALSE	High	[R].GNLKQVR.[I]	1xBiotin [K4]	0.0908466	0.00493423	1	2	1	Q8WXF1	Q8WXF1 [5-11]	Q8WXF1 1xBiotin [K8]	Paraspeckle component 1 OS=Homo sapiens OX=9606 GN=PSPC1 PE=1 SV=1	1	1040.57	1.838	0.878137	0.0190549	1.71999	129.5	70.5	100.5	143.7	140.4	76.4	77.9	61	178330	262833	169834	149996	153314	163564	269463	385222	376344	204768	208677	163564		Peak Found	High	Peak Found	Peak Found	Peak Found	Peak Found	High	0.001163	0.01245	2.25
FALSE	High	[R].SYSDPPLKFMSVQRPGPYDRPGTAR.[R]	1xBiotin [K8]; 1xOxidation [M10]	0.134074	0.00793207	1	1	1	P52597	P52597 [193-217]	P52597 1xBiotin [K200]	Heterogeneous nuclear ribonucleoprotein F OS=Homo sapiens OX=9606 GN=HNRNPF PE=1 SV=3	1	3064.48	1.838	0.878137	0.0119752	1.92172	129.5	70.5	164.2	119.5	117.3	65	80.4	53.6	128381	96274.4	62503.7	56248.6	69775.1	63336.6	193988	141105	138505	76788.2	94971.4	63336.6		High	Peak Found	Peak Found	Peak Found	Peak Found	Peak Found	High	0.001761	0.02292	2.54
FALSE	High	[R].EKPRPEQWKGLPGPPR.[A]	1xBiotin [K9]	0.0588501	0.00261013	1	3	1	A2RUS2	A2RUS2 [9-24]	A2RUS2 1xBiotin [K17]	DENN domain-containing protein 3 OS=Homo sapiens OX=9606 GN=DENND3 PE=1 SV=2	1	2098.1	1.837	0.877352	0.929061	0.0319558	129.5	70.5	146.7	128.8	29.2	191.8	70.1	33.3	20695.1	18736		29941.8	10982.8		31271	27460.5	6212.58	40875.3	14948.8	7104.35		Peak Found	Peak Found	Not Found	High	Peak Found	Not Found	High	0.0005576	0.006558	2.85
FALSE	High	[K].KVAVATPAK.[K]	1xBiotin [K1]	0.0059798	0.000613418	1	1	5	P19338	P19338 [71-79]	P19338 1xBiotin [K71]	Nucleolin OS=Homo sapiens OX=9606 GN=NCL PE=1 SV=3	1	1110.63	1.836	0.876566	0.0213295	1.67102	129.5	70.5	139.2	133.8	107	74.6	72.5	72.9	87388.2	86568.4	45770.9	51823.2	50528.9	69093.9	132046	126879	101426	70746.9	68775.3	69093.9		High	High	High	High	High	Peak Found	High	0.0001024	0.0002004	2.55
FALSE	High	[R].SGPHSAKGSLEK.[G]	1xBiotin [K7]	0.148004	0.0096915	1	2	2	P35520	P35520 [19-30]	P35520 1xBiotin [K25]	Cystathionine beta-synthase OS=Homo sapiens OX=9606 GN=CBS PE=1 SV=2	1	1423.7	1.836	0.876566	0.101297	0.994402	129.5	70.5	178.9	128.2	85.6	63.2	69.8	74.2	28899.3	21352.7	9425.43	11306.4	12522.3		43667.7	31295.7	20886.3	15435	17044.2	18101.3		High	Peak Found	Peak Found	High	Peak Found	Not Found	High	0.00211	0.02694	2.34
FALSE	High	[R].GFENVELGVIGKK.[K]	1xBiotin [K12]	0.0139146	0.000613418	1	2	2	Q8N128	Q8N128 [38-50]	Q8N128 1xBiotin [K49]	Protein FAM177A1 OS=Homo sapiens OX=9606 GN=FAM177A1 PE=1 SV=1	1	1615.85	1.836	0.876566	0.0872781	1.05909	129.5	70.5	145.9	135.6	87.8	61.8	73.9	95	268331	257094	110096	125843	150777	264036	405456	376811	243968	171795	205224	264036		High	High	Peak Found	Peak Found	Peak Found	Peak Found	High	0.0001024	0.0005474	2.89
FALSE	High	[K].AGEKSLNGAVPLGSNAR.[E]	1xBiotin [K4]	1.71274e-05	0.000240097	1	1	6	Q9H2P0	Q9H2P0 [200-216]	Q9H2P0 1xBiotin [K203]	Activity-dependent neuroprotector homeobox protein OS=Homo sapiens OX=9606 GN=ADNP PE=1 SV=1	1	1866.95	1.835	0.87578	0.176924	0.752214	129.5	70.5	125.1	145.4	139.6	76.1	21.1	92.6	46939.4	56248.6	35722	31596.2		52518.5	70927	82441	79158.2	43133.8	11986.5	52518.5		High	High	High	High	High	High	High	4.838e-05	2.67e-07	2.8
FALSE	High	[R].SGFGKFER.[G]	1xBiotin [K5]	0.0212463	0.000613418	1	2	6	O00571	O00571 [114-121]	O00571 1xBiotin [K118]	ATP-dependent RNA helicase DDX3X OS=Homo sapiens OX=9606 GN=DDX3X PE=1 SV=3	1	1153.55	1.831	0.872632	0.0163067	1.78763	129.4	70.6	143.2	104.2	132.5	79.8	68	72.4	511346	383504	322662	315439	269752	390521	772660	562085	715002	430625	367161	390521		High	High	High	High	High	High	High	0.0001024	0.001064	2.24
FALSE	High	[K].HQPGGGKVQIINK.[K]	1xBiotin [K7]	0.000131291	0.000240097	1	5	2	P10636	P10636 [585-597]	P10636 1xBiotin [K591]	Microtubule-associated protein tau OS=Homo sapiens OX=9606 GN=MAPT PE=1 SV=5	1	1601.86	1.829	0.871055	0.0100353	1.99847	129.3	70.7	129.1	110.9	150.4	81.5	57.5	70.6	98921.6	87631.6	78596.3	69084.9	48893.4	81739.4	149474	128438	174166	94311.8	66549.1	81739.4		Peak Found	Peak Found	Peak Found	High	Peak Found	High	High	4.838e-05	2.898e-06	3.4
FALSE	High	[K].LNQEKNNR.[G]	1xBiotin [K5]	0.0109979	0.000613418	1	1	6	Q9H8H0	Q9H8H0 [701-708]	Q9H8H0 1xBiotin [K705]	Nucleolar protein 11 OS=Homo sapiens OX=9606 GN=NOL11 PE=1 SV=1	1	1241.61	1.825	0.867896	0.0036172	2.44163	129.2	70.8	142.6	128.7	112.9	77.9	67.3	70.5	23169.5	21569.1	12512.7	14016	12137.9	17317.7	35009.9	31612.9	27727.5	19134.1	16521	17317.7		High	High	High	High	High	High	High	0.0001024	0.0003942	2.33
FALSE	High	[R].HPYKMNLASEPQEVLHIGSAHNR.[S]	1xBiotin [K4]; 1xOxidation [M5]	9.2981e-07	0.000240097	1	1	26	O00151	O00151 [100-122]	O00151 1xBiotin [K103]	PDZ and LIM domain protein 1 OS=Homo sapiens OX=9606 GN=PDLIM1 PE=1 SV=4	1	2870.38	1.823	0.866315	0.132847	0.876647	129.2	70.8	121.4	82.2	176.2	57	96.7	66.6	1.94804e+06	1.36047e+06	1.92796e+06	1.01185e+06	1.72298e+06	1.61453e+06	2.94355e+06	1.99397e+06	4.27226e+06	1.38134e+06	2.34517e+06	1.61453e+06		High	High	High	High	High	High	High	4.838e-05	8.762e-09	5.85
FALSE	High	[-].MAAASVTPPGSLELLQPGFSKTLLGTK.[L]	1xBiotin [K21]; 1xMet-loss+Acetyl [N-Term]	0.00018134	0.000240097	1	4	5	Q12933	Q12933 [1-27]	Q12933 1xBiotin [K21]; 1xMet-loss+Acetyl [N-Term]	TNF receptor-associated factor 2 OS=Homo sapiens OX=9606 GN=TRAF2 PE=1 SV=2	1	2851.53	1.823	0.866315	0.57661	0.239118	129.2	70.8	187.7	41.9	127.6	34.9	70	137.8	59509.2		27590.7		24639.5	65988.8	89920.3	20075.7	61139.5	16721.8	33537	65988.8		High	Not Found	High	High	High	High	High	4.838e-05	4.235e-06	3.26
FALSE	High	[R].VLKEPVNLEGDDTSLIHGK.[I]	1xBiotin [K3]	2.53775e-07	0.000240097	1	2	6	Q9H2J7	Q9H2J7 [662-680]	Q9H2J7 1xBiotin [K664]	Sodium-dependent neutral amino acid transporter B(0)AT2 OS=Homo sapiens OX=9606 GN=SLC6A15 PE=1 SV=1	1	2290.17	1.822	0.865523	0.119455	0.922794	129.1	70.9	120.5	135.2	106.7	61.4	110.1	66.1	207665	240152	125396	117058	210567	172218	313788	351980	277871	159803	286604	172218		High	High	High	High	High	High	High	4.838e-05	1.898e-09	5.35
FALSE	High	[K].MLGTGKLGFSFVR.[I]	1xBiotin [K6]	3.14766e-06	0.000240097	2	5	6	O60271-9; O60271	O60271-9 [978-990]; O60271 [1135-1147]	O60271-9 1xBiotin [K983]; O60271 1xBiotin [K1140]	Isoform 6 of C-Jun-amino-terminal kinase-interacting protein 4 OS=Homo sapiens OX=9606 GN=SPAG9 C-Jun-amino-terminal kinase-interacting protein 4 OS=Homo sapiens OX=9606 GN=SPAG9 PE=1 SV=4	1	1638.85	1.822	0.865523	0.00699396	2.15528	129.1	70.9	112	130.9	139	62.6	71.9	83.6	108766	131099	92021.7	67335.8	77495	122649	164349	192146	203915	91924	105479	122649	Shared	High	High	High	High	High	High	High	4.838e-05	3.645e-08	4.33
FALSE	High	[K].KLQETPTEANHVQR.[L]	1xBiotin [K1]	0.0046292	0.000613418	1	2	2	Q86UD5	Q86UD5 [58-71]	Q86UD5 1xBiotin [K58]	Sodium/hydrogen exchanger 9B2 OS=Homo sapiens OX=9606 GN=SLC9B2 PE=1 SV=2	1	1876.93	1.821	0.864731	0.146342	0.83463	129.1	70.9	84.7	125.2	154.1	105.3	62	68.7	12184.1	18565.1	15112	16772.8	9901.72	14941.8	18410.6	27210.1	33487.4	22897.6	13477.3	14941.8		High	High	Peak Found	Peak Found	Peak Found	Peak Found	High	0.0001024	0.0001561	2.34
FALSE	High	[K].AASVPVKGSLGQGTAPVLPGK.[T]	1xBiotin [K7]	0.0319307	0.000985519	1	8	4	Q13428	Q13428 [726-746]	Q13428 1xBiotin [K732]	Treacle protein OS=Homo sapiens OX=9606 GN=TCOF1 PE=1 SV=3	1	2160.18	1.821	0.864731	0.859716	0.065645	129.1	70.9	139.2	188.8	12.6	123.8	59.1	76.5	48567.5	67873.4		47791.5	22891.4	40304.4	73387	99478.9	6649.66	65242.9	31157.7	40304.4		High	High	Not Found	Peak Found	Peak Found	High	High	0.0001594	0.002223	2.88
FALSE	High	[R].NKYQIHIPLPPK.[I]	1xBiotin [K2]	3.96443e-06	0.000240097	1	2	13	P35998	P35998 [145-156]	P35998 1xBiotin [K146]	26S proteasome regulatory subunit 7 OS=Homo sapiens OX=9606 GN=PSMC2 PE=1 SV=3	1	1673.92	1.82	0.863938	0.0515461	1.2878	129.1	70.9	118.4	143.4	121.7	66.9	94.8	54.8	81796.3	102127	57298.2	51103.9	72664.8	57182.1	123597	149683	126970	69764.9	98904.6	57182.1		High	High	High	High	High	High	High	4.838e-05	4.806e-08	3.19
FALSE	High	[R].LVIGDHKSTSHFR.[T]	1xBiotin [K7]	0.000973343	0.000240097	1	1	11	O00193	O00193 [56-68]	O00193 1xBiotin [K62]	Small acidic protein OS=Homo sapiens OX=9606 GN=SMAP PE=1 SV=1	1	1722.87	1.819	0.863146	0.0163711	1.78592	129.1	70.9	105.5	145.7	130.6	78.3	71.8	68.1	132437	188556	111848	108814	100088	129134	200117	276358	247851	148548	136230	129134		High	High	High	High	High	High	High	4.838e-05	2.976e-05	2.02
FALSE	High	[K].YIFKER.[E]	1xBiotin [K4]	0.134074	0.00793207	1	2	4	Q8N9N2	Q8N9N2 [332-337]	Q8N9N2 1xBiotin [K335]	Activating signal cointegrator 1 complex subunit 1 OS=Homo sapiens OX=9606 GN=ASCC1 PE=1 SV=1	1	1081.55	1.819	0.863146	0.198287	0.702705	129.1	70.9	164.2	72.8	138.7	81.5	66.6	76.2	76781.4	35067.6	44205.3	42169.5	34560	53849.5	116019	51397	97956.7	57568	47039.9	53849.5		High	High	High	Peak Found	Peak Found	High	High	0.001761	0.02296	1.31
FALSE	High	[K].SLVNKMTVALK.[T]	1xBiotin [K5]	0.000371946	0.000240097	1	2	9	Q9NUY8	Q9NUY8 [485-495]	Q9NUY8 1xBiotin [K489]	TBC1 domain family member 23 OS=Homo sapiens OX=9606 GN=TBC1D23 PE=1 SV=3	1	1429.79	1.817	0.861558	0.0157678	1.80223	129	71	105.3	124.3	149.7	68.4	67.9	84.4	179283	218322	173811	129009	128341	217130	270903	319985	385156	176118	174686	217130		High	High	High	High	High	High	High	4.838e-05	9.792e-06	3.87
FALSE	High	[R].CHQGPIKPYQQGR.[Q]	1xBiotin [K7]; 1xCarbamidomethyl [C1]	0.0696817	0.00328102	1	3	1	P49790	P49790 [21-33]	P49790 1xBiotin [K27]	Nuclear pore complex protein Nup153 OS=Homo sapiens OX=9606 GN=NUP153 PE=1 SV=2	0	1794.85	1.815	0.85997	0.242473	0.615337	129	71	127	134.9	86.5	120.7	70	60.8	19781.7	21659.3	9182.29	20806.6	12096.3	14311.5	29890.8	31745	20347.5	28404.3	16464.4	14311.5		Peak Found	Peak Found	High	Peak Found	Peak Found	Peak Found	High	0.000746	0.008531	2.03
FALSE	High	[R].YGYKEVVLK.[G]	1xBiotin [K4]	0.00243064	0.000240097	1	1	5	Q9H9V4	Q9H9V4 [72-80]	Q9H9V4 1xBiotin [K75]	RING finger protein 122 OS=Homo sapiens OX=9606 GN=RNF122 PE=1 SV=2	1	1324.7	1.814	0.859174	0.153866	0.812856	128.9	71.1	93.6	128.2	126.7	111.8	69.9	69.8	69212	97795.8	63920	91535.8	57382.4	78036.2	104582	143335	141643	124961	78103.7	78036.2		High	High	Peak Found	High	High	High	High	4.838e-05	8.195e-05	2.95
FALSE	High	[R].SPSTLLPKKPTAIK.[T]	1xBiotin [K8]	0.0317259	0.000985519	1	5	1	P27816	P27816 [825-838]	P27816 1xBiotin [K832]	Microtubule-associated protein 4 OS=Homo sapiens OX=9606 GN=MAP4 PE=1 SV=3	1	1706.99	1.813	0.858379	0.119027	0.924354	128.9	71.1	146.7	130.2	125.9	92.3	33.2	71.8	43029.6	39366.4	25185	29963.3		31816.4	65019.2	57697.5	55808.7	40904.7	14722.1	31816.4		Peak Found	Peak Found	High	Peak Found	Not Found	Peak Found	High	0.0001594	0.002197	2.38
FALSE	High	[R].DAAFKILNPMTVPR.[F]	1xBiotin [K5]	0.003954	0.000507563	1	1	5	Q96JB2	Q96JB2 [644-657]	Q96JB2 1xBiotin [K648]	Conserved oligomeric Golgi complex subunit 3 OS=Homo sapiens OX=9606 GN=COG3 PE=1 SV=3	1	1798.93	1.813	0.858379	0.513766	0.289235	128.9	71.1	224.7	154.6	25.1	85.2	94.4	16	69911.7	49565.9		29349.8	32592.2		105639	72646.4	11791.4	40067.1	44361.4	7521.06		High	High	High	High	High	Not Found	High	9.231e-05	0.0001347	2.96
FALSE	High	[R].AAVLFQQVKETIK.[E]	1xBiotin [K9]	0.000240755	0.000240097	1	2	4	Q9Y4E6	Q9Y4E6 [739-751]	Q9Y4E6 1xBiotin [K747]	WD repeat-containing protein 7 OS=Homo sapiens OX=9606 GN=WDR7 PE=1 SV=2	1	1700.94	1.813	0.858379	0.368654	0.433381	128.9	71.1	125.9	134.7	79.3	131.6	69.4	59.1	28940.1	31913.9	12438.8	33475.3	17721.7		43729.4	46774.7	27563.7	45699.1	24121.1	20539.4		High	High	Peak Found	High	High	Not Found	High	4.838e-05	5.914e-06	3.76
FALSE	High	[R].KIIATVLMTEDIK.[L]	1xBiotin [K1]	0.00114004	0.000240097	1	8	4	Q04637	Q04637 [714-726]	Q04637 1xBiotin [K714]	Eukaryotic translation initiation factor 4 gamma 1 OS=Homo sapiens OX=9606 GN=EIF4G1 PE=1 SV=4	1	1700.93	1.813	0.858379	0.341602	0.46648	128.9	71.1	131.4	140.6	82.8	137.3	72.5	35.4	28940.1	31913.9	12438.8	33475.3	17721.7		43729.4	46774.7	27563.7	45699.1	24121.1	11782.2		High	High	Peak Found	High	High	Not Found	High	4.838e-05	3.567e-05	3.55
FALSE	High	[K].MERPGPSLKR.[V]	1xBiotin [K9]; 1xOxidation [M1]	0.0139146	0.000613418	1	3	1	Q9NPH2	Q9NPH2 [508-517]	Q9NPH2 1xBiotin [K516]	Inositol-3-phosphate synthase 1 OS=Homo sapiens OX=9606 GN=ISYNA1 PE=1 SV=1	1	1412.71	1.811	0.856787	0.0261187	1.58305	128.9	71.1	108.4	115.1	172.4	57.8	82.7	63.6	20978.6	22973.9	22756.7	12374.7	17775.2	18589.1	31699.3	33671.8	50427.8	16893.4	24193.9	18589.1		Peak Found	Peak Found	High	Peak Found	Peak Found	Peak Found	High	0.0001024	0.0005462	1.99
FALSE	High	[K].SVISGGLDALEFIGKK.[T]	1xBiotin [K]	3.67078e-07	0.000240097	1	1	13	Q9NRY5	Q9NRY5 [168-183]	Q9NRY5 1xBiotin [K]	Protein FAM114A2 OS=Homo sapiens OX=9606 GN=FAM114A2 PE=1 SV=4	1	1859.99	1.809	0.855192	0.0676328	1.16984	128.8	71.2	134	130.6	118.4	51.6	72.2	93.2	114355	114888	68900.5	48712	68391.8	120214	172794	168386	152680	66499.7	93088.6	120214		High	High	High	High	High	High	High	4.838e-05	2.922e-09	4.82
FALSE	High	[R].VSLAKGVSMSLPSSPLLPR.[Q]	1xBiotin [K5]; 1xOxidation [M9]	0.000280161	0.000240097	1	2	8	Q9C0D5	Q9C0D5 [54-72]	Q9C0D5 1xBiotin [K58]	Protein TANC1 OS=Homo sapiens OX=9606 GN=TANC1 PE=1 SV=3	1	2181.18	1.808	0.854395	0.12438	0.905251	128.8	71.2	123	91.5	173	42	102.5	68	94376.4	72354.9	90533.5	35650.5	87270.2	78874.8	142606	106047	200618	48668.5	118784	78874.8		High	High	High	High	High	Peak Found	High	4.838e-05	7.08e-06	3.81
FALSE	High	[K].TKEGVLYVGSKTK.[E]	1xBiotin [K]	4.06159e-05	0.000240097	1	2	13	P37840	P37840 [33-45]	P37840 1xBiotin [K]	Alpha-synuclein OS=Homo sapiens OX=9606 GN=SNCA PE=1 SV=1	2	1635.88	1.807	0.853597	0.0112366	1.94936	128.8	71.2	129.8	114.6	133.3	71.8	64.2	86.3	392686	357245	274964	240532	215558	394361	593362	523598	609307	328364	293398	394361		High	High	High	High	High	High	High	4.838e-05	7.327e-07	3.58
FALSE	High	[K].IISSAQKVQIK.[Q]	1xBiotin [K7]	0.0448314	0.00209488	1	2	1	Q03933	Q03933 [129-139]	Q03933 1xBiotin [K135]	Heat shock factor protein 2 OS=Homo sapiens OX=9606 GN=HSF2 PE=1 SV=1	1	1440.82	1.807	0.853597	0.059018	1.22902	128.7	71.3	107.7	114.3	151.6	100.3	63.3	62.8	43622.1	47726	41843.3	44937.4	28443.2	38444.1	65914.3	69949.7	92722.6	61346.7	38714.2	38444.1		Peak Found	Peak Found	Peak Found	Peak Found	High	Peak Found	High	0.0003363	0.004138	2.55
FALSE	High	[K].HPNWTNKQDNR.[D]	1xBiotin [K7]	0.0859785	0.00477816	1	2	2	P78504	P78504 [1193-1203]	P78504 1xBiotin [K1199]	Protein jagged-1 OS=Homo sapiens OX=9606 GN=JAG1 PE=1 SV=3	1	1635.74	1.806	0.852798	0.0887639	1.05176	128.7	71.3	90.1	111.7	221	64.6	50.7	61.8	18268.6	23332.8	30542.3	14500.4	11398.6	18938	27604.5	34197.8	67680.1	19795.4	15514.8	18938		High	High	Peak Found	Peak Found	Peak Found	Peak Found	High	0.001113	0.01157	2.3
FALSE	High	[K].NFKCQAK.[L]	1xBiotin [K3]; 1xCarbamidomethyl [C4]	0.108943	0.00536422	1	1	1	Q9C0B0	Q9C0B0 [431-437]	Q9C0B0 1xBiotin [K433]	RING finger protein unkempt homolog OS=Homo sapiens OX=9606 GN=UNK PE=1 SV=2	1	1121.52	1.804	0.851199	0.0175534	1.75564	128.7	71.3	139.3	116.3	129	58.7	71.5	85.3	28281.2	24340.4	17851.7	13195.9	16108	26153	42733.8	35674.7	39558.5	18014.5	21924.7	26153		High	Peak Found	Peak Found	Peak Found	Peak Found	Peak Found	High	0.00127	0.0164	1.85
FALSE	High	[K].ASHGYGGKFGVEQDRMDK.[S]	1xBiotin [K8]; 1xOxidation [M16]	0.00946121	0.000613418	1	3	3	Q14247	Q14247 [80-97]	Q14247 1xBiotin [K87]	Src substrate cortactin OS=Homo sapiens OX=9606 GN=CTTN PE=1 SV=2	2	2223.99	1.802	0.849599	0.111382	0.953185	128.6	71.4	95.1	109.3	185.8	60.6	102.6	46.6	106061	125697	141390	74868.5	127054	78573.6	160261	184229	313313	102207	172935	78573.6		Peak Found	Peak Found	High	Peak Found	High	Peak Found	High	0.0001024	0.0003289	3.5
FALSE	High	[K].APFVSKSSMAPSQPEESDVFLR.[A]	1xBiotin [K6]; 1xOxidation [M9]	1.92849e-05	0.000240097	1	1	3	Q6ZSR9	Q6ZSR9 [146-167]	Q6ZSR9 1xBiotin [K151]	Uncharacterized protein FLJ45252 OS=Homo sapiens OX=9606 PE=2 SV=2	1	2651.25	1.802	0.849599	0.399463	0.398523	128.6	71.4	92.7	113.3	130.6	51.7	148.9	62.9	87963	110898	84550.6	54291.6	156871	90218.7	132915	162538	187360	74116.6	213518	90218.7		High	Peak Found	High	Peak Found	High	Peak Found	High	4.838e-05	3.061e-07	4.69
FALSE	High	[K].EVVEVGQKLINKPMVGPEAGGTK.[E]	1xBiotin [K8]; 1xOxidation [M14]	4.60348e-05	0.000240097	1	2	6	Q9H2G2	Q9H2G2 [576-598]	Q9H2G2 1xBiotin [K583]	STE20-like serine/threonine-protein kinase OS=Homo sapiens OX=9606 GN=SLK PE=1 SV=1	1	2622.36	1.801	0.848798	0.851069	0.0700354	128.6	71.4	199	154.3	15.3	25.7	120.1	85.6	110839	88603.8			74267.6	72088	167480	129863	12888.8	21670.2	101086	72088		High	High	High	High	High	High	High	4.838e-05	8.493e-07	3.88
FALSE	High	[K].LISKGSLSLGSSASLPPQPGSR.[D]	1xBiotin [K4]	0.0499426	0.00209488	1	2	5	Q16760	Q16760 [688-709]	Q16760 1xBiotin [K691]	Diacylglycerol kinase delta OS=Homo sapiens OX=9606 GN=DGKD PE=1 SV=4	1	2365.25	1.801	0.848798	0.313038	0.504403	128.6	71.4	110	133.7	136.6	131.4	74.2	14.1	59982.5	75143.9	50806.8	79315.3	44928.1		90635.4	110135	112585	108278	61151.9	11630.7		High	Peak Found	Peak Found	High	Peak Found	High	High	0.0003912	0.00499	2.86
FALSE	High	[K].LSPSWNPKIIYEPHPQLTR.[N]	1xBiotin [K8]	8.57259e-06	0.000240097	1	1	6	Q96BY7	Q96BY7 [254-272]	Q96BY7 1xBiotin [K261]	Autophagy-related protein 2 homolog B OS=Homo sapiens OX=9606 GN=ATG2B PE=1 SV=5	1	2502.3	1.8	0.847997	0.069009	1.16109	128.6	71.4	145	90.8	136.1	75.6	68.6	83.7	155491	100426	99544.5	89771.4	81711.3	135694	234952	147190	220586	122552	111218	135694		High	High	High	High	High	High	High	4.838e-05	1.181e-07	3.01
FALSE	High	[K].VTSMSTQTKVMNSQMK.[M]	1xBiotin [K9]	0.000490548	0.000240097	1	2	4	Q9UQN3	Q9UQN3 [82-97]	Q9UQN3 1xBiotin [K90]	Charged multivesicular body protein 2b OS=Homo sapiens OX=9606 GN=CHMP2B PE=1 SV=1	1	2026.94	1.799	0.847195	0.37366	0.427523	128.5	71.5	173.9	142.2	55.8	110.8	79	38.3	54769.9	46153.5	11970.2	38629.5	27626.5		82759	67645	26525.3	52735.4	37602.7	18207		High	High	Peak Found	High	High	Not Found	High	4.838e-05	1.354e-05	3.32
FALSE	High	[K].MMVANKPDKIQQAK.[N]	1xBiotin [K9]; 2xOxidation [M1; M2]	0.0112158	0.000613418	1	2	2	O60749	O60749 [434-447]	O60749 1xBiotin [K442]	Sorting nexin-2 OS=Homo sapiens OX=9606 GN=SNX2 PE=1 SV=2	1	1859.92	1.799	0.847195	0.285247	0.544778	128.5	71.5	78.3	125.2	143.1	66.8	69.6	116.9	17328.1	28555.5	21579.7	16349.2	17092.8	39078.6	26183.3	41852.5	47819.6	22319.3	23265.2	39078.6		Peak Found	High	Peak Found	Peak Found	High	Peak Found	High	0.0001024	0.0004044	1.86
FALSE	High	[R].AMSTTSISSPQPGKLR.[S]	1xBiotin [K14]; 1xOxidation [M2]	3.8359e-06	0.000240097	1	6	10	Q9UJU6	Q9UJU6 [267-282]	Q9UJU6 1xBiotin [K280]	Drebrin-like protein OS=Homo sapiens OX=9606 GN=DBNL PE=1 SV=1	1	1902.94	1.799	0.847195	0.0591405	1.22811	128.5	71.5	111.8	106.9	195.5	62.2	62.3	61.3	314184	309470	374522	193343	194368	260123	474742	453576	829921	263944	264556	260123		High	High	High	High	High	High	High	4.838e-05	4.62e-08	4.42
FALSE	High	[K].ISMPDVDLHLKGPNVK.[G]	1xBiotin [K11]; 1xOxidation [M3]	0.000153792	0.000240097	1	1	2	Q09666	Q09666 [818-833]	Q09666 1xBiotin [K828]	Neuroblast differentiation-associated protein AHNAK OS=Homo sapiens OX=9606 GN=AHNAK PE=1 SV=2	1	2005.02	1.798	0.846393	0.0392376	1.4063	128.5	71.5	128.4	146.6	99.5	71.4	60.9	93.2	76813.6	90439	40585.5	47290.6	40423.4	84258	116068	132552	89935.5	64559.1	55020.5	84258		High	High	Peak Found	Peak Found	Peak Found	Peak Found	High	4.838e-05	3.498e-06	3.66
FALSE	High	[K].MKLPQFGISTPGSDLHVNAKGPQVSGELK.[G]	1xBiotin [K]; 1xOxidation [M1]	8.72484e-05	0.000240097	1	1	2	Q09666	Q09666 [5406-5434]	Q09666 1xBiotin [K]	Neuroblast differentiation-associated protein AHNAK OS=Homo sapiens OX=9606 GN=AHNAK PE=1 SV=2	2	3277.67	1.795	0.843984	0.488683	0.310972	128.4	71.6	78.4	60.9	218.3	43.7	35.4	163.3	23529	18830	44656			74058.3	35553.1	27598.3	98955.5	19810.4	16050.9	74058.3		Peak Found	Peak Found	High	Not Found	High	Peak Found	High	4.838e-05	1.808e-06	3.03
FALSE	High	[K].KNVSINTVTYEWAPPVQNQALAR.[Q]	1xBiotin [K1]	2.42332e-07	0.000240097	1	2	14	Q9UGI8	Q9UGI8 [102-124]	Q9UGI8 1xBiotin [K102]	Testin OS=Homo sapiens OX=9606 GN=TES PE=1 SV=1	1	2825.44	1.793	0.842375	0.158854	0.799002	128.4	71.6	147.2	104.3	111.2	58.6	62	116.8	894171	653088	460539	393946	418085	1.072e+06	1.35112e+06	957201	1.02053e+06	537799	569059	1.072e+06		High	High	High	High	High	High	High	4.838e-05	1.801e-09	5.3
FALSE	High	[K].GTKVIVMEK.[C]	1xBiotin [K3]	0.0329745	0.000985519	1	2	6	P16333	P16333 [130-138]	P16333 1xBiotin [K132]	Cytoplasmic protein NCK1 OS=Homo sapiens OX=9606 GN=NCK1 PE=1 SV=1	1	1230.66	1.793	0.842375	0.366982	0.435355	128.4	71.6	132.9	156.4	65.1	105.9	65.6	74.1	596722	723616	199304	525928	326813	502883	901666	1.06057e+06	441647	717975	444827	502883		High	High	High	High	High	High	High	0.0001594	0.002358	2.71
FALSE	High	[K].IMTEKYNGNR.[I]	1xBiotin [K5]; 1xOxidation [M2]	0.000960604	0.000240097	1	4	5	P17706	P17706 [308-317]	P17706 1xBiotin [K312]	Tyrosine-protein phosphatase non-receptor type 2 OS=Homo sapiens OX=9606 GN=PTPN2 PE=1 SV=2	1	1467.67	1.792	0.841571	0.123757	0.907429	128.4	71.6	113.7	83.4	208.7	57.5	73.3	63.4	53554.6	40503.5	67027.4	30001.4	38339.3	45154.4	80922.7	59364.2	148529	40956.7	52183.9	45154.4		High	High	High	High	High	Peak Found	High	4.838e-05	2.939e-05	2.37
FALSE	High	[R].KGHEYTNIK.[Y]	1xBiotin [K1]	0.00153328	0.000240097	1	2	1	Q06124	Q06124 [538-546]	Q06124 1xBiotin [K538]	Tyrosine-protein phosphatase non-receptor type 11 OS=Homo sapiens OX=9606 GN=PTPN11 PE=1 SV=3	1	1315.65	1.792	0.841571	0.17696	0.752125	128.4	71.6	112.4	138.9	137.6	76.8	102.9	31.5	25807.9	32876.1	21544.3	19513.8	26219.3		38996.6	48185	47741.2	26639.4	35687.3	10929.5		Peak Found	Peak Found	High	Peak Found	Peak Found	Not Found	High	4.838e-05	4.985e-05	2.96
FALSE	High	[K].IPSTKNSIALVSTNYPLSK.[T]	1xBiotin [K5]	6.11101e-08	0.000240097	1	2	16	Q8IX90	Q8IX90 [296-314]	Q8IX90 1xBiotin [K300]	Spindle and kinetochore-associated protein 3 OS=Homo sapiens OX=9606 GN=SKA3 PE=1 SV=2	1	2259.21	1.791	0.840765	0.206536	0.685004	128.4	71.6	75.4	117.6	181	65.6	59.8	100.6	477933	768775	782845	460722	421138	964401	722172	1.12676e+06	1.73474e+06	628958	573215	964401		High	High	High	High	High	High	High	4.838e-05	3.574e-10	5.56
FALSE	High	[R].QPGFASNFSVGKKPNPAPLR.[D]	1xBiotin [K]	0.000462301	0.000240097	1	2	6	Q8NHU6	Q8NHU6 [125-144]	Q8NHU6 1xBiotin [K]	Tudor domain-containing protein 7 OS=Homo sapiens OX=9606 GN=TDRD7 PE=1 SV=2	1	2338.21	1.789	0.839153	0.0301525	1.52068	128.3	71.7	129.6	148.1	104.7	71.1	72.4	74.1	66404.1	78243.8	36591.5	40319.5	41211.4	57397.7	100339	114678	81084.9	55042.5	56093.1	57397.7		High	High	High	High	High	High	High	4.838e-05	1.267e-05	3.45
FALSE	High	[K].SWKGSLGILLGGDYR.[A]	1xBiotin [K3]	0.00324641	0.000240097	1	2	3	Q4VCS5	Q4VCS5 [819-833]	Q4VCS5 1xBiotin [K821]	Angiomotin OS=Homo sapiens OX=9606 GN=AMOT PE=1 SV=1	1	1847.95	1.789	0.839153	0.109793	0.959425	128.3	71.7	150.6	134.6	97.6	75.2	43.7	98.2				7634	4445.27	13605.8	20864.1	18639.5	13523.9	10421.6	6050.48	13605.8		Not Found	High	High	Peak Found	Peak Found	High	High	4.838e-05	0.0001108	1.88
FALSE	High	[R].AAKGAR.[S]	1xBiotin [K3]	0.0808517	0.00430538	1	1	5	Q9BVC6	Q9BVC6 [233-238]	Q9BVC6 1xBiotin [K235]	Transmembrane protein 109 OS=Homo sapiens OX=9606 GN=TMEM109 PE=1 SV=1	1	799.424	1.787	0.83754	0.0416642	1.38024	128.2	71.8	117.4	138.7	135.6	75.9	49.8	82.5	99048.8	120558	78002.2	70865.1	46631.4	105167	149666	176696	172849	96742.1	63470.4	105167		High	High	High	Peak Found	High	High	High	0.001013	0.01052	1.83
FALSE	High	[R].NVMILTNPVAAKK.[N]	1xBiotin [K]	2.42891e-05	0.000240097	1	2	15	Q9UGI8	Q9UGI8 [90-102]	Q9UGI8 1xBiotin [K]	Testin OS=Homo sapiens OX=9606 GN=TES PE=1 SV=1	1	1624.89	1.786	0.836732	0.0788602	1.10314	128.2	71.8	151	129.4	93.4	98	55.7	72.5	827081	730705	348696	593682	338747	599597	1.24975e+06	1.07096e+06	772692	810470	461072	599597		High	High	High	High	High	High	High	4.838e-05	4.012e-07	4.65
FALSE	High	[K].HYKSTVGVDFALK.[V]	1xBiotin [K3]	0.000168658	0.000240097	1	1	3	O14966	O14966 [35-47]	O14966 1xBiotin [K37]	Ras-related protein Rab-7L1 OS=Homo sapiens OX=9606 GN=RAB29 PE=1 SV=1	1	1690.86	1.786	0.836732	0.153104	0.815012	128.2	71.8	118.3	131.9	115.6	53.7	66.3	114.1	286949	329895	191228	144226	178398	418059	433589	483512	423752	196891	242819	418059		Peak Found	Peak Found	High	Peak Found	Peak Found	High	High	4.838e-05	3.902e-06	3.68
FALSE	High	[K].RFGAGTLKSLHYD.[-]	1xBiotin [K8]	0.000474648	0.000240097	1	1	7	Q5HYI8	Q5HYI8 [224-236]	Q5HYI8 1xBiotin [K231]	Rab-like protein 3 OS=Homo sapiens OX=9606 GN=RABL3 PE=1 SV=1	2	1690.84	1.786	0.836732	0.153104	0.815012	128.2	71.8	118.3	131.9	115.6	53.7	66.3	114.1	286949	329895	191228	144226	178398	418059	433589	483512	423752	196891	242819	418059		High	High	High	High	High	High	High	4.838e-05	1.304e-05	3.97
FALSE	High	[R].ATLTIDKHNR.[R]	1xBiotin [K7]	0.00152322	0.000240097	1	2	6	Q5SQN1	Q5SQN1 [449-458]	Q5SQN1 1xBiotin [K455]	Synaptosomal-associated protein 47 OS=Homo sapiens OX=9606 GN=SNAP47 PE=1 SV=3	1	1394.72	1.785	0.835924	0.0200889	1.69704	128.2	71.8	131.3	129	105.7	92.8	68.9	72.3	167347	169554	91915.5	130984	97557.6	139200	252867	248508	203680	178814	132786	139200		High	High	High	High	High	High	High	4.838e-05	4.955e-05	2.87
FALSE	High	[R].LTPLKPVKK.[K]	1xBiotin [K5]	0.00909673	0.000613418	1	1	7	Q86TL2	Q86TL2 [277-285]	Q86TL2 1xBiotin [K281]	Store-operated calcium entry regulator STIMATE OS=Homo sapiens OX=9606 GN=STIMATE PE=1 SV=1	1	1249.77	1.783	0.834307	0.0273975	1.56229	128.1	71.9	102.5	123.4	160	81.3	63.5	69.2	237821	295005	253085	208628	163612	242482	359355	432376	560823	284810	222694	242482		High	High	High	High	High	High	High	0.0001024	0.0003138	2.23
FALSE	High	[R].KGLFPFTHVK.[I]	1xBiotin [K1]	9.38092e-05	0.000240097	1	1	32	P46109	P46109 [283-292]	P46109 1xBiotin [K283]	Crk-like protein OS=Homo sapiens OX=9606 GN=CRKL PE=1 SV=1	1	1399.76	1.782	0.833497	0.000718754	3.14342	128.1	71.9	117.2	127.8	131.3	71.2	80.8	71.7	2.192e+06	2.46533e+06	1.6746e+06	1.47409e+06	1.67764e+06	2.02751e+06	3.31217e+06	3.61332e+06	3.71084e+06	2.01237e+06	2.28345e+06	2.02751e+06		High	High	High	High	High	High	High	4.838e-05	1.969e-06	3.73
FALSE	High	[R].IEKNPAR.[L]	1xBiotin [K3]	0.0505794	0.00227016	1	2	1	Q8WXF1	Q8WXF1 [12-18]	Q8WXF1 1xBiotin [K14]	Paraspeckle component 1 OS=Homo sapiens OX=9606 GN=PSPC1 PE=1 SV=1	1	1053.55	1.781	0.832688	0.000210947	3.67583	128.1	71.9	133.9	121	127.3	77.1	69.2	71.5	25350.3	23622.5	16439	16154.1	14548	20450.9	38305	34622.4	36427.9	22052.9	19801.3	20450.9		High	Peak Found	Peak Found	Peak Found	Peak Found	Peak Found	High	0.0004176	0.005124	2.2
FALSE	High	[R].QSFCAQEAPTASQGLLKLFQK.[N]	1xBiotin [K17]; 1xCarbamidomethyl [C4]	1.67175e-06	0.000240097	1	2	5	Q66K14	Q66K14 [441-461]	Q66K14 1xBiotin [K457]	TBC1 domain family member 9B OS=Homo sapiens OX=9606 GN=TBC1D9B PE=1 SV=3	1	2578.28	1.778	0.830255	0.146897	0.832986	128	72	132	109.6	116.3	65.4	62.9	113.7	46160.6	39495.2	27725.6	25312	24429.5	60071.3	69750.1	57886.3	61438.6	34554.9	33251.2	60071.3		High	High	High	High	Peak Found	High	High	4.838e-05	1.734e-08	6.22
FALSE	High	[K].VTAIKSLSIEIGHEVK.[T]	1xBiotin [K5]	1.29556e-07	0.000240097	1	2	24	O15155	O15155 [43-58]	O15155 1xBiotin [K47]	BET1 homolog OS=Homo sapiens OX=9606 GN=BET1 PE=1 SV=1	1	1950.07	1.777	0.829444	0.275995	0.559099	128	72	124.3	76.9	148.6	69.9	67.2	113.2	1.12753e+06	718937	919126	702467	676543	1.55185e+06	1.70373e+06	1.05371e+06	2.03674e+06	958979	920848	1.55185e+06		High	High	High	High	High	High	High	4.838e-05	8.64e-10	5.01
FALSE	High	[K].VQTAVTMKGVTK.[N]	1xBiotin [K8]; 1xOxidation [M7]	0.000208259	0.000240097	1	1	11	Q9HD42	Q9HD42 [76-87]	Q9HD42 1xBiotin [K83]	Charged multivesicular body protein 1a OS=Homo sapiens OX=9606 GN=CHMP1A PE=1 SV=1	1	1504.79	1.776	0.828632	0.18908	0.723354	128	72	79.5	115.4	176	65	103.9	60.1	109833	164468	165854	99404.8	159457	125514	165960	241053	367524	135703	217039	125514		High	High	High	High	High	High	High	4.838e-05	5.004e-06	3.75
FALSE	High	[K].DILKPSPGKSPGTRPEDEAEGKPPQR.[E]	1xBiotin [K]	7.44828e-05	0.000240097	1	2	10	P31641	P31641 [16-41]	P31641 1xBiotin [K]	Sodium- and chloride-dependent taurine transporter OS=Homo sapiens OX=9606 GN=SLC6A6 PE=1 SV=2	1	3012.52	1.772	0.825379	0.0188171	1.72545	127.9	72.1	131.4	147.7	103.2	59.2	74.2	84.3	208398	241486	111617	103962	130541	201871	314896	353934	247337	141924	177680	201871		High	High	High	High	High	High	High	4.838e-05	1.5e-06	3.87
FALSE	High	[R].ILGKPVMER.[W]	1xBiotin [K4]	0.00868912	0.000613418	1	2	2	Q14353	Q14353 [36-44]	Q14353 1xBiotin [K39]	Guanidinoacetate N-methyltransferase OS=Homo sapiens OX=9606 GN=GAMT PE=1 SV=1	0	1268.69	1.772	0.825379	0.246549	0.608097	127.9	72.1	176.1	125.9	69.8	102.6	54.5	71	391863	288679	105965	252717	134678	238742	592117	423104	234813	344999	183311	238742		Peak Found	Peak Found	High	Peak Found	Peak Found	High	High	0.0001024	0.0002964	2.3
FALSE	High	[K].SVAGKMAVLANGVMNSLQDR.[Y]	1xBiotin [K5]; 1xOxidation [M14]	3.20363e-05	0.000240097	1	3	3	Q8N6H7	Q8N6H7 [498-517]	Q8N6H7 1xBiotin [K502]	ADP-ribosylation factor GTPase-activating protein 2 OS=Homo sapiens OX=9606 GN=ARFGAP2 PE=1 SV=1	1	2303.13	1.771	0.824564	0.0820553	1.08589	127.8	72.2	115.8	128.9	122.8	61.3	101.8	69.4	20800.2	23858.9	15040.9	12186	20286.5	18818.9	31429.8	34968.8	33329.8	16635.8	27612.1	18818.9		Peak Found	High	High	Peak Found	High	Peak Found	High	4.838e-05	5.55e-07	4.59
FALSE	High	[K].GLDKVMETQAQVDELKGIMVR.[N]	2xBiotin [K4; K16]; 1xOxidation [M6]	1.4718e-05	0.000240097	1	3	7	P51809	P51809 [122-142]	P51809 2xBiotin [K125; K137]	Vesicle-associated membrane protein 7 OS=Homo sapiens OX=9606 GN=VAMP7 PE=1 SV=3	2	2828.38	1.77	0.823749	0.266627	0.574096	127.8	72.2	127.3	122.7	120	30.7	69.3	130.1	15359.7	15263.7	9875.36		9286.92	23725.2	23209	22371.3	21883.3	5603.28	12640.5	23725.2		High	High	High	Not Found	High	High	High	4.838e-05	2.228e-07	4.59
FALSE	High	[-].MFSALKK.[L]	1xAcetyl [N-Term]; 1xBiotin [K]	0.0474714	0.00209488	1	6	2	Q3YEC7	Q3YEC7 [1-7]	Q3YEC7 1xAcetyl [N-Term]; 1xBiotin [K]	Rab-like protein 6 OS=Homo sapiens OX=9606 GN=RABL6 PE=1 SV=2	1	1092.56	1.77	0.823749	0.0603128	1.21959	127.8	72.2	127	91.9	182.7	81.4	45.3	71.8	20778.5	15494.5	20375.6	14741.5	8225.17		31397	22709.6	45151.3	20124.5	11195.3	17741.4		High	High	Peak Found	Peak Found	Peak Found	Not Found	High	0.0003641	0.004577	2.02
FALSE	High	[R].EQCCYNCGKPGHLAR.[D]	1xBiotin [K9]; 3xCarbamidomethyl [C3; C4; C7]	9.82389e-05	0.000240097	1	8	6	P62633	P62633 [95-109]	P62633 1xBiotin [K103]	CCHC-type zinc finger nucleic acid binding protein OS=Homo sapiens OX=9606 GN=CNBP PE=1 SV=1	0	2075.87	1.768	0.822118	0.0228019	1.64203	127.7	72.3	138.1	112.4	138.1	53.7	79.6	78.1	55252.4	46369.7	37678.9	23761.5	35337.3	47217.6	83488.2	67962	83494.5	32438.2	48097.9	47217.6		High	High	High	High	High	High	High	4.838e-05	2.074e-06	3.08
FALSE	High	[K].EKMVGGIAQIIAAQEEMLR.[K]	1xBiotin [K2]; 1xOxidation [M]	0.000143036	0.000240097	1	1	8	Q9Y490	Q9Y490 [2492-2510]	Q9Y490 1xBiotin [K2493]	Talin-1 OS=Homo sapiens OX=9606 GN=TLN1 PE=1 SV=3	1	2329.17	1.768	0.822118	0.708371	0.149739	127.7	72.3	128.3	150	44.9	72.6	33.7	170.5	18786.1	22645			5475.06	37729.7	28386.4	33189.7	9928.13	16055.1	7452.15	37729.7		High	High	High	Not Found	High	High	High	4.838e-05	3.222e-06	3.54
FALSE	High	[R].GTAGKSPDLSSQK.[R]	1xBiotin [K5]	0.00155361	0.000240097	1	1	8	Q9Y2I7	Q9Y2I7 [1749-1761]	Q9Y2I7 1xBiotin [K1753]	1-phosphatidylinositol 3-phosphate 5-kinase OS=Homo sapiens OX=9606 GN=PIKFYVE PE=1 SV=3	1	1501.73	1.767	0.821302	0.0641647	1.1927	127.7	72.3	92.8	138.3	141.7	70.1	78.2	78.9	51407.7	78993.8	53536.6	42979.5	48127.6	66066.9	77678.7	115778	118634	58673.8	65506.8	66066.9		High	High	High	High	High	High	High	4.838e-05	5.068e-05	2.8
FALSE	High	[K].GFKGLVVPSGGGR.[F]	1xBiotin [K3]	0.000193695	0.000240097	1	2	8	Q9UKX7	Q9UKX7 [60-72]	Q9UKX7 1xBiotin [K62]	Nuclear pore complex protein Nup50 OS=Homo sapiens OX=9606 GN=NUP50 PE=1 SV=2	1	1456.77	1.767	0.821302	0.000116864	3.93232	127.7	72.3	123	129.9	127.2	72	71.1	76.7	637733	694140	449713	413028	408915	601025	963634	1.01737e+06	996541	563849	556577	601025		High	High	High	High	High	High	High	4.838e-05	4.6e-06	3.25
FALSE	High	[R].YNLYTAEGKYIFK.[E]	1xBiotin [K9]	8.57259e-06	0.000240097	1	2	4	Q8N9N2	Q8N9N2 [323-335]	Q8N9N2 1xBiotin [K331]	Activating signal cointegrator 1 complex subunit 1 OS=Homo sapiens OX=9606 GN=ASCC1 PE=1 SV=1	1	1835.9	1.767	0.821302	0.00541994	2.26601	127.7	72.3	119.5	122	140.5	69	65.2	83.8	96589.3	101645	77432.8	61753.7	58452.7	102309	145950	148976	171587	84303.6	79560.4	102309		High	High	Peak Found	High	High	Peak Found	High	4.838e-05	1.183e-07	4.2
FALSE	High	[K].STKTINPSK.[Y]	1xBiotin [K3]	0.00161621	0.000240097	1	1	9	P42338	P42338 [416-424]	P42338 1xBiotin [K418]	Phosphatidylinositol 4,5-bisphosphate 3-kinase catalytic subunit beta isoform OS=Homo sapiens OX=9606 GN=PIK3CB PE=1 SV=1	1	1201.62	1.767	0.821302	0.38212	0.4178	127.7	72.3	174.1	68.2	112.8	63.9	130.1	51	1.42616e+06	576224	630274	579093	1.1835e+06	631054	2.15497e+06	844546	1.39666e+06	790554	1.61087e+06	631054		High	High	High	High	High	High	High	4.838e-05	5.263e-05	3.33
FALSE	High	[R].AMSTTSISSPQPGKLR.[S]	1xBiotin [K14]	0.000129571	0.000240097	1	6	10	Q9UJU6	Q9UJU6 [267-282]	Q9UJU6 1xBiotin [K280]	Drebrin-like protein OS=Homo sapiens OX=9606 GN=DBNL PE=1 SV=1	1	1886.95	1.766	0.820485	0.466734	0.330931	127.7	72.3	147.7	143.9	59	102.9	81.5	65	203356	204304	55362.6	156775	124572	135246	307278	299439	122681	214022	169555	135246		High	High	High	High	High	High	High	4.838e-05	2.859e-06	3.54
FALSE	High	[K].QMKNFVSQELK.[G]	1xBiotin [K3]	6.15235e-05	0.000240097	1	2	14	Q9H267	Q9H267 [322-332]	Q9H267 1xBiotin [K324]	Vacuolar protein sorting-associated protein 33B OS=Homo sapiens OX=9606 GN=VPS33B PE=1 SV=2	1	1577.78	1.765	0.819668	0.0976565	1.0103	127.7	72.3	136.8	124.2	95.5	105.4	67.6	70.4	1.9227e+06	1.79916e+06	915149	1639603	1.05442e+06	1.49415e+06	2.90527e+06	2.63694e+06	2.02792e+06	2.23832e+06	1.43518e+06	1.49415e+06		High	High	High	High	High	High	High	4.838e-05	1.194e-06	3.85
FALSE	High	[K].GFVLHKSK.[S]	1xBiotin [K6]	0.00891976	0.000613418	1	4	4	Q8NC51	Q8NC51 [322-329]	Q8NC51 1xBiotin [K327]	Plasminogen activator inhibitor 1 RNA-binding protein OS=Homo sapiens OX=9606 GN=SERBP1 PE=1 SV=2	1	1141.62	1.763	0.818032	0.0275836	1.55935	127.6	72.4	118.3	107.2	147.2	93.4	67.1	66.9	35940.1	33593.7	30492.4	31407.3	22634.6	30707.5	54306.6	49236.7	67569.7	42876	30808.1	30707.5		High	High	Peak Found	High	Peak Found	High	High	0.0001024	0.0003065	1.67
FALSE	High	[R].KVMAGNHGEDAAMK.[T]	1xBiotin [K1]	6.04492e-06	0.000240097	1	2	4	Q8NBF6	Q8NBF6 [279-292]	Q8NBF6 1xBiotin [K279]	Late secretory pathway protein AVL9 homolog OS=Homo sapiens OX=9606 GN=AVL9 PE=1 SV=1	1	1684.76	1.761	0.816395	0.762291	0.117879	127.6	72.4	141.3	202.9	26.5	101.6	47.4	80.2	130213	192806	16634.3	103655	48536.7	111746	196757	282587	36860.8	141505	66063.7	111746		High	High	Peak Found	High	Peak Found	Peak Found	High	4.838e-05	7.844e-08	4.32
FALSE	High	[R].WGAKTVQGSGHQEHINIHK.[L]	1xBiotin [K4]	3.20363e-05	0.000240097	1	3	31	Q14247	Q14247 [39-57]	Q14247 1xBiotin [K42]	Src substrate cortactin OS=Homo sapiens OX=9606 GN=CTTN PE=1 SV=2	1	2353.16	1.757	0.813114	0.228825	0.640496	127.4	72.6	134.6	105.2	113.7	56	125.8	64.7	3.04226e+06	2.45114e+06	1.75311e+06	1.40153e+06	3.15808e+06	2.21146e+06	4.59695e+06	3.59253e+06	3.88481e+06	1.91331e+06	4.29849e+06	2.21146e+06		High	High	High	High	High	High	High	4.838e-05	5.581e-07	3.36
FALSE	High	[R].VGKDSFWAK.[A]	1xBiotin [K3]	0.00246284	0.000240097	1	6	2	Q9UJU6	Q9UJU6 [174-182]	Q9UJU6 1xBiotin [K176]	Drebrin-like protein OS=Homo sapiens OX=9606 GN=DBNL PE=1 SV=1	1	1263.62	1.756	0.812293	0.0534891	1.27173	127.4	72.6	128.1	156	94.5	90.7	57.7	73	599849	753036	301678	469851	299782	516117	906391	1.10369e+06	668504	641421	408036	516117		Peak Found	High	High	Peak Found	Peak Found	Peak Found	High	4.838e-05	8.32e-05	3.38
FALSE	High	[R].VSDHASAMNKR.[I]	1xBiotin [K10]; 1xOxidation [M8]	0.0412658	0.00174131	1	3	1	Q8NBW4	Q8NBW4 [57-67]	Q8NBW4 1xBiotin [K66]	Sodium-coupled neutral amino acid transporter 9 OS=Homo sapiens OX=9606 GN=SLC38A9 PE=1 SV=2	1	1457.66	1.756	0.812293	0.0726071	1.13902	127.4	72.6	102.9	105	178.2	58.9	95.2	59.8	9454.01	9950.77	11168.6	5995.19	9713.11	8307.73	14285.3	14584.4	24749.1	8184.38	13220.6	8307.73		Peak Found	Peak Found	High	Peak Found	Peak Found	Peak Found	High	0.0002763	0.003584	1.67
FALSE	High	[K].SPKTVSPPIRK.[G]	1xBiotin [K3]	0.142124	0.00872121	1	5	1	Q9UHB6	Q9UHB6 [604-614]	Q9UHB6 1xBiotin [K606]	LIM domain and actin-binding protein 1 OS=Homo sapiens OX=9606 GN=LIMA1 PE=1 SV=1	2	1435.81	1.753	0.809826	0.00357901	2.44624	127.3	72.7	120.3	119.7	144.7	68.6	81.8	64.9	80594.1	82681.1	66112.6	50890	60862.2	65698.5	121780	121182	146502	69472.9	82840	65698.5		Peak Found	Peak Found	Peak Found	Peak Found	Peak Found	High	High	0.001912	0.02519	2.14
FALSE	High	[R].KQQHNLSAFPKEVK.[V]	1xBiotin [K]	6.11193e-05	0.000240097	1	1	14	Q5TH69	Q5TH69 [2033-2046]	Q5TH69 1xBiotin [K]	Brefeldin A-inhibited guanine nucleotide-exchange protein 3 OS=Homo sapiens OX=9606 GN=ARFGEF3 PE=1 SV=3	2	1879.98	1.753	0.809826	0.0057739	2.23853	127.3	72.7	147.2	111.7	129	73.6	74.3	64.1	277112	216649	165606	153386	155325	182213	418724	317532	366975	209396	211414	182213		High	High	High	High	High	High	High	4.838e-05	1.187e-06	4.39
FALSE	High	[R].KYPYPMPPLPDEDKK.[V]	1xBiotin [K1]; 1xOxidation [M6]	0.00044146	0.000240097	1	3	6	Q9P0K1	Q9P0K1 [879-893]	Q9P0K1 1xBiotin [K879]	Disintegrin and metalloproteinase domain-containing protein 22 OS=Homo sapiens OX=9606 GN=ADAM22 PE=1 SV=1	2	2059.99	1.752	0.809003	0.165717	0.780633	127.3	72.7	106.2	110.2	163.8	62.9	116	40.9	56019.2	59935.8	58952.2	36727.7	67961.2	32613.3	84646.7	87845.2	130635	50139.1	92502.5	32613.3		High	High	High	High	High	Peak Found	High	4.838e-05	1.202e-05	2.84
FALSE	High	[K].GTVMVGKPSSHSQYTSSGSVSSSGSK.[S]	1xBiotin [K7]; 1xOxidation [M4]	0.00292221	0.000240097	1	1	6	Q15648	Q15648 [1070-1095]	Q15648 1xBiotin [K1076]	Mediator of RNA polymerase II transcription subunit 1 OS=Homo sapiens OX=9606 GN=MED1 PE=1 SV=4	0	2771.26	1.751	0.808179	0.131234	0.881955	127.3	72.7	126.7	152.1	136.1	77.8	25.6	81.6	31758.8	39303.9	23265.9	21571		30903.6	47988.5	57605.9	51556.1	29447.8	9706.58	30903.6		High	High	High	High	High	High	High	4.838e-05	9.954e-05	3.15
FALSE	High	[K].SIKNLEPK.[I]	1xBiotin [K3]	0.023116	0.000985519	1	1	7	P42574	P42574 [12-19]	P42574 1xBiotin [K14]	Caspase-3 OS=Homo sapiens OX=9606 GN=CASP3 PE=1 SV=2	1	1154.62	1.75	0.807355	0.0361923	1.44138	127.3	72.7	103.3	115.5	162.9	88.4	63.8	66	106948	123195	114974	101277	73316.9	103188	161601	180562	254778	138259	99792.1	103188		High	High	High	High	High	High	High	0.0001594	0.001244	2.47
FALSE	High	[R].NMKSQYEVFR.[S]	1xBiotin [K3]; 1xOxidation [M2]	0.000630123	0.000240097	1	2	40	Q63HQ0	Q63HQ0 [160-169]	Q63HQ0 1xBiotin [K162]	AP-1 complex-associated regulatory protein OS=Homo sapiens OX=9606 GN=AP1AR PE=1 SV=1	1	1543.7	1.749	0.80653	0.019544	1.70899	127.3	72.7	131	116.7	137.2	74.9	82.8	57.3	1.78462e+06	1.63826e+06	1274316	1.12908e+06	1.25169e+06	1.17983e+06	2.69661e+06	2.40112e+06	2.82382e+06	1.54137e+06	1.70369e+06	1.17983e+06		High	High	High	High	High	High	High	4.838e-05	1.815e-05	3.13
FALSE	High	[K].TLEVLKGPVSFQK.[S]	1xBiotin [K6]	9.13683e-05	0.000240097	1	3	5	O75330	O75330 [28-40]	O75330 1xBiotin [K33]	Hyaluronan mediated motility receptor OS=Homo sapiens OX=9606 GN=HMMR PE=1 SV=2	1	1671.91	1.749	0.80653	0.845546	0.0728626	127.3	72.7	174.1	172.8	14.9	118.8	98.8	20.6	50146.7	51330.9		37886.6	31597.6		75773.3	75233.3	6502.51	51721.2	43007.8	8949.61		High	High	Not Found	High	High	High	High	4.838e-05	1.896e-06	4.26
FALSE	High	[K].LKEEVINK.[-]	1xBiotin [K2]	0.0584812	0.00261013	1	2	1	Q96G28	Q96G28 [335-342]	Q96G28 1xBiotin [K336]	Cilia- and flagella-associated protein 36 OS=Homo sapiens OX=9606 GN=CFAP36 PE=1 SV=2	1	1198.65	1.749	0.80653	0.180846	0.74269	127.3	72.7	142.2	130.1	81.2	99.5	72.5	74.4	46977.2	44315.5	18285	36389.9	26584.8	37129.9	70984	64951.1	40518.7	49677.9	36184.7	37129.9		Peak Found	Peak Found	Peak Found	High	Peak Found	Peak Found	High	0.0005298	0.006482	2.33
FALSE	High	[K].APKISMPDIDFNLK.[G]	1xBiotin [K3]; 1xOxidation [M6]	0.000186185	0.000240097	1	1	2	Q09666	Q09666 [4382-4395]	Q09666 1xBiotin [K4384]	Neuroblast differentiation-associated protein AHNAK OS=Homo sapiens OX=9606 GN=AHNAK PE=1 SV=2	1	1830.91	1.749	0.80653	0.152998	0.815314	127.3	72.7	103.1	118.7	133.9	67.9	114.2	62.2	141284	167789	125190	102986	173844	128884	213485	245920	277414	140592	236620	128884		Peak Found	Peak Found	High	Peak Found	High	Peak Found	High	4.838e-05	4.389e-06	3.92
FALSE	High	[K].HESQQDYSKGFGGK.[Y]	1xBiotin [K9]	0.000125371	0.000240097	1	1	10	Q14247	Q14247 [296-309]	Q14247 1xBiotin [K304]	Src substrate cortactin OS=Homo sapiens OX=9606 GN=CTTN PE=1 SV=2	1	1793.79	1.749	0.80653	0.00152713	2.81612	127.2	72.8	116.3	126.3	139.2	72.2	66.6	79.3	192657	215705	157279	132422	122433	198570	291111	316148	348522	180777	166645	198570		High	High	High	High	High	High	High	4.838e-05	2.747e-06	4.32
FALSE	High	[R].KSELPQDVYTIK.[A]	1xBiotin [K1]	0.000123729	0.000240097	1	3	6	Q14738	Q14738 [572-583]	Q14738 1xBiotin [K572]	Serine/threonine-protein phosphatase 2A 56 kDa regulatory subunit delta isoform OS=Homo sapiens OX=9606 GN=PPP2R5D PE=1 SV=1	1	1646.85	1.748	0.805705	0.198682	0.701842	127.2	72.8	91.3	95.1	190.7	54.2	114.3	54.4	25459.3	27344	36264.7	16737.6	35398.2	22933.8	38469.8	40076.8	80360.7	22849.5	48180.7	22933.8		High	High	High	High	High	High	High	4.838e-05	2.706e-06	3.65
FALSE	High	[K-].MLVSLKMSYK.[A]	1xBiotin [K6]	0.000651228	0.000240097	1	2	6	P23381-2	P23381-2 [1-10]	P23381-2 1xBiotin [K6]	Isoform 2 of Tryptophan--tRNA ligase, cytoplasmic OS=Homo sapiens OX=9606 GN=WARS1	1	1425.73	1.747	0.80488	0.0149655	1.82491	127.2	72.8	148.2	123.3	106.5	68.9	70.6	82.5	160014	137217	78377.6	82388.9	84565.8	134662	241786	201112	173681	112474	115103	134662		High	High	High	High	High	High	High	4.838e-05	1.885e-05	3.15
FALSE	High	[K].LDVQFSGLTKGDAVR.[D]	1xBiotin [K10]	1.17359e-07	0.000240097	1	2	26	P21333	P21333 [907-921]	P21333 1xBiotin [K916]	Filamin-A OS=Homo sapiens OX=9606 GN=FLNA PE=1 SV=4	1	1831.94	1.747	0.80488	0.0159553	1.79709	127.2	72.8	142.9	128.1	105.6	62.7	73.3	87.3	7.0062e+06	6.47601e+06	3.53017e+06	3.40464e+06	3.99213e+06	6.46646e+06	1.05866e+07	9.49158e+06	7.82269e+06	4.64787e+06	5.43372e+06	6.46646e+06		High	High	High	High	High	High	High	4.838e-05	7.693e-10	5.63
FALSE	High	[R].ANIQAVSLKIQTLK.[S]	1xBiotin [K9]	5.18338e-05	0.000240097	1	1	7	O43633	O43633 [81-94]	O43633 1xBiotin [K89]	Charged multivesicular body protein 2a OS=Homo sapiens OX=9606 GN=CHMP2A PE=1 SV=1	1	1753	1.747	0.80488	0.354132	0.450835	127.2	72.8	125.9	203.8	54	72.1	99.2	45	15684.1	26165.7					23699.1	38349.9	10164.4	13569	18672.9	8469.07		High	High	Not Found	High	High	High	High	4.838e-05	9.747e-07	2.91
FALSE	High	[K].KGNTGIIHGACLTLTDHDR.[I]	1xBiotin [K1]; 1xCarbamidomethyl [C11]	1.17339e-10	0.000240097	1	2	23	Q9Y2L5	Q9Y2L5 [329-347]	Q9Y2L5 1xBiotin [K329]	Trafficking protein particle complex subunit 8 OS=Homo sapiens OX=9606 GN=TRAPPC8 PE=1 SV=2	1	2305.12	1.746	0.804054	0.0229768	1.63871	127.2	72.8	137.8	127.3	126	80.5	55.6	72.9	4.36803e+06	4.15848e+06	2.72175e+06	2.82247e+06	1.95565e+06	3.48987e+06	6.60023e+06	6.09489e+06	6.03126e+06	3.85311e+06	2.66186e+06	3.48987e+06		High	High	High	High	High	High	High	4.838e-05	2.309e-13	4.9
FALSE	High	[R].EFLAHAPTKGLWMPLGK.[E]	1xBiotin [K9]; 1xOxidation [M13]	0.00266514	0.000240097	1	1	3	Q8TA86	Q8TA86 [82-98]	Q8TA86 1xBiotin [K90]	Retinitis pigmentosa 9 protein OS=Homo sapiens OX=9606 GN=RP9 PE=1 SV=2	1	2138.09	1.745	0.803227	0.208464	0.68097	127.1	72.9	143.3	116.9	157.3	86.6	13.8	82.1	33872.7	28498.7	25365.9	22657.1		29331.9	51182.7	41769.2	56209.7	30930.5	4947.36	29331.9		Peak Found	High	Peak Found	High	Not Found	High	High	4.838e-05	9.054e-05	3.62
FALSE	High	[K].INAKLNYVPLEK.[Q]	1xBiotin [K4]	8.22232e-05	0.000240097	1	1	8	Q7L014	Q7L014 [904-915]	Q7L014 1xBiotin [K907]	Probable ATP-dependent RNA helicase DDX46 OS=Homo sapiens OX=9606 GN=DDX46 PE=1 SV=2	1	1627.89	1.745	0.803227	0.0108379	1.96505	127.1	72.9	126.8	132.3	106	72.4	89.8	72.7	507993	546241	289671	321139	399193	439991	767594	800600	641896	438406	543344	439991		High	High	High	High	High	High	High	4.838e-05	1.676e-06	3.77
FALSE	High	[K].AAKTLYEHYSGGESHNSSSSK.[T]	1xBiotin [K3]	1.02846e-10	0.000240097	1	2	17	P33981	P33981 [828-848]	P33981 1xBiotin [K830]	Dual specificity protein kinase TTK OS=Homo sapiens OX=9606 GN=TTK PE=1 SV=2	1	2466.1	1.744	0.8024	0.148019	0.829683	127.1	72.9	83.6	134.9	136.3	70.8	77.3	97	654019	1.08843e+06	727446	613254	671958	1.14737e+06	988243	1.59525e+06	1.61198e+06	837189	914607	1.14737e+06		High	High	High	High	High	High	High	4.838e-05	1.982e-13	4.04
FALSE	High	[K].STHQAAIVSKIDSR.[L]	1xBiotin [K10]	6.11193e-05	0.000240097	1	6	6	Q05682	Q05682 [665-678]	Q05682 1xBiotin [K674]	Caldesmon OS=Homo sapiens OX=9606 GN=CALD1 PE=1 SV=3	1	1738.89	1.743	0.801573	0.459133	0.338062	127.1	72.9	100.2	110.2	117.2	63.3	55	154.1	111974	127037	89350.9	78265.9	68248.5	260252	169196	186193	197997	106845	92893.5	260252		High	High	High	High	High	High	High	4.838e-05	1.184e-06	3.88
FALSE	High	[R].AHAWPSPYKDYEVK.[K]	1xBiotin [K9]	4.96033e-06	0.000240097	1	1	37	Q8NFJ5	Q8NFJ5 [340-353]	Q8NFJ5 1xBiotin [K348]	Retinoic acid-induced protein 3 OS=Homo sapiens OX=9606 GN=GPRC5A PE=1 SV=2	1	1916.9	1.743	0.801573	0.0140356	1.85277	127.1	72.9	134.6	115.4	124.2	88.4	71.2	66.1	9.73153e+06	8.60247e+06	6.11991e+06	7.0769e+06	5.71774e+06	7.22049e+06	1.47046e+07	1.26082e+07	1.35614e+07	9.66109e+06	7.78246e+06	7.22049e+06		High	High	High	High	High	High	High	4.838e-05	6.249e-08	3.69
FALSE	High	[R].EVSSLKNK.[L]	1xBiotin [K6]	0.0581145	0.00261013	1	2	5	P35579	P35579 [1913-1920]	P35579 1xBiotin [K1918]	Myosin-9 OS=Homo sapiens OX=9606 GN=MYH9 PE=1 SV=4	1	1130.59	1.741	0.799916	0.00687176	2.16293	127	73	113.9	130	134.2	74.7	74.9	72.4	138499	163024	111289	100519	101109	133107	209276	238937	246612	137225	137620	133107		High	High	Peak Found	High	High	High	High	0.0005298	0.006453	2.01
FALSE	High	[K].FVVKGVVDR.[F]	1xBiotin [K4]	0.00484695	0.000613418	1	1	5	Q5VWJ9	Q5VWJ9 [159-167]	Q5VWJ9 1xBiotin [K162]	Sorting nexin-30 OS=Homo sapiens OX=9606 GN=SNX30 PE=1 SV=1	1	1244.68	1.741	0.799916	0.0104113	1.9825	127	73	137.9	135.3	110.1	77.7	79.9	59.2	115938	117240	63134.7	72296.7	74529.2	75175.2	175186	171833	139903	98696.5	101442	75175.2		High	High	High	Peak Found	High	High	High	0.0001024	0.0001635	2.34
FALSE	High	[K].NKFDVQK.[A]	1xBiotin [K2]	0.0301324	0.000985519	2	3	4	Q9Y450-2; Q9Y450	Q9Y450-2 [108-114]; Q9Y450 [108-114]	Q9Y450-2 1xBiotin [K109]; Q9Y450 1xBiotin [K109]	Isoform 2 of HBS1-like protein OS=Homo sapiens OX=9606 GN=HBS1L HBS1-like protein OS=Homo sapiens OX=9606 GN=HBS1L PE=1 SV=1	1	1104.55	1.741	0.799916	0.01454	1.83743	127	73	127.2	107.4	158.3	78.5	55.5	73.1	72239.2	62886.4	61334.9	49381.3	34991.8	62712.8	109156	92169.7	135915	67413.2	47627.6	62712.8	Shared	High	Peak Found	High	Peak Found	High	High	High	0.0001594	0.002	2.19
FALSE	High	[K].GKSLETQK.[T]	1xBiotin [K2]	0.107642	0.00536422	1	6	3	Q9Y520-7	Q9Y520-7 [28-35]	Q9Y520-7 1xBiotin [K29]	Isoform 7 of Protein PRRC2C OS=Homo sapiens OX=9606 GN=PRRC2C	1	1116.57	1.739	0.798258	0.054402	1.26439	127	73	132.4	95.4	138.5	62.8	76.1	94.7	42342.3	31433.4	30202.5	22242.6	27031.9	45766.7	63980.5	46070.5	66927.2	30364.6	36793.3	45766.7		Peak Found	High	Peak Found	High	High	Peak Found	High	0.00127	0.01608	1.53
FALSE	High	[K].LVGDTVSYSKK.[R]	1xBiotin [K]	0.000355177	0.000240097	1	1	6	Q08357	Q08357 [416-426]	Q08357 1xBiotin [K]	Sodium-dependent phosphate transporter 2 OS=Homo sapiens OX=9606 GN=SLC20A2 PE=1 SV=1	1	1422.73	1.738	0.797428	0.199761	0.699488	126.9	73.1	115.6	115.3	131.1	121.4	66.5	50.1	316826	325854	244957	368109	202409	207486	478735	477590	542813	502527	275501	207486		High	High	High	High	High	High	High	4.838e-05	9.346e-06	3.57
FALSE	High	[R].IDIKQLIAK.[K]	1xBiotin [K4]	0.00111774	0.000240097	1	1	6	P35610	P35610 [42-50]	P35610 1xBiotin [K45]	Sterol O-acyltransferase 1 OS=Homo sapiens OX=9606 GN=SOAT1 PE=1 SV=3	1	1267.74	1.736	0.795767	0.179415	0.746142	126.9	73.1	105	146.6	107.3	60.1	61.8	119.2	151398	217917	105468	95933.8	98912.4	259763	228768	319390	233711	130965	134630	259763		High	High	High	High	High	High	High	4.838e-05	3.483e-05	3.74
FALSE	High	[R].LAYKDLEIQMK.[K]	1xBiotin [K4]; 1xOxidation [M10]	0.00013569	0.000240097	1	2	6	Q9NP61	Q9NP61 [277-287]	Q9NP61 1xBiotin [K280]	ADP-ribosylation factor GTPase-activating protein 3 OS=Homo sapiens OX=9606 GN=ARFGAP3 PE=1 SV=1	1	1593.8	1.736	0.795767	0.0161062	1.79301	126.9	73.1	111	120.9	163.7	69.7	74.4	60.3	77757.8	87340.8	78203.4	54027.7	57877.2	63857.4	117495	128011	173295	73756.3	78777	63857.4		High	High	High	High	High	High	High	4.838e-05	3.031e-06	3.68
FALSE	High	[K].LTEPASVPIHKLSVSNMVHTAK.[K]	1xBiotin [K11]	8.72484e-05	0.000240097	1	3	5	Q15042	Q15042 [367-388]	Q15042 1xBiotin [K377]	Rab3 GTPase-activating protein catalytic subunit OS=Homo sapiens OX=9606 GN=RAB3GAP1 PE=1 SV=3	1	2585.36	1.733	0.793272	0.278899	0.554554	126.8	73.2	172.6	141.6	85	106.4	12.6	81.7	74154.3	62732.2	24894	50603.4		53042.8	112049	91943.7	55163.8	69081.7	8179.21	53042.8		High	High	High	High	Not Found	High	High	4.838e-05	1.8e-06	2.75
FALSE	High	[K].DCGSQKYAYFNGCSSPTAPLSPMSPPGYK.[L]	1xBiotin [K6]; 2xCarbamidomethyl [C2; C13]; 1xOxidation [M23]	0.00224611	0.000240097	1	1	2	P17302	P17302 [259-287]	P17302 1xBiotin [K264]	Gap junction alpha-1 protein OS=Homo sapiens OX=9606 GN=GJA1 PE=1 SV=2	1	3409.46	1.732	0.792439	0.941436	0.0262092	126.8	73.2	70.7	96.6	74.1	35.8	280	42.8					46398.1		15933	21794.4	16702.7	8075.07	63152.8	9645.78		Not Found	Not Found	Not Found	High	High	Not Found	High	4.838e-05	7.574e-05	3.02
FALSE	High	[K].SKSGLSGR.[H]	1xBiotin [K2]	0.0329745	0.000985519	1	1	5	Q9BVA0	Q9BVA0 [632-639]	Q9BVA0 1xBiotin [K633]	Katanin p80 WD40 repeat-containing subunit B1 OS=Homo sapiens OX=9606 GN=KATNB1 PE=1 SV=1	1	1017.51	1.73	0.790772	0.058011	1.23649	126.7	73.3	98.4	124.7	141.9	98.7	72.1	64.2	71164.1	92974.3	69940.8	79006.6	57864.7	70094.5	107531	136268	154985	107857	78760.1	70094.5		High	High	High	High	Peak Found	High	High	0.0001594	0.002358	2.01
FALSE	High	[K].KVLPTTK.[D]	1xBiotin [K1]	0.0849298	0.00477816	1	1	1	Q96Q42	Q96Q42 [1542-1548]	Q96Q42 1xBiotin [K1542]	Alsin OS=Homo sapiens OX=9606 GN=ALS2 PE=1 SV=2	1	1012.59	1.729	0.789938	0.253486	0.596046	126.7	73.3	131.1	153.6	113	111	75.9	15.4	84845	102448	49836.5	79470.4	54482.7		128203	150153	110435	108490	74156.9	15098.6		Peak Found	Peak Found	High	Peak Found	Peak Found	Not Found	High	0.001089	0.01132	2.04
FALSE	High	[R].GSKMVSEIYLTR.[L]	1xBiotin [K3]; 1xOxidation [M4]	0.00111774	0.000240097	1	5	1	Q9UIW2	Q9UIW2 [1671-1682]	Q9UIW2 1xBiotin [K1673]	Plexin-A1 OS=Homo sapiens OX=9606 GN=PLXNA1 PE=1 SV=3	1	1625.8	1.727	0.788268	0.397419	0.400752	126.6	73.4	73.6	129	136.2	123.2	63.3	74.7	20959.2	37889.4	26443.8	38830.7	20017	32162.2	31670	55532.8	58598	53010	27245.3	32162.2		Peak Found	High	Peak Found	Peak Found	Peak Found	Peak Found	High	4.838e-05	3.5e-05	2.77
FALSE	High	[R].EKITLLR.[E]	1xBiotin [K2]	0.041796	0.00174131	1	2	12	P06213	P06213 [1021-1027]	P06213 1xBiotin [K1022]	Insulin receptor OS=Homo sapiens OX=9606 GN=INSR PE=1 SV=4	1	1098.63	1.727	0.788268	0.0122688	1.9112	126.6	73.4	110.4	122.8	152.3	71.1	83.6	59.9	414561	475669	390025	295768	348552	339907	626414	697166	864276	403770	474417	339907		High	High	High	High	High	High	High	0.0002763	0.003673	2.16
FALSE	High	[K].KTPQLAKTISK.[K]	1xBiotin [K7]	0.00531356	0.000613418	1	3	3	Q9BT25	Q9BT25 [115-125]	Q9BT25 1xBiotin [K121]	HAUS augmin-like complex subunit 8 OS=Homo sapiens OX=9606 GN=HAUS8 PE=1 SV=3	2	1440.82	1.726	0.787432	0.466396	0.331245	126.6	73.4	71.2	152.9	116	176.4	16.3	67.2	28513.9	63108.8	31667.2	78193.8		40657.1	43085.4	92495.7	70173	106747	9875.94	40657.1		High	High	Peak Found	High	Not Found	Peak Found	High	0.0001024	0.0001785	3.85
FALSE	High	[R].AGGVMKIVR.[E]	1xBiotin [K6]; 1xOxidation [M5]	0.0101012	0.000613418	1	2	1	Q9Y2L1	Q9Y2L1 [13-21]	Q9Y2L1 1xBiotin [K18]	Exosome complex exonuclease RRP44 OS=Homo sapiens OX=9606 GN=DIS3 PE=1 SV=2	1	1172.63	1.726	0.787432	0.0179915	1.74493	126.6	73.4	122.2	105.1	149.3	70.8	86.7	65.9	23416.4	20774.4	19512.7	15017.1	18453.1	19097.7	35382.9	30448.1	43239.2	20500.7	25116.7	19097.7		Peak Found	Peak Found	High	Peak Found	Peak Found	Peak Found	High	0.0001024	0.0003553	2.99
FALSE	High	[K].LNLKPR.[S]	1xBiotin [K4]	0.149721	0.00999147	1	2	1	P23588	P23588 [334-339]	P23588 1xBiotin [K337]	Eukaryotic translation initiation factor 4B OS=Homo sapiens OX=9606 GN=EIF4B PE=1 SV=2	0	966.555	1.725	0.786596	0.639767	0.193978	126.6	73.4	146.2	155.2	44.5	126	43.2	84.8	39876.6	43642.3		38043.3		34924.6	60254.8	63964.5	18330.3	51935.2	17818.9	34924.6		High	Peak Found	Not Found	Peak Found	Not Found	Peak Found	High	0.002151	0.02745	1.85
FALSE	High	[R].GEALAPTTQSKLSR.[V]	1xBiotin [K11]	0.000416039	0.000240097	1	2	6	Q8IZQ1	Q8IZQ1 [2262-2275]	Q8IZQ1 1xBiotin [K2272]	WD repeat and FYVE domain-containing protein 3 OS=Homo sapiens OX=9606 GN=WDFY3 PE=1 SV=2	1	1684.87	1.723	0.784923	0.0721727	1.14163	126.5	73.5	109.2	138.4	116.5	103	67.6	65.4	57904.7	75669.8	42123.6	60436.9	39806.7	52378	87495.8	110906	93343.9	82506	54181.2	52378		High	High	High	High	High	High	High	4.838e-05	1.121e-05	2.98
FALSE	High	[R].RPKASDYQR.[L]	1xBiotin [K3]	0.00204841	0.000240097	1	6	6	O43493	O43493 [424-432]	O43493 1xBiotin [K426]	Trans-Golgi network integral membrane protein 2 OS=Homo sapiens OX=9606 GN=TGOLN2 PE=1 SV=4	1	1346.66	1.721	0.783247	0.0250723	1.60081	126.5	73.5	133.1	106.4	140.7	56.9	85.5	77.3	75674.2	62387.7	54537.3	35802.4	53989.2	66443.5	114346	91438.8	120852	48876	73485	66443.5		High	High	High	High	High	High	High	4.838e-05	6.854e-05	3.15
FALSE	High	[-].MSNLSKGTGSR.[K]	1xBiotin [K6]; 1xMet-loss+Acetyl [N-Term]	0.00257891	0.000240097	1	2	2	Q13618	Q13618 [1-11]	Q13618 1xBiotin [K6]; 1xMet-loss+Acetyl [N-Term]	Cullin-3 OS=Homo sapiens OX=9606 GN=CUL3 PE=1 SV=2	1	1274.62	1.721	0.783247	0.502321	0.299019	126.5	73.5	61.6	33.6	303	35.8	13.9	152.2			46675.4			51967.9	21013.5	11453.4	103430	12212.2	4729.08	51967.9		Not Found	Not Found	High	Not Found	Not Found	High	High	4.838e-05	8.761e-05	2.54
FALSE	High	[R].GAATMSLGKLSPVGWVSSSQGK.[R]	1xBiotin [K9]	1.25645e-05	0.000240097	1	2	7	Q00587	Q00587 [9-30]	Q00587 1xBiotin [K17]	Cdc42 effector protein 1 OS=Homo sapiens OX=9606 GN=CDC42EP1 PE=1 SV=1	1	2374.19	1.72	0.782409	0.184215	0.734674	126.5	73.5	193.7	99.3	86.6	56.1	57.7	106.6	114540	60541	34916	36731.7	37893.9	95300.3	173074	88732.2	77372.1	50144.6	51577.6	95300.3		High	High	Peak Found	High	High	High	High	4.838e-05	1.86e-07	4.66
FALSE	High	[K].GSSLKIEER.[A]	1xBiotin [K5]	0.0317259	0.000985519	1	6	4	Q05682	Q05682 [641-649]	Q05682 1xBiotin [K645]	Caldesmon OS=Homo sapiens OX=9606 GN=CALD1 PE=1 SV=3	1	1244.63	1.715	0.778209	0.0138282	1.85923	126.3	73.7	136.8	106.4	123.4	72	70.9	90.6	2176163	1746019	1.33885e+06	1.2674e+06	1.25167e+06	2.1772e+06	3.28825e+06	2.55906e+06	2.96683e+06	1.7302e+06	1.70366e+06	2.1772e+06		High	High	Peak Found	High	Peak Found	High	High	0.0001594	0.00219	3.14
FALSE	High	[R].NKPITNSK.[L]	1xBiotin [K2]	0.0146603	0.000613418	1	4	12	Q9BY44	Q9BY44 [453-460]	Q9BY44 1xBiotin [K454]	Eukaryotic translation initiation factor 2A OS=Homo sapiens OX=9606 GN=EIF2A PE=1 SV=3	0	1127.59	1.714	0.777367	0.0134487	1.87132	126.3	73.7	132.7	143.8	106	80.9	77.4	59.2	227037	253498	123630	153117	147049	153029	343060	371540	273957	209029	200150	153029		High	High	High	High	High	High	High	0.0001024	0.0005868	2.7
FALSE	High	[K].SHYADVDPENQNFLLESNLGKK.[K]	1xBiotin [K]	2.72859e-07	0.000240097	1	1	10	Q96QD8	Q96QD8 [39-60]	Q96QD8 1xBiotin [K]	Sodium-coupled neutral amino acid transporter 2 OS=Homo sapiens OX=9606 GN=SLC38A2 PE=1 SV=2	1	2744.3	1.713	0.776525	0.00733888	2.13437	126.3	73.7	113.6	123.1	155.5	59.1	76.8	71.9	939794	1.05057e+06	877641	541387	705457	898883	1.42006e+06	1.53977e+06	1.94481e+06	739079	960202	898883		High	High	High	High	High	High	High	4.838e-05	2.075e-09	5.78
FALSE	High	[K].TPKCALK.[M]	1xBiotin [K3]; 1xCarbamidomethyl [C4]	0.112929	0.00551514	1	2	1	Q8IX90	Q8IX90 [203-209]	Q8IX90 1xBiotin [K205]	Spindle and kinetochore-associated protein 3 OS=Homo sapiens OX=9606 GN=SKA3 PE=1 SV=2	1	1043.54	1.712	0.775683	0.832555	0.0795871	126.3	73.7	199.8	165.7	12.4	19.5	105.9	96.7	56563.7	48343.3			33283.8	41375.2	85469.6	70854.6	5304.66	8329.16	45302.8	41375.2		High	Peak Found	Not Found	Not Found	Peak Found	Peak Found	High	0.001318	0.0173	2.13
FALSE	High	[R].IGYFPPGIVEVVSKR.[V]	1xBiotin [K14]	0.0317259	0.000985519	1	2	1	Q8WXE0	Q8WXE0 [334-348]	Q8WXE0 1xBiotin [K347]	Caskin-2 OS=Homo sapiens OX=9606 GN=CASKIN2 PE=1 SV=2	1	1887.02	1.712	0.775683	0.00487517	2.31201	126.3	73.7	113.8	121.2	144.9	67.8	81.6	70.8				7035.3	8494.69	10034.3	16127.9	17179	20536	9604.31	11562.2	10034.3		Not Found	Not Found	Not Found	Peak Found	High	Peak Found	High	0.0001594	0.002188	2.61
FALSE	High	[R].GASGGALPKR.[R]	1xBiotin [K9]	0.00170362	0.000240097	1	2	6	Q92995	Q92995 [102-111]	Q92995 1xBiotin [K110]	Ubiquitin carboxyl-terminal hydrolase 13 OS=Homo sapiens OX=9606 GN=USP13 PE=1 SV=2	1	1139.6	1.711	0.77484	0.0294661	1.53068	126.2	73.8	120.2	107.8	142.8	94.2	64.8	70.2	57107.6	52779.4	46266.8	49518.5	34190	50426	86291.4	77356.4	102525	67600.6	46536.3	50426		High	High	High	High	High	High	High	4.838e-05	5.608e-05	3.27
FALSE	High	[K].GKLWLFGK.[K]	1xBiotin [K2]	0.0209722	0.000613418	1	5	7	Q5T0N5	Q5T0N5 [320-327]	Q5T0N5 1xBiotin [K321]	Formin-binding protein 1-like OS=Homo sapiens OX=9606 GN=FNBP1L PE=1 SV=3	1	1174.64	1.711	0.77484	0.0720289	1.14249	126.2	73.8	130.9	94	130	76	69.8	99.3	83715.6	61944.1	56694.1	53778.3	49543.2	95910.2	126497	90788.6	125631	73415.9	67433.6	95910.2		High	High	High	High	High	High	High	0.0001024	0.001049	2.93
FALSE	High	[K].VWSPLVTEEGKR.[H]	1xBiotin [K11]	0.00964886	0.000613418	1	1	3	O00151	O00151 [88-99]	O00151 1xBiotin [K98]	PDZ and LIM domain protein 1 OS=Homo sapiens OX=9606 GN=PDLIM1 PE=1 SV=4	1	1626.83	1.71	0.773996	0.160385	0.794836	126.2	73.8	140.8	159.9	112.2	22	82.8	82.3	37506.3	43898	20367.4		24467.6	33133.6	56673.2	64339.3	45133.2	8850.83	33303	33133.6		High	High	Peak Found	Not Found	Peak Found	High	High	0.0001024	0.0003344	2.62
FALSE	High	[K].AYSFKEQIIELELK.[E]	1xBiotin [K5]	2.38647e-06	0.000240097	1	1	19	Q92616	Q92616 [798-811]	Q92616 1xBiotin [K802]	eIF-2-alpha kinase activator GCN1 OS=Homo sapiens OX=9606 GN=GCN1 PE=1 SV=6	1	1937.01	1.708	0.772308	0.200919	0.69698	126.1	73.9	125.4	88.8	137.1	60.1	73.4	115.2	208336	152107	155386	110596	135409	289393	314802	222937	344327	150981	184306	289393		High	High	High	High	High	High	High	4.838e-05	2.636e-08	3.82
FALSE	High	[R].SSPKFIGHSPQPLGYDR.[S]	1xBiotin [K4]	2.85133e-06	0.000240097	1	1	6	Q8IZ41	Q8IZ41 [385-401]	Q8IZ41 1xBiotin [K388]	Ras and EF-hand domain-containing protein OS=Homo sapiens OX=9606 GN=RASEF PE=1 SV=1	1	2112.03	1.706	0.770618	0.00803075	2.09524	126.1	73.9	107.7	140.9	131.4	77	62.6	80.3	110334	148708	91785.9	87312.7	71178.4	124296	166718	217954	203393	119196	96881.5	124296		High	High	High	High	High	High	High	4.838e-05	3.251e-08	4.09
FALSE	High	[R].HESVSKISTISSVR.[N]	1xBiotin [K6]	0.000757784	0.000240097	1	3	6	P15924	P15924 [2587-2600]	P15924 1xBiotin [K2592]	Desmoplakin OS=Homo sapiens OX=9606 GN=DSP PE=1 SV=3	1	1755.91	1.706	0.770618	0.000435319	3.36119	126.1	73.9	135	118.4	127.8	74.9	68.4	75.5	112211	101416	72438.2	68928.2	63078.2	94800.3	169554	148640	160519	94097.9	85856.2	94800.3		High	High	Peak Found	High	High	High	High	4.838e-05	2.242e-05	3.68
FALSE	High	[K].EPFLLVQYSAKGPCVER.[K]	1xBiotin [K11]; 1xCarbamidomethyl [C14]	7.90236e-08	0.000240097	1	1	8	O75324	O75324 [58-74]	O75324 1xBiotin [K68]	Stannin OS=Homo sapiens OX=9606 GN=SNN PE=1 SV=1	1	2219.1	1.706	0.770618	0.565386	0.247655	126.1	73.9	118.5	90.1	108.9	55.3	63.9	163.2	200750	157312	125783	103741	120069	417673	303340	230565	278728	141622	163427	417673		High	High	High	High	High	High	High	4.838e-05	4.824e-10	5.1
FALSE	High	[K].FKMPEMHFKTPK.[I]	1xBiotin [K9]; 2xOxidation [M3; M6]	0.0237231	0.000985519	1	1	2	Q09666	Q09666 [1183-1194]; [1977-1988]; [2172-2183]; [2300-2311]; [2823-2834]	Q09666 1xBiotin [K1191]; 1xBiotin [K1985]; 1xBiotin [K2180]; 1xBiotin [K2308]; 1xBiotin [K2831]	Neuroblast differentiation-associated protein AHNAK OS=Homo sapiens OX=9606 GN=AHNAK PE=1 SV=2	2	1778.84	1.705	0.769772	0.205788	0.686579	126.1	73.9	86.8	98.1	203.1	57.5	116.2	38.3	45378.7	52891.5	72423.7	33298.7	67437.9	30285	68568.7	77520.6	160487	45458	91790.2	30285		Peak Found	Peak Found	High	Peak Found	High	Peak Found	High	0.0001594	0.0013	1.77
FALSE	High	[R].KNHLEGK.[A]	1xBiotin [K1]	0.0412658	0.00174131	1	2	4	P22234	P22234 [47-53]	P22234 1xBiotin [K47]	Multifunctional protein ADE2 OS=Homo sapiens OX=9606 GN=PAICS PE=1 SV=3	1	1051.54	1.705	0.769772	0.00359183	2.44468	126.1	73.9	119.8	125	136.9	73.5	73.3	71.6	21767.9	23420.5	16962.3	14788.7	14793.5	19653.4	32892	34326.4	37587.5	20188.9	20135.6	19653.4		High	High	Peak Found	Peak Found	High	High	High	0.0002763	0.003578	1.98
FALSE	High	[K].FLIGKGGGK.[I]	1xBiotin [K5]	0.00531356	0.000613418	1	2	3	Q00341	Q00341 [741-749]	Q00341 1xBiotin [K745]	Vigilin OS=Homo sapiens OX=9606 GN=HDLBP PE=1 SV=2	1	1102.61	1.703	0.768078	0.559015	0.252577	126	74	96.7	110.7	109.8	58.8	64.5	159.4	64622.9	76231.1	50037.6	43503	47839.9	160900	97647.2	111728	110881	59388.4	65115.3	160900		High	High	Peak Found	High	Peak Found	Peak Found	High	0.0001024	0.0001786	2.09
FALSE	High	[K].HLVFNKTAFWEQK.[C]	1xBiotin [K6]	0.00010153	0.000240097	1	1	6	Q9HCK1	Q9HCK1 [345-357]	Q9HCK1 1xBiotin [K350]	DBF4-type zinc finger-containing protein 2 OS=Homo sapiens OX=9606 GN=ZDBF2 PE=1 SV=3	1	1873.94	1.703	0.768078	0.607968	0.216119	126	74	95.2	107.7	107.1	62.9	43.7	183.3	29622.1	34532.5	22714.2	21655.6	15099.9	86135.5	44759.9	50612.7	50333.6	29563.3	20552.5	86135.5		High	High	High	High	High	High	High	4.838e-05	2.157e-06	4.45
FALSE	High	[R].LKNDSDLFGLGLEEAGPK.[E]	1xBiotin [K2]	3.81005e-09	0.000240097	1	2	25	Q3YEC7	Q3YEC7 [621-638]	Q3YEC7 1xBiotin [K622]	Rab-like protein 6 OS=Homo sapiens OX=9606 GN=RABL6 PE=1 SV=2	1	2129.06	1.702	0.767231	0.375235	0.425697	126	74	117.2	87.4	128.1	67.1	68.9	131.3	1152439	885954	859155	730077	751819	1.95045e+06	1.74137e+06	1.2985e+06	1.90384e+06	996671	1.02331e+06	1.95045e+06		High	High	High	High	High	High	High	4.838e-05	1.374e-11	5.6
FALSE	High	[R].TGSGKNLLDGPPR.[V]	1xBiotin [K5]	5.84894e-06	0.000240097	1	1	8	Q05DH4	Q05DH4 [965-977]	Q05DH4 1xBiotin [K969]	FHF complex subunit HOOK interacting protein 1A OS=Homo sapiens OX=9606 GN=FHIP1A PE=1 SV=2	1	1537.78	1.7	0.765535	0.0757403	1.12067	125.9	74.1	93.4	135	132.8	78.1	82.8	78	121782	181470	118021	112683	119791	153566	184017	265972	261529	153830	163049	153566		High	High	High	High	High	High	High	4.838e-05	7.555e-08	3.86
FALSE	High	[R].VPLQAQKLVSSHKPVQNQK.[Q]	1xBiotin [K7]	2.22431e-07	0.000240097	1	1	7	O14965	O14965 [57-75]	O14965 1xBiotin [K63]	Aurora kinase A OS=Homo sapiens OX=9606 GN=AURKA PE=1 SV=2	1	2355.3	1.699	0.764686	0.0243474	1.61355	125.9	74.1	126.1	141	117.8	84.6	74.2	56.4	286963	330787	182779	213186	187519	193870	433610	484819	405030	291033	255234	193870		High	High	High	High	Peak Found	High	High	4.838e-05	1.626e-09	4.4
FALSE	High	[K].KSTCPSAAPSASAPAMTTVENK.[S]	1xBiotin [K1]; 1xCarbamidomethyl [C4]; 1xOxidation [M16]	0.037732	0.00137576	1	2	3	Q69YQ0	Q69YQ0 [76-97]	Q69YQ0 1xBiotin [K76]	Cytospin-A OS=Homo sapiens OX=9606 GN=SPECC1L PE=1 SV=2	1	2448.12	1.698	0.763836	0.462078	0.335284	125.9	74.1	56.3	162.4	136.7	21.1	142.9	80.5		40426	22509.6		38313.8	29368.4	20530.7	59250.5	49880.2	7707.33	52149.1	29368.4		Not Found	High	High	Not Found	High	Peak Found	High	0.0002192	0.003046	2.59
FALSE	High	[R].SSSLKSAQGTGFELGQLQSIR.[S]	1xBiotin [K5]	1.48472e-06	0.000240097	1	2	8	Q9C0B5	Q9C0B5 [427-447]	Q9C0B5 1xBiotin [K431]	Palmitoyltransferase ZDHHC5 OS=Homo sapiens OX=9606 GN=ZDHHC5 PE=1 SV=2	1	2420.22	1.698	0.763836	0.212883	0.671859	125.9	74.1	105.7	132.9	118.5	69.8	51.5	121.5	112148	145372	85718.6	81935.6	60687.1	194830	169459	213066	189948	111855	82601.6	194830		High	High	High	High	High	High	High	4.838e-05	1.509e-08	3.34
FALSE	High	[K].YKSEALGVGDVK.[L]	1xBiotin [K2]	0.000200184	0.000240097	1	2	6	Q9UGI8	Q9UGI8 [182-193]	Q9UGI8 1xBiotin [K183]	Testin OS=Homo sapiens OX=9606 GN=TES PE=1 SV=1	1	1491.75	1.698	0.763836	0.215999	0.665548	125.9	74.1	100.3	127.5	118.8	120.4	70	63	44782.7	58713.7	36182.5	59497	34691.1	42480.9	67668.1	86054	80178.6	81222.8	47218.4	42480.9		High	High	High	High	High	High	High	4.838e-05	4.749e-06	3.34
FALSE	High	[K].FGNVKAISSDMYFGR.[Q]	1xBiotin [K5]	1.72776e-06	0.000240097	1	2	9	Q9NP61	Q9NP61 [421-435]	Q9NP61 1xBiotin [K425]	ADP-ribosylation factor GTPase-activating protein 3 OS=Homo sapiens OX=9606 GN=ARFGAP3 PE=1 SV=1	1	1917.9	1.698	0.763836	0.132932	0.87637	125.9	74.1	130	112.6	117.4	60.3	69.2	110.5	235200	210039	144923	120807	138955	302257	355394	307845	321142	164921	189132	302257		High	High	High	High	High	High	High	4.838e-05	1.809e-08	4.43
FALSE	High	[K].KPLTSSSAAPQRPISTQR.[T]	1xBiotin [K1]	0.000416039	0.000240097	1	1	11	Q15691	Q15691 [151-168]	Q15691 1xBiotin [K151]	Microtubule-associated protein RP/EB family member 1 OS=Homo sapiens OX=9606 GN=MAPRE1 PE=1 SV=3	0	2151.13	1.697	0.762987	0.00835104	2.07826	125.8	74.2	112.7	126.8	139.4	74.7	83.8	62.7	329380	381984	277776	241666	271746	276762	497704	559856	615537	329913	369875	276762		High	High	High	High	High	High	High	4.838e-05	1.121e-05	1.91
FALSE	High	[K].SSDIAKTFR.[K]	1xBiotin [K6]	0.0041401	0.000613418	1	3	4	P13797	P13797 [86-94]	P13797 1xBiotin [K91]	Plastin-3 OS=Homo sapiens OX=9606 GN=PLS3 PE=1 SV=4	1	1250.62	1.696	0.762136	0.00222165	2.65333	125.8	74.2	123	118.6	135.3	68.3	82.3	72.5	173884	172826	130391	106784	129149	154885	262744	253303	288940	145777	175785	154885		High	High	High	Peak Found	High	Peak Found	High	0.0001024	0.0001407	2.57
FALSE	High	[K].KPEENPASKFSSASK.[Y]	1xBiotin [K9]	1.7585e-05	0.000240097	1	2	5	P23588	P23588 [578-592]	P23588 1xBiotin [K586]	Eukaryotic translation initiation factor 4B OS=Homo sapiens OX=9606 GN=EIF4B PE=1 SV=2	1	1832.88	1.696	0.762136	0.0701917	1.15371	125.8	74.2	89.9	131.3	154.6	83.5	63.2	77.4	123861	186560	145261	127359	96626.2	161234	187157	273432	321891	173865	131519	161234		High	High	Peak Found	High	Peak Found	High	High	4.838e-05	2.741e-07	3.55
FALSE	High	[R].KGGSTSSSPSR.[R]	1xBiotin [K1]	0.000112082	0.000240097	1	1	10	Q14739	Q14739 [64-74]	Q14739 1xBiotin [K64]	Delta(14)-sterol reductase LBR OS=Homo sapiens OX=9606 GN=LBR PE=1 SV=2	1	1276.6	1.695	0.761285	0.00311015	2.50722	125.8	74.2	116.8	135.3	125.1	76.4	72.6	73.8	144961	173230	105917	105012	100050	138472	219040	253896	234707	143357	136178	138472		High	High	High	High	High	High	High	4.838e-05	2.419e-06	3.05
FALSE	High	[K].APKISMPDLDLHLK.[S]	1xBiotin [K3]	1.09403e-05	0.000240097	1	1	8	Q09666	Q09666 [2383-2396]	Q09666 1xBiotin [K2385]	Neuroblast differentiation-associated protein AHNAK OS=Homo sapiens OX=9606 GN=AHNAK PE=1 SV=2	1	1803.95	1.695	0.761285	0.718015	0.143867	125.8	74.2	144.8	134.7	18.8	79.5	72.8	149.4	103313	99125.1		62799.5	57673.6	161093	156109	145283	20256.5	85731.2	78500	161093		High	High	High	High	High	High	High	4.838e-05	1.571e-07	4.41
FALSE	High	[K].KEANQAPK.[S]	1xBiotin [K1]	0.0067735	0.000613418	1	1	7	Q96AG4	Q96AG4 [219-226]	Q96AG4 1xBiotin [K219]	Leucine-rich repeat-containing protein 59 OS=Homo sapiens OX=9606 GN=LRRC59 PE=1 SV=1	1	1111.56	1.694	0.760434	0.185417	0.731851	125.8	74.2	149.1	93.6	117.5	116.5	53.9	69.4	56096.5	36291.9	30145.8	48513.6	22511.3	39427.9	84763.5	53191.4	66801.6	66228.7	30640.2	39427.9		High	High	High	High	High	High	High	0.0001024	0.0002261	2.02
FALSE	High	[R].KSALALR.[W]	1xBiotin [K1]	0.0592212	0.00261013	1	5	2	Q9Y2D5	Q9Y2D5 [838-844]	Q9Y2D5 1xBiotin [K838]	A-kinase anchor protein 2 OS=Homo sapiens OX=9606 GN=AKAP2 PE=1 SV=3	1	984.566	1.694	0.760434	0.00484946	2.31431	125.8	74.2	146.2	113.8	124.2	73.3	62.6	79.8	33377.3	26798	19344.7	18534		27542.2	50434.1	39276.6	42866.8	25301.8	21611.3	27542.2		High	High	Peak Found	Peak Found	Not Found	Peak Found	High	0.0005576	0.006659	1.75
FALSE	High	[R].GHKVFVVTR.[V]	1xBiotin [K3]	0.0103691	0.000613418	1	2	17	O75864	O75864 [565-573]	O75864 1xBiotin [K567]	Protein phosphatase 1 regulatory subunit 37 OS=Homo sapiens OX=9606 GN=PPP1R37 PE=1 SV=4	1	1268.69	1.694	0.760434	0.129393	0.888089	125.7	74.3	85.6	137.7	133.5	74.5	78.8	89.9	1.50009e+06	2.48947e+06	1.59606e+06	1.44503e+06	1.53436e+06	2.38226e+06	2.26668e+06	3.64871e+06	3.53679e+06	1.97269e+06	2.08843e+06	2.38226e+06		High	High	High	High	High	High	High	0.0001024	0.000368	3.32
FALSE	High	[R].AVHSKSSTAVYLAEGGTATTMVSK.[D]	1xBiotin [K5]	4.33765e-08	0.000240097	1	1	6	Q13873	Q13873 [1008-1031]	Q13873 1xBiotin [K1012]	Bone morphogenetic protein receptor type-2 OS=Homo sapiens OX=9606 GN=BMPR2 PE=1 SV=2	1	2622.29	1.693	0.759582	0.74361	0.128655	125.7	74.3	177.5	154.5	6.5	109.8	60.4	91.3	298852	268222		204660	112816	232166	451575	393121	16493.8	279394	153555	232166		High	High	High	High	High	High	High	4.838e-05	2.384e-10	6.88
FALSE	High	[K].YKEALLGR.[V]	1xBiotin [K2]	0.0249847	0.000985519	1	2	8	P52565	P52565 [51-58]	P52565 1xBiotin [K52]	Rho GDP-dissociation inhibitor 1 OS=Homo sapiens OX=9606 GN=ARHGDIA PE=1 SV=3	1	1175.62	1.693	0.759582	0.114501	0.941189	125.7	74.3	87.3	116	194.5	68.5	71	62.7	2.95315e+06	4.04771e+06	4487542	2.5668e+06	2.668e+06	3.20841e+06	4.4623e+06	5.93254e+06	9.94417e+06	3.50409e+06	3.63143e+06	3.20841e+06		High	High	High	High	High	High	High	0.0001594	0.001419	2.98
FALSE	High	[K].EQIKWSLLR.[-]	1xBiotin [K4]	0.00390238	0.000507563	1	5	6	P61923	P61923 [169-177]	P61923 1xBiotin [K172]	Coatomer subunit zeta-1 OS=Homo sapiens OX=9606 GN=COPZ1 PE=1 SV=1	1	1398.76	1.693	0.759582	0.068918	1.16167	125.7	74.3	102.1	129.7	131.7	76.6	60.6	99.3	132651	173826	116768	110242	87483.5	194939	200439	254768	258752	150497	119074	194939		High	High	High	High	High	High	High	9.231e-05	0.0001326	2.47
FALSE	High	[R].KGIIPEEYVLTR.[L]	1xBiotin [K1]	8.11464e-05	0.000240097	1	1	6	Q14654	Q14654 [5-16]	Q14654 1xBiotin [K5]	ATP-sensitive inward rectifier potassium channel 11 OS=Homo sapiens OX=9606 GN=KCNJ11 PE=1 SV=2	1	1643.88	1.693	0.759582	0.0172757	1.76256	125.7	74.3	126.5	135.2	102.5	71.7	89.4	74.8	123312	135812	68081.1	77300.6	96734.3	110083	186329	199053	150864	105528	131666	110083		High	High	High	High	High	High	High	4.838e-05	1.65e-06	2.73
FALSE	High	[R].SPVPKTYDMLK.[A]	1xBiotin [K5]	0.0132064	0.000613418	1	2	3	Q99959	Q99959 [102-112]	Q99959 1xBiotin [K106]	Plakophilin-2 OS=Homo sapiens OX=9606 GN=PKP2 PE=1 SV=2	1	1504.75	1.692	0.75873	0.193039	0.714354	125.7	74.3	121	124.4	103.9	117.5	71.5	61.6	135909	144021	79565.8	146062	89148	104598	205363	211085	176314	199398	121340	104598		High	High	Peak Found	High	Peak Found	Peak Found	High	0.0001024	0.0005048	2.64
FALSE	High	[K].VMYKGLVPEDK.[T]	1xBiotin [K4]	0.131737	0.00793207	1	1	1	O14562	O14562 [127-137]	O14562 1xBiotin [K130]	Ubiquitin domain-containing protein UBFD1 OS=Homo sapiens OX=9606 GN=UBFD1 PE=1 SV=2	1	1504.75	1.692	0.75873	0.193039	0.714354	125.7	74.3	121	124.4	103.9	117.5	71.5	61.6	135909	144021	79565.8	146062	89148	104598	205363	211085	176314	199398	121340	104598		Peak Found	Peak Found	High	Peak Found	Peak Found	Peak Found	High	0.001719	0.02219	2.03
FALSE	High	[K].KIYEDGDDDMKR.[T]	1xBiotin [K1]	2.53232e-06	0.000240097	1	2	5	Q9HB71	Q9HB71 [197-208]	Q9HB71 1xBiotin [K197]	Calcyclin-binding protein OS=Homo sapiens OX=9606 GN=CACYBP PE=1 SV=2	2	1710.75	1.69	0.757023	0.791615	0.101486	125.7	74.3	149.8	142.7	44.7	84.4	82.5	95.8	32460.3	31875.9		20249	19834.9	31366.6	49048.6	46719	14624.1	27643.1	26997.4	31366.6		High	High	Not Found	High	High	High	High	4.838e-05	2.824e-08	3.33
FALSE	High	[K].SSPLPAKGR.[D]	1xBiotin [K7]	0.0186567	0.000613418	1	1	6	Q7L2J0	Q7L2J0 [216-224]	Q7L2J0 1xBiotin [K222]	7SK snRNA methylphosphate capping enzyme OS=Homo sapiens OX=9606 GN=MEPCE PE=1 SV=1	1	1138.6	1.69	0.757023	0.0987867	1.0053	125.6	74.4	99.5	118.2	143.4	70	62.9	106	397014	486411	390249	309040	278552	639420	599901	712911	864773	421889	379139	639420		Peak Found	High	High	High	High	High	High	0.0001024	0.0008578	1.81
FALSE	High	[K].QTLQSAIKGFSPQHK.[I]	1xBiotin [K8]	0.000176622	0.000240097	1	2	2	Q08209-2	Q08209-2 [442-456]	Q08209-2 1xBiotin [K449]	Isoform 2 of Serine/threonine-protein phosphatase 2B catalytic subunit alpha isoform OS=Homo sapiens OX=9606 GN=PPP3CA	1	1895.98	1.69	0.757023	0.065231	1.18555	125.6	74.4	91.2	154.2	130.9	64.4	81.8	77.5	195976	341520	191752	153131	195203	251457	296126	500550	424914	209048	265692	251457		Peak Found	High	High	Peak Found	Peak Found	Peak Found	High	4.838e-05	4.104e-06	3.46
FALSE	High	[R].APKMSLPDVDLDLK.[G]	1xBiotin [K3]; 1xOxidation [M4]	2.88917e-06	0.000240097	1	1	6	Q09666	Q09666 [1064-1077]	Q09666 1xBiotin [K1066]	Neuroblast differentiation-associated protein AHNAK OS=Homo sapiens OX=9606 GN=AHNAK PE=1 SV=2	1	1783.9	1.69	0.757023	0.0691136	1.16044	125.6	74.4	108.2	104.8	162.9	60.8	99.3	64	108979	108769	111880	67769.5	110997	97465.3	164671	159418	247920	92516.1	151079	97465.3		High	High	High	High	High	High	High	4.838e-05	3.314e-08	4.46
FALSE	High	[R].IKQQIALDR.[A]	1xBiotin [K2]	0.00351287	0.000507563	1	1	4	Q92575	Q92575 [268-276]	Q92575 1xBiotin [K269]	UBX domain-containing protein 4 OS=Homo sapiens OX=9606 GN=UBXN4 PE=1 SV=2	1	1310.72	1.689	0.756169	0.165497	0.781211	125.6	74.4	84.1	110.5	178.6	102.7	58.6	65.5	105447	142978	152802	142612	81662	124082	159333	209557	338602	194688	111151	124082		High	High	High	Peak Found	High	Peak Found	High	9.231e-05	0.0001195	2.62
FALSE	High	[R].GGGGGGGKSSSSSSASAAAAAAAASSSASCSR.[R]	1xBiotin [K8]; 1xCarbamidomethyl [C30]	5.90025e-07	0.000240097	1	1	6	Q07065	Q07065 [71-102]	Q07065 1xBiotin [K78]	Cytoskeleton-associated protein 4 OS=Homo sapiens OX=9606 GN=CKAP4 PE=1 SV=2	1	2843.23	1.689	0.756169	0.181985	0.739963	125.6	74.4	87.7	152.5	131	77.6	107.7	43.5	72481.5	129868	73772.5	70913.4	98797.8	54345.8	109522	190341	163476	96808	134474	54345.8		High	High	High	High	High	High	High	4.838e-05	5.133e-09	5.66
FALSE	High	[K].SSDKLNLVTK.[T]	1xBiotin [K4]	0.000407895	0.000240097	1	6	6	Q8TBZ3	Q8TBZ3 [491-500]	Q8TBZ3 1xBiotin [K494]	WD repeat-containing protein 20 OS=Homo sapiens OX=9606 GN=WDR20 PE=1 SV=2	1	1330.7	1.688	0.755315	0.0606509	1.21716	125.6	74.4	118.8	95.6	187.3	70.4	72.1	55.7	238489	197772	256311	156356	160674	168913	360365	289865	567973	213450	218695	168913		High	High	High	High	High	High	High	4.838e-05	1.096e-05	3.93
FALSE	High	[R].KVNTGFLMSSYKVEAK.[G]	1xBiotin [K12]	0.000180149	0.000240097	1	2	6	Q7Z6K5-2	Q7Z6K5-2 [90-105]	Q7Z6K5-2 1xBiotin [K101]	Isoform C15orf38-AP3S2 of Arpin OS=Homo sapiens OX=9606 GN=ARPIN	2	2028.03	1.686	0.753605	0.0136629	1.86446	125.5	74.5	129	140.9	105.6	68.8	76.5	79.2	79426.3	89409.9	44309.1	46865.6	52304.5	73656	120016	131044	98186.9	63979	71192	73656		High	High	High	High	Peak Found	High	High	4.838e-05	4.205e-06	3.86
FALSE	High	[K].AGKNQGDPK.[K]	1xBiotin [K3]	0.0297464	0.000985519	1	1	2	P19338	P19338 [7-15]	P19338 1xBiotin [K9]	Nucleolin OS=Homo sapiens OX=9606 GN=NCL PE=1 SV=3	1	1140.55	1.685	0.752749	0.0692666	1.15948	125.5	74.5	103	123.1	127.9	102.7	73	70.4	13391.9	16494.9	11334.9	14772.3	10539.6	13820.7	20235.6	24175.8	25117.6	20166.6	14345.6	13820.7		Peak Found	High	High	Peak Found	Peak Found	Peak Found	High	0.0001594	0.001951	2.63
FALSE	High	[K].KTTPLLSFLK.[N]	1xBiotin [K1]	0.0238773	0.000985519	1	2	1	Q9BZI7	Q9BZI7 [196-205]	Q9BZI7 1xBiotin [K196]	Regulator of nonsense transcripts 3B OS=Homo sapiens OX=9606 GN=UPF3B PE=1 SV=1	1	1373.79	1.685	0.752749	0.882708	0.0541828	125.5	74.5	131.3	44.2	148.7	126.6	71.3	77.9	10154.2			10835.5			15343.2	5170.54	17377.5	14792.2	8333.99	9107.17		High	Not Found	Not Found	Peak Found	Not Found	Not Found	High	0.0001594	0.001307	2.29
FALSE	High	[K].QYKQTIGLDFFLR.[R]	1xBiotin [K3]	0.000367076	0.000240097	1	3	7	P51157	P51157 [40-52]	P51157 1xBiotin [K42]	Ras-related protein Rab-28 OS=Homo sapiens OX=9606 GN=RAB28 PE=1 SV=2	1	1854.96	1.685	0.752749	0.174268	0.758783	125.5	74.5	119.2	87.2	151.4	60.6	70.8	110.8	32237.2	24310	27914.3	18146.2	21243.4	45253.2	48711.5	35630	61856.7	24772.4	28914.5	45253.2		High	High	High	High	High	Peak Found	High	4.838e-05	9.703e-06	2.74
FALSE	High	[K].GKGGVTGSPEASISGSKGDLK.[S]	1xBiotin [K17]	6.03189e-05	0.000240097	1	1	4	Q09666	Q09666 [5724-5744]	Q09666 1xBiotin [K5740]	Neuroblast differentiation-associated protein AHNAK OS=Homo sapiens OX=9606 GN=AHNAK PE=1 SV=2	2	2158.08	1.684	0.751892	0.678752	0.168289	125.5	74.5	91.7	232.3	31.5	54.5	26.3	163.8	17391.5	45402.3		11428.3		46924.6	26279.2	66544.1	9012.07	15601.4	7526.17	46924.6		Peak Found	High	Not Found	High	High	High	High	4.838e-05	1.171e-06	3.84
FALSE	High	[-].MVKVTFNSALAQK.[E]	1xBiotin [K3]; 1xMet-loss [N-Term]	4.91714e-05	0.000240097	1	2	11	Q9Y287	Q9Y287 [1-13]	Q9Y287 1xBiotin [K3]; 1xMet-loss [N-Term]	Integral membrane protein 2B OS=Homo sapiens OX=9606 GN=ITM2B PE=1 SV=1	1	1531.83	1.684	0.751892	0.0515494	1.28778	125.5	74.5	125.2	172.2	95.7	83	49.6	74.3	457859	649177	238524	335844	201337	410762	691839	951468	528556	458481	274041	410762		High	High	High	High	High	High	High	4.838e-05	9.22e-07	3.82
FALSE	High	[K].LMKQSSVR.[L]	1xBiotin [K3]; 1xOxidation [M2]	0.0225241	0.000985519	1	2	10	Q709C8	Q709C8 [3738-3745]	Q709C8 1xBiotin [K3740]	Vacuolar protein sorting-associated protein 13C OS=Homo sapiens OX=9606 GN=VPS13C PE=1 SV=1	1	1190.6	1.683	0.751035	0.0956454	1.01934	125.4	74.6	109.3	91.2	193.1	87.5	65	53.9	71005	61095.1	85512.8	62924.6	46846.4	52906.8	107291	89544.3	189492	85902.1	63763	52906.8		High	High	High	High	High	High	High	0.0001594	0.001179	1.98
FALSE	High	[-].MAKSLLK.[T]	1xBiotin [K3]; 1xMet-loss+Acetyl [N-Term]	0.113606	0.00551514	1	3	2	Q9NTX5-2	Q9NTX5-2 [1-7]	Q9NTX5-2 1xBiotin [K3]; 1xMet-loss+Acetyl [N-Term]	Isoform 2 of Ethylmalonyl-CoA decarboxylase OS=Homo sapiens OX=9606 GN=ECHDC1	1	927.533	1.682	0.750178	0.0884927	1.05309	125.4	74.6	119.5	120.8	115.1	103.2	71.1	70.4	98174.9	102290	64470.9	93799.2	64796.6	87331.2	148345	149921	142864	128051	88195.1	87331.2		High	Peak Found	Peak Found	Peak Found	High	Peak Found	High	0.001318	0.01748	2.16
FALSE	High	[R].SSSDTSKSTYSLTR.[R]	1xBiotin [K7]	0.00012872	0.000240097	1	1	5	Q9BSW7	Q9BSW7 [94-107]	Q9BSW7 1xBiotin [K100]	Synaptotagmin-17 OS=Homo sapiens OX=9606 GN=SYT17 PE=1 SV=1	1	1745.8	1.68	0.748461	0.0554962	1.25574	125.4	74.6	125	130.9	102.5	67.3	99.9	74.4	39832.7	43010.9	22264.1	23721.7	35343.8	35818.8	60188.4	63039.1	49336.2	32383.8	48106.7	35818.8		High	High	High	Peak Found	High	High	High	4.838e-05	2.852e-06	2.79
FALSE	High	[K].ASGANYSFHKESGR.[F]	1xBiotin [K10]	0.001186	0.000240097	1	5	6	Q9UJU6	Q9UJU6 [135-148]	Q9UJU6 1xBiotin [K144]	Drebrin-like protein OS=Homo sapiens OX=9606 GN=DBNL PE=1 SV=1	1	1736.78	1.678	0.746743	0.160921	0.793387	125.3	74.7	102.8	136.3	113.8	114.9	64.4	67.8	124830	170712	94248.5	154461	86860.5	124444	188621	250204	208850	210863	118226	124444		High	High	High	High	Peak Found	High	High	4.838e-05	3.733e-05	4.22
FALSE	High	[K].GPMKLGAR.[K]	1xBiotin [K4]	0.0875739	0.00477816	1	3	1	Q96KG9	Q96KG9 [798-805]	Q96KG9 1xBiotin [K801]	N-terminal kinase-like protein OS=Homo sapiens OX=9606 GN=SCYL1 PE=1 SV=1	1	1055.55	1.676	0.745022	0.150295	0.823055	125.3	74.7	149.6	133.1	81.1	94.4	79.4	62.5	60341	55346.5	22304.1	42161.5	35560.7	38098.4	91177.2	81118.9	49424.7	57557.1	48402	38098.4		Peak Found	High	Peak Found	Peak Found	Peak Found	Peak Found	High	0.001113	0.01182	2.24
FALSE	High	[R].DYSKKPTPDK.[C]	1xBiotin [K4]	0.000954296	0.000240097	1	1	20	O94903	O94903 [251-260]	O94903 1xBiotin [K254]	Pyridoxal phosphate homeostasis protein OS=Homo sapiens OX=9606 GN=PLPBP PE=1 SV=1	1	1404.68	1.676	0.745022	0.00260984	2.58339	125.3	74.7	125.7	117.6	143.6	76	62	75	314409	303260	244900	210511	172127	283509	475082	444474	542686	287381	234283	283509		High	High	High	High	High	High	High	4.838e-05	2.928e-05	2.09
FALSE	High	[K].HSKNITQR.[G]	1xBiotin [K3]	0.0273523	0.000985519	1	2	11	Q9Y6X1	Q9Y6X1 [14-21]	Q9Y6X1 1xBiotin [K16]	Stress-associated endoplasmic reticulum protein 1 OS=Homo sapiens OX=9606 GN=SERP1 PE=1 SV=1	1	1209.62	1.674	0.7433	0.00035039	3.45545	125.2	74.8	118.3	131.1	124.8	79.9	74.5	71.4	353125	403533	254045	263904	247029	322010	533582	591440	562951	360271	336233	322010		High	High	Peak Found	High	High	High	High	0.0001594	0.001668	2.09
FALSE	High	[R].NKSVSPTVNPMSTAMQNER.[NR]	1xBiotin [K2]; 1xOxidation [M]	9.40133e-06	0.000240097	1	2	41	Q13873	Q13873 [511-529]	Q13873 1xBiotin [K512]	Bone morphogenetic protein receptor type-2 OS=Homo sapiens OX=9606 GN=BMPR2 PE=1 SV=2	1	2333.07	1.674	0.7433	0.214192	0.669196	125.2	74.8	146	139	76.3	100.3	83	55.5	673478	660839	240084	511996	425050	386536	1.01765e+06	968561	532014	698955	578539	386536		High	High	High	High	High	High	High	4.838e-05	1.322e-07	4.32
FALSE	High	[K].AECWSQKMSNK.[Q]	1xBiotin [K7]; 1xCarbamidomethyl [C3]; 1xOxidation [M8]	0.0650599	0.00312816	1	2	3	Q8IZH2	Q8IZH2 [1302-1312]	Q8IZH2 1xBiotin [K1308]	5'-3' exoribonuclease 1 OS=Homo sapiens OX=9606 GN=XRN1 PE=1 SV=1	1	1610.68	1.674	0.7433	0.0240662	1.61859	125.2	74.8	112.2	118.9	161.8	71.1	71.3	64.6	19079.8	20850.6	18757.7		13467.8	16608.4	28830.2	30559.8	41566.1	18258.1	18331.1	16608.4		High	Peak Found	High	Not Found	High	Peak Found	High	0.0006948	0.007679	2
FALSE	High	[K].GTPGKGATPAPPGK.[A]	1xBiotin [K5]	0.00012872	0.000240097	1	8	14	Q13428	Q13428 [309-322]	Q13428 1xBiotin [K313]	Treacle protein OS=Homo sapiens OX=9606 GN=TCOF1 PE=1 SV=3	1	1461.75	1.673	0.742437	0.00868631	2.06116	125.2	74.8	127.7	130.4	105.8	76.3	74.4	85.4	724998	763461	409708	479598	469314	733304	1.0955e+06	1.11897e+06	907892	654728	638787	733304		High	High	High	High	High	High	High	4.838e-05	2.832e-06	2.83
FALSE	High	[K].KTGSPGSPGAGGVQSTAK.[K]	1xBiotin [K1]	0.000289547	0.000240097	1	2	6	O43237	O43237 [440-457]	O43237 1xBiotin [K440]	Cytoplasmic dynein 1 light intermediate chain 2 OS=Homo sapiens OX=9606 GN=DYNC1LI2 PE=1 SV=1	1	1812.89	1.673	0.742437	0.0124024	1.9065	125.2	74.8	104.3	132.1	126.5	86.3	75.6	75.3	20528.2	26808	16984.6	18812	16531.1	22396.1	31018.8	39291.2	37637	25681.4	22500.5	22396.1		High	High	High	High	High	High	High	4.838e-05	7.349e-06	2.52
FALSE	High	[K].DKNEATVSTGKIAK.[G]	1xBiotin [K11]	3.76079e-06	0.000240097	2	3	15	Q9Y450-2; Q9Y450	Q9Y450-2 [130-143]; Q9Y450 [130-143]	Q9Y450-2 1xBiotin [K140]; Q9Y450 1xBiotin [K140]	Isoform 2 of HBS1-like protein OS=Homo sapiens OX=9606 GN=HBS1L HBS1-like protein OS=Homo sapiens OX=9606 GN=HBS1L PE=1 SV=1	2	1687.87	1.673	0.742437	0.0130399	1.88473	125.2	74.8	109.1	123.4	158.3	73.8	77.7	57.8	411233	479582	406990	307839	325247	329358	621386	702901	901870	420249	442696	329358	Shared	High	High	High	High	High	High	High	4.838e-05	4.5e-08	4.38
FALSE	High	[K].AKLMTPNGPEVHG.[-]	1xBiotin [K2]; 1xOxidation [M4]	0.00232123	0.000240097	1	1	14	O75324	O75324 [76-88]	O75324 1xBiotin [K77]	Stannin OS=Homo sapiens OX=9606 GN=SNN PE=1 SV=1	1	1592.76	1.67	0.739848	0.163988	0.785188	125.1	74.9	80.9	129	158.1	79.9	77.3	74.7	101112	166211	134723	110446	107140	141087	152784	243608	298540	150776	145829	141087		High	High	High	High	High	High	High	4.838e-05	7.84e-05	2.95
FALSE	High	[R].DLKTVSK.[D]	1xBiotin [K3]	0.05997	0.0027961	1	4	5	Q5VZ89	Q5VZ89 [1170-1176]	Q5VZ89 1xBiotin [K1172]	DENN domain-containing protein 4C OS=Homo sapiens OX=9606 GN=DENND4C PE=1 SV=3	1	1016.54	1.67	0.739848	0.0856718	1.06716	125.1	74.9	115.4	129.9	126	98.1	55.2	75.4	95523	110859	71140.2	89928.8	50788.5	94388.1	144338	162481	157643	122767	69128.6	94388.1		High	High	High	High	Peak Found	High	High	0.000586	0.006757	2.2
FALSE	High	[R].KVLPMSIAR.[H]	1xBiotin [K1]; 1xOxidation [M5]	0.012534	0.000613418	1	3	3	Q05209	Q05209 [644-652]	Q05209 1xBiotin [K644]	Tyrosine-protein phosphatase non-receptor type 12 OS=Homo sapiens OX=9606 GN=PTPN12 PE=1 SV=3	1	1256.69	1.67	0.739848	0.0389826	1.40913	125.1	74.9	106.8	200.5	110.9	73.4	66.4	42.1	56265.5	108911	39826.5	42797.4	38833	33478.8	85019	159625	88253.6	58425.2	52855.9	33478.8		High	High	High	Peak Found	Peak Found	Peak Found	High	0.0001024	0.0004688	2.05
FALSE	High	[K].SSKASLGSLEGEAEAEASSPK.[G]	1xBiotin [K3]	2.75252e-08	0.000240097	1	1	9	Q09666	Q09666 [5745-5765]	Q09666 1xBiotin [K5747]	Neuroblast differentiation-associated protein AHNAK OS=Homo sapiens OX=9606 GN=AHNAK PE=1 SV=2	1	2261.06	1.669	0.738984	0.465364	0.332207	125.1	74.9	137.3	120.7	78.9	30.8	72.3	160.1	187300	169637	73327.6	46503.2	109418	329886	283016	248629	162490	63484.2	148930	329886		High	High	High	High	High	High	High	4.838e-05	1.397e-10	5.92
FALSE	High	[R].ALQQNGAPGIAKVK.[A]	1xBiotin [K12]	2.3657e-05	0.000240097	1	2	11	Q9BW60	Q9BW60 [264-277]	Q9BW60 1xBiotin [K275]	Elongation of very long chain fatty acids protein 1 OS=Homo sapiens OX=9606 GN=ELOVL1 PE=1 SV=1	1	1620.89	1.667	0.737254	0.0211884	1.6739	125	75	101.8	126.7	135.7	86	76	73.8	296413	380495	269446	277392	245722	324801	447889	557674	597079	378685	334454	324801		High	High	High	High	High	High	High	4.838e-05	3.895e-07	3.59
FALSE	High	[R].KNQIEIK.[L]	1xBiotin [K1]	0.0528697	0.00227016	1	2	2	Q9NYJ8	Q9NYJ8 [323-329]	Q9NYJ8 1xBiotin [K323]	TGF-beta-activated kinase 1 and MAP3K7-binding protein 2 OS=Homo sapiens OX=9606 GN=TAB2 PE=1 SV=1	1	1098.6	1.667	0.737254	0.0109814	1.95934	125	75	121.6	119.9	130.3	86.5	68.8	72.9	35517.6	36110.9	25948.5	27949.4	22308.8	32187.3	53668.3	52926.1	57500.5	38155.4	30364.7	32187.3		Peak Found	Peak Found	High	High	Peak Found	Peak Found	High	0.0004176	0.005529	2.47
FALSE	High	[R].MMSTGSKK.[S]	1xBiotin [K]; 1xOxidation [M]	0.0197811	0.000613418	1	2	19	O75976	O75976 [1350-1357]	O75976 1xBiotin [K]	Carboxypeptidase D OS=Homo sapiens OX=9606 GN=CPD PE=1 SV=2	1	1111.49	1.667	0.737254	0.297889	0.525946	125	75	135	150.6	70.4	81	74.1	88.8	198523	228311	70583	131842	120939	197169	299975	334625	156408	179986	164611	197169		High	High	High	High	High	High	High	0.0001024	0.0009516	2.15
FALSE	High	[K].VAKGPMK.[L]	1xBiotin [K3]; 1xOxidation [M6]	0.0897435	0.00477816	1	3	2	Q96KG9	Q96KG9 [795-801]	Q96KG9 1xBiotin [K797]	N-terminal kinase-like protein OS=Homo sapiens OX=9606 GN=SCYL1 PE=1 SV=1	1	972.501	1.665	0.735522	0.0872524	1.05922	125	75	112	128.1	145	76.9	92.5	45.5	23846.6	28109.4	21039.4	18120.7	21861.3	14624.7	36033	41198.7	46622.2	24737.6	29755.6	14624.7		Peak Found	High	High	Peak Found	Peak Found	Peak Found	High	0.001136	0.01223	1.7
FALSE	High	[K].GSSSASIVKGQHEMSEMDGR.[W]	1xBiotin [K9]; 2xOxidation [M14; M17]	3.58349e-05	0.000240097	1	1	15	Q14126	Q14126 [698-717]	Q14126 1xBiotin [K706]	Desmoglein-2 OS=Homo sapiens OX=9606 GN=DSG2 PE=1 SV=2	1	2351.01	1.665	0.735522	0.183743	0.735788	125	75	110.1	84.5	179.9	50.1	109.3	66.1	390890	309432	435710	196873	430826	354737	590647	453521	965512	268763	586400	354737		High	Peak Found	High	High	High	High	High	4.838e-05	6.33e-07	3.83
FALSE	High	[-].MATSNLLKNK.[G]	1xBiotin [K8]; 1xMet-loss+Acetyl [N-Term]	0.00605879	0.000613418	1	1	3	Q93034	Q93034 [1-10]	Q93034 1xBiotin [K8]; 1xMet-loss+Acetyl [N-Term]	Cullin-5 OS=Homo sapiens OX=9606 GN=CUL5 PE=1 SV=4	1	1256.67	1.665	0.735522	0.253964	0.595228	125	75	179.1	122	109.7	105.5	73.3	10.4	64555.2	45352.7	26975	42099.2	29331.7		97544.9	66471.4	59775.3	57472	39923.6	5642.08		High	High	High	Peak Found	Peak Found	Not Found	High	0.0001024	0.000203	3.29
FALSE	High	[K].NKHIFFTK.[E]	1xBiotin [K2]	0.053542	0.00245158	1	1	6	Q96RS0	Q96RS0 [492-499]	Q96RS0 1xBiotin [K493]	Trimethylguanosine synthase OS=Homo sapiens OX=9606 GN=TGS1 PE=1 SV=3	1	1260.66	1.664	0.734655	0.00843353	2.07399	124.9	75.1	108.2	123.5	140	70.7	83.2	74.3	78711.3	92652.7	69460	56955.7	67195	81610.5	118935	135797	153920	77753.5	91459.5	81610.5		High	High	High	High	High	High	High	0.0004454	0.005657	2.76
FALSE	High	[R].EKFILPEGASQGMTPFR.[S]	1xBiotin [K2]; 1xOxidation [M13]	5.78472e-07	0.000240097	1	5	12	Q9UPN3	Q9UPN3 [7200-7216]	Q9UPN3 1xBiotin [K7201]	Microtubule-actin cross-linking factor 1, isoforms 1/2/3/5 OS=Homo sapiens OX=9606 GN=MACF1 PE=1 SV=4	1	2150.04	1.664	0.734655	0.436277	0.360237	124.9	75.1	67.8	121.5	153.3	63.4	120.9	73	144821	267655	223292	150025	286809	235802	218829	392289	494803	204808	390378	235802		High	High	High	High	High	High	High	4.838e-05	5.003e-09	4.7
FALSE	High	[R].AKTPVTLK.[Q]	1xBiotin [K2]	0.0384637	0.00157092	1	3	5	P42167	P42167 [206-213]	P42167 1xBiotin [K207]	Lamina-associated polypeptide 2, isoforms beta/gamma OS=Homo sapiens OX=9606 GN=TMPO PE=1 SV=2	1	1083.62	1.664	0.734655	0.0147126	1.83231	124.9	75.1	125.7	109.1	140.3	77.2	72.1	75.6	239505	214326	182240	162777	152536	217548	361900	314127	403835	222217	207617	217548		High	High	High	High	Peak Found	High	High	0.0002496	0.003139	2.2
FALSE	High	[K].KVSYSHIQSK.[C]	1xBiotin [K1]	1.42409e-05	0.000240097	1	4	6	P27816	P27816 [998-1007]	P27816 1xBiotin [K998]	Microtubule-associated protein 4 OS=Homo sapiens OX=9606 GN=MAP4 PE=1 SV=3	1	1402.71	1.663	0.733788	0.00372489	2.42889	124.9	75.1	125.7	124.4	113.9	74.8	74.4	86.9	44038.9	44922.5	27203.7	28999	28947.7	45989.4	66544.1	65840.8	60282.1	39588.2	39400.9	45989.4		High	High	High	High	High	High	High	4.838e-05	2.142e-07	3.5
FALSE	High	[K].ESFGGQGTKGK.[D]	1xBiotin [K9]	0.00380114	0.000507563	1	3	2	A4D1P6	A4D1P6 [292-302]	A4D1P6 1xBiotin [K300]	WD repeat-containing protein 91 OS=Homo sapiens OX=9606 GN=WDR91 PE=1 SV=2	1	1321.62	1.662	0.73292	0.926147	0.03332	124.9	75.1	187.7	150.8	9.4	31.2	130.1	90.7	74964.4	62080.6			57682.9	54736.2	113274	90988.6	5695.63	18819.1	78512.6	54736.2		High	Peak Found	Not Found	Not Found	Peak Found	High	High	9.231e-05	0.000129	2.36
FALSE	High	[R].KIHVTPLIPGK.[S]	1xBiotin [K1]	0.000424346	0.000240097	1	1	6	Q9H0L4	Q9H0L4 [194-204]	Q9H0L4 1xBiotin [K194]	Cleavage stimulation factor subunit 2 tau variant OS=Homo sapiens OX=9606 GN=CSTF2T PE=1 SV=1	1	1428.84	1.662	0.73292	0.177209	0.751514	124.9	75.1	120.6	78.6	172.1	96.8	72.5	59.4	242246	162929	235860	215255	161790	180266	366041	238798	522654	293857	220213	180266		High	High	High	High	High	High	High	4.838e-05	1.147e-05	3.76
FALSE	High	[K].KTYITDPVSAPCAPPLQPK.[G]	1xBiotin [K1]; 1xCarbamidomethyl [C12]	0.000747864	0.000240097	1	1	2	Q93052	Q93052 [353-371]	Q93052 1xBiotin [K353]	Lipoma-preferred partner OS=Homo sapiens OX=9606 GN=LPP PE=1 SV=1	1	2309.17	1.661	0.732052	0.59914	0.222472	124.8	75.2	123.1	47.6	182.2	74.1	55	118.1	29317.3		29592.9	19535.9		42509.3	44299.4	17152.8	65576.5	26669.6	19796.9	42509.3		Peak Found	High	Peak Found	High	Not Found	Peak Found	High	4.838e-05	2.214e-05	3.1
FALSE	High	[K].SSKSMHNVTHNLEEDEEEVTKR.[N]	1xBiotin [K3]; 1xOxidation [M5]	3.49025e-05	0.000240097	1	1	1	Q5T0W9	Q5T0W9 [706-727]	Q5T0W9 1xBiotin [K708]	Protein FAM83B OS=Homo sapiens OX=9606 GN=FAM83B PE=1 SV=1	2	2841.28	1.661	0.732052	0.131242	0.881928	124.8	75.2	85.9	245.9	92.9	43.9	55.9	75.5		35781.8					18320	52443.8	19802.7	9368.76	11925	16089.9		Not Found	High	Not Found	Not Found	Not Found	Not Found	High	4.838e-05	6.159e-07	2.47
FALSE	High	[K].LKEIDSK.[E]	1xBiotin [K2]	0.0788813	0.00413	1	1	7	Q14739	Q14739 [177-183]	Q14739 1xBiotin [K178]	Delta(14)-sterol reductase LBR OS=Homo sapiens OX=9606 GN=LBR PE=1 SV=2	1	1058.56	1.66	0.731183	0.0336648	1.47282	124.8	75.2	103.5	126.7	142.6	76.3	74.2	76.7	577049	728309	542081	470938	459216	646447	871939	1.06745e+06	1.20122e+06	642905	625042	646447		High	High	High	High	Peak Found	High	High	0.001013	0.01016	2.05
FALSE	High	[R].KAEELDRR.[E]	1xBiotin [K1]	0.00308006	0.000240097	1	2	7	O14828	O14828 [109-116]	O14828 1xBiotin [K109]	Secretory carrier-associated membrane protein 3 OS=Homo sapiens OX=9606 GN=SCAMP3 PE=1 SV=3	2	1242.63	1.66	0.731183	0.0151694	1.81903	124.8	75.2	125.8	105.6	133.6	90.6	75.8	68.8	227517	196896	164771	181357	152143	187978	343785	288581	365125	247582	207084	187978		High	High	High	High	High	Peak Found	High	4.838e-05	0.000105	2.14
FALSE	High	[K].VTSKCGSLGNIHHKPGGGQVEVK.[S]	1xBiotin [K4]; 1xCarbamidomethyl [C5]	0.00099933	0.000240097	2	9	8	P10636; P10636-5	P10636 [635-657]; P10636-5 [287-309]	P10636 1xBiotin [K638]; P10636-5 1xBiotin [K290]	Microtubule-associated protein tau OS=Homo sapiens OX=9606 GN=MAPT PE=1 SV=5 Isoform Tau-C of Microtubule-associated protein tau OS=Homo sapiens OX=9606 GN=MAPT	1	2615.32	1.659	0.730314	0.434417	0.362094	124.8	75.2	121.3	114.4	90.7	135.7	68.9	69	86125	83755	43924.2	106628	54279.3	73980.2	130138	122756	97333.9	145564	73879.9	73980.2	Shared	High	High	High	High	High	High	High	4.838e-05	3.08e-05	3.84
FALSE	High	[K].YCKSSK.[G]	1xBiotin [K3]; 1xCarbamidomethyl [C2]	0.119152	0.0063406	1	1	2	Q8WXX5	Q8WXX5 [242-247]	Q8WXX5 1xBiotin [K244]	DnaJ homolog subfamily C member 9 OS=Homo sapiens OX=9606 GN=DNAJC9 PE=1 SV=1	1	998.443	1.659	0.730314	0.0346408	1.46041	124.8	75.2	106.8	121.9	139.3	63.8	73.5	94.8	6576.74	7739.04	5850.63		5023.57	8817.48	9937.67	11342.7	12964.7	5934.99	6837.62	8817.48		High	High	Peak Found	Not Found	Peak Found	Peak Found	High	0.00147	0.01894	0.96
FALSE	High	[K].HLTSMATSYFGKQFLR.[Q]	1xBiotin [K12]; 1xOxidation [M5]	2.07797e-06	0.000240097	1	2	7	Q9NYZ1	Q9NYZ1 [181-196]	Q9NYZ1 1xBiotin [K192]	Golgi apparatus membrane protein TVP23 homolog B OS=Homo sapiens OX=9606 GN=TVP23B PE=1 SV=2	1	2129.03	1.658	0.729444	0.12104	0.917071	124.8	75.2	99.7	90.7	229.9	55.1	64.5	60.1	107525	100917	169173	65831.9	77239	97969.4	162474	147909	374879	89871	105131	97969.4		High	High	High	Peak Found	High	High	High	4.838e-05	2.24e-08	4.39
FALSE	High	[K].YQLEKTQR.[F]	1xBiotin [K5]	0.0157507	0.000613418	1	3	4	P49959	P49959 [476-483]	P49959 1xBiotin [K480]	Double-strand break repair protein MRE11 OS=Homo sapiens OX=9606 GN=MRE11 PE=1 SV=3	1	1291.65	1.658	0.729444	0.00531942	2.27414	124.8	75.2	119.5	122.7	128.8	84.3	70.7	74	37030.9	39184.2	27197.4	28907.2	24314.4	34630.8	55954.9	57430.4	60268.2	39462.9	33094.4	34630.8		High	High	Peak Found	High	Peak Found	High	High	0.0001024	0.000659	2.08
FALSE	High	[R].HNHFIKTAQPYRPK.[I]	1xBiotin [K6]	0.0163788	0.000613418	1	1	7	Q96QT4	Q96QT4 [577-590]	Q96QT4 1xBiotin [K582]	Transient receptor potential cation channel subfamily M member 7 OS=Homo sapiens OX=9606 GN=TRPM7 PE=1 SV=1	1	1963.01	1.658	0.729444	0.216845	0.663851	124.8	75.2	115.9	85.3	152.4	114.7	69.9	61.9	132242	100375	118573	144829	88527.9	106686	199822	147115	262753	197715	120496	106686		High	High	High	High	High	High	High	0.0001024	0.0006973	2.42
FALSE	High	[K].AYSFKEQIIELELKEEIK.[K]	1xBiotin [K5]	1.96668e-08	0.000240097	1	1	6	Q92616	Q92616 [798-815]	Q92616 1xBiotin [K802]	eIF-2-alpha kinase activator GCN1 OS=Homo sapiens OX=9606 GN=GCN1 PE=1 SV=6	2	2436.27	1.658	0.729444	0.899576	0.0459621	124.7	75.3	132.2	134	27.5	43.8	79.8	182.6	50794.9	53084.6		18642.1	34015.6	105990	76752.6	77803.7	15953.4	25449.4	46298.9	105990		High	High	High	High	High	High	High	4.838e-05	9.425e-11	5.45
FALSE	High	[K].SKQPLPSAPENNPEEELASK.[Q]	1xBiotin [K2]	0.00235198	0.000240097	1	1	2	O14965	O14965 [98-117]	O14965 1xBiotin [K99]	Aurora kinase A OS=Homo sapiens OX=9606 GN=AURKA PE=1 SV=2	1	2391.15	1.658	0.729444	0.0246836	1.60759	124.7	75.3	113.1	163.6	111.1	85.9	68.2	58	85314.2	127201	57136.9	71724	57133.4	66036	128912	186432	126613	97914.6	77764.6	66036		Peak Found	Peak Found	High	Peak Found	High	Peak Found	High	4.838e-05	7.952e-05	3.15
FALSE	High	[R].SKTFTGR.[F]	1xBiotin [K2]	0.0914029	0.00493423	1	4	5	Q5VZ89	Q5VZ89 [1303-1309]	Q5VZ89 1xBiotin [K1304]	DENN domain-containing protein 4C OS=Homo sapiens OX=9606 GN=DENND4C PE=1 SV=3	1	1022.51	1.657	0.728574	0.0619566	1.20791	124.7	75.3	113.2	98.1	165	68.3	91.3	64.1	145594	130068	144641	97245.6	130353	124459	219997	190635	320517	132756	177424	124459		High	High	High	High	Peak Found	High	High	0.001163	0.01257	1.81
FALSE	High	[R].KSAPATGGVK.[K]	1xBiotin [K1]	0.05775	0.00261013	1	4	1	Q5TEC6	Q5TEC6 [28-37]	Q5TEC6 1xBiotin [K28]	Histone HIST2H3PS2 OS=Homo sapiens OX=9606 GN=H3-2 PE=1 SV=1	1	1141.6	1.657	0.728574	0.0299234	1.52399	124.7	75.3	131.5	126.2	125.1	82.8	76.2	58.3	32870.4	32513.2	21316.2	22907.8	21133.9	22004.3	49668.2	47653	47235.6	31272.8	28765.5	22004.3		Peak Found	High	Peak Found	Peak Found	Peak Found	Peak Found	High	0.0005298	0.006355	2.09
FALSE	High	[R].LFSQGQDVSNKVK.[A]	1xBiotin [K11]	0.0240325	0.000985519	1	3	1	P55196	P55196 [1797-1809]	P55196 1xBiotin [K1807]	Afadin OS=Homo sapiens OX=9606 GN=AFDN PE=1 SV=3	1	1675.85	1.656	0.727703	0.320186	0.494597	124.7	75.3	116.1	135.6	98.9	41.7	137.5	70.1	34063.2	41020.7	19795.6		44785.3	31090.3	51470.6	60122.1	43866	18492.4	60957.6	31090.3		Peak Found	Peak Found	Peak Found	Not Found	High	Peak Found	High	0.0001594	0.001333	2.72
FALSE	High	[R].TFSLKGMTTK.[L]	1xBiotin [K5]	0.00168133	0.000240097	1	2	6	O95219	O95219 [352-361]	O95219 1xBiotin [K356]	Sorting nexin-4 OS=Homo sapiens OX=9606 GN=SNX4 PE=1 SV=1	1	1339.67	1.654	0.725959	0.0902972	1.04433	124.6	75.4	123	159.6	90.6	74.4	69.6	82.8	191290	255807	96068	127990	120195	194449	289045	374924	212882	174727	163599	194449		High	High	High	High	High	High	High	4.838e-05	5.525e-05	2.75
FALSE	High	[R].KAASLTEDRDR.[G]	1xBiotin [K1]	0.00108153	0.000240097	1	8	6	Q04637	Q04637 [1206-1216]	Q04637 1xBiotin [K1206]	Eukaryotic translation initiation factor 4 gamma 1 OS=Homo sapiens OX=9606 GN=EIF4G1 PE=1 SV=4	2	1487.73	1.653	0.725087	0.060097	1.22115	124.6	75.4	129.3	123.2	100	101.1	72	74.5	154296	151555	81367.6	133519	95415.2	134412	233146	222128	180307	182275	129870	134412		High	High	High	High	High	High	High	4.838e-05	3.355e-05	2.45
FALSE	High	[R].KTVTYEDPQAVGGLASALDNRK.[Q]	1xBiotin [K1]	4.13249e-10	0.000240097	1	5	4	Q6ZVM7	Q6ZVM7 [400-421]	Q6ZVM7 1xBiotin [K400]	TOM1-like protein 2 OS=Homo sapiens OX=9606 GN=TOM1L2 PE=1 SV=1	2	2559.29	1.651	0.72334	0.0382279	1.41762	124.6	75.4	97.5	125.1	139.1	72.2	75.8	90.3	88136.7	116532	85738	72202.9	76001.5	123296	133177	170795	189991	98568.4	103446	123296		High	High	Peak Found	Peak Found	High	High	High	4.838e-05	1.014e-12	5.6
FALSE	High	[K].SLTINGKEQLLR.[L]	1xBiotin [K7]	9.19725e-05	0.000240097	1	1	9	O75190-2	O75190-2 [226-237]	O75190-2 1xBiotin [K232]	Isoform B of DnaJ homolog subfamily B member 6 OS=Homo sapiens OX=9606 GN=DNAJB6	1	1597.87	1.65	0.722466	0.0570226	1.24395	124.5	75.5	103.6	112.7	157.2	61	68.3	97.2	538524	604017	557329	351184	394179	763576	813726	885281	1.23501e+06	479422	536520	763576		High	High	High	High	High	High	High	4.838e-05	1.914e-06	3.63
FALSE	High	[R].TKITWMK.[A]	1xBiotin [K2]	0.0384637	0.00157092	1	2	9	Q9UEY8-2	Q9UEY8-2 [464-470]	Q9UEY8-2 1xBiotin [K465]	Isoform 1 of Gamma-adducin OS=Homo sapiens OX=9606 GN=ADD3	1	1133.58	1.648	0.720716	0.533796	0.272625	124.5	75.5	147.6	144.3	56.1	92.9	71.6	87.5	376079	378983	97499.3	262024	202467	336986	568268	555458	216054	357704	275579	336986		High	High	High	High	High	High	High	0.0002496	0.003146	2.34
FALSE	High	[R].HTLDGAACLLNSNKYFPSR.[V]	1xBiotin [K14]; 1xCarbamidomethyl [C8]	2.37587e-07	0.000240097	1	3	13	Q9Y3A3	Q9Y3A3 [127-145]	Q9Y3A3 1xBiotin [K140]	MOB-like protein phocein OS=Homo sapiens OX=9606 GN=MOB4 PE=1 SV=1	1	2390.14	1.648	0.720716	0.349956	0.455987	124.5	75.5	113.1	73.9	160.7	68.6	67.7	115.9	595962	401620	577650	400248	396306	923297	900518	588636	1.28004e+06	546402	539415	923297		High	High	High	High	High	High	High	4.838e-05	1.754e-09	6.86
FALSE	High	[K].TVQGSGHQEHINIHKLR.[E]	1xBiotin [K15]	0.000122109	0.000240097	1	3	16	Q14247	Q14247 [43-59]	Q14247 1xBiotin [K57]	Src substrate cortactin OS=Homo sapiens OX=9606 GN=CTTN PE=1 SV=2	1	2180.11	1.648	0.720716	0.0103202	1.98631	124.5	75.5	116.2	119.4	144.9	76.2	70.8	72.5	286706	303817	243771	208001	193817	270263	433222	445291	540184	283955	263806	270263		High	High	High	High	High	High	High	4.838e-05	2.667e-06	2.94
FALSE	High	[K].ALKLLTTGRE.[-]	1xBiotin [K3]	0.0222338	0.000825925	1	2	5	Q9NP79	Q9NP79 [298-307]	Q9NP79 1xBiotin [K300]	Vacuolar protein sorting-associated protein VTA1 homolog OS=Homo sapiens OX=9606 GN=VTA1 PE=1 SV=1	2	1327.74	1.647	0.719841	0.120991	0.917246	124.5	75.5	89.1	143.2	124.8	102.6	75.8	64.6	78377	129963	74901.1	99934.5	74018.5	85883.8	118430	190481	165977	136426	100747	85883.8		High	High	Peak Found	Peak Found	High	High	High	0.0001356	0.001163	2.79
FALSE	High	[K].LFGAGGGKAGK.[G]	1xBiotin [K8]	0.00112512	0.000240097	1	1	6	Q9H444	Q9H444 [7-17]	Q9H444 1xBiotin [K14]	Charged multivesicular body protein 4b OS=Homo sapiens OX=9606 GN=CHMP4B PE=1 SV=1	1	1188.62	1.647	0.719841	0.155331	0.808743	124.4	75.6	83.7	116.3	166.5	97.7	65.1	70.6	143584	205709	194791	185525	123915	183065	216960	301499	431648	253271	168661	183065		High	High	High	High	High	High	High	4.838e-05	3.512e-05	3.42
FALSE	High	[K].YLYQKIMFGK.[R]	1xBiotin [K5]; 1xOxidation [M7]	0.00133526	0.000240097	1	2	2	O00541	O00541 [546-555]	O00541 1xBiotin [K550]	Pescadillo homolog OS=Homo sapiens OX=9606 GN=PES1 PE=1 SV=1	1	1532.76	1.647	0.719841	0.107962	0.966731	124.4	75.6	93.4	101.4	202.4	61.6	90.3	51.1	20761.2	23239.8	30688.8	15153.7	22286.9		31370.8	34061.4	68004.9	20687.2	30334.9	17160.9		High	Peak Found	High	Peak Found	Peak Found	Not Found	High	4.838e-05	4.274e-05	2.49
FALSE	High	[K].ELAAEDEQVFLMKQQSLLAK.[Q]	1xBiotin [K13]; 1xOxidation [M12]	0.00288402	0.000240097	1	2	2	O43237	O43237 [353-372]	O43237 1xBiotin [K365]	Cytoplasmic dynein 1 light intermediate chain 2 OS=Homo sapiens OX=9606 GN=DYNC1LI2 PE=1 SV=1	1	2533.27	1.646	0.718964	0.891592	0.0498341	124.4	75.6	97.2	52.2	99.5	22.5	59.1	269.4	13100.3					54846	19795	10628.1	20257.2	4589.13	12025.8	54846		Peak Found	Not Found	High	Not Found	Not Found	High	High	4.838e-05	9.847e-05	3.15
FALSE	High	[R].VVGKPAQLGTQR.[S]	1xBiotin [K4]	0.00459889	0.000613418	1	2	5	Q9C0C2	Q9C0C2 [824-835]	Q9C0C2 1xBiotin [K827]	182 kDa tankyrase-1-binding protein OS=Homo sapiens OX=9606 GN=TNKS1BP1 PE=1 SV=4	0	1479.81	1.646	0.718964	0.107912	0.96693	124.4	75.6	99.1	103.9	169.6	102.4	63.1	61.9	87640	94659.1	102239	100175	61928.9	82695.5	132427	138738	226556	136754	84291.9	82695.5		High	High	Peak Found	High	High	High	High	0.0001024	0.0001556	2.13
FALSE	High	[R].GFGGKFGVQMDR.[V]	1xBiotin [K5]; 1xOxidation [M10]	0.000165356	0.000240097	1	3	55	Q14247	Q14247 [120-131]	Q14247 1xBiotin [K124]	Src substrate cortactin OS=Homo sapiens OX=9606 GN=CTTN PE=1 SV=2	1	1540.7	1.646	0.718964	0.195138	0.709657	124.4	75.6	83.3	103.6	187.4	57.4	105.3	63	2.95043e+06	3.78361e+06	4.52502e+06	2.24855e+06	4.13774e+06	3.3698e+06	4.45819e+06	5.54546e+06	1.00272e+07	3.06963e+06	5.6319e+06	3.3698e+06		High	High	High	High	High	High	High	4.838e-05	3.822e-06	2.72
FALSE	High	[R].KADSLSSPR.[K]	1xBiotin [K1]	0.00358283	0.000507563	1	1	4	Q6BDS2	Q6BDS2 [429-437]	Q6BDS2 1xBiotin [K429]	UHRF1-binding protein 1 OS=Homo sapiens OX=9606 GN=UHRF1BP1 PE=1 SV=1	1	1186.59	1.645	0.718088	0.00993567	2.0028	124.4	75.6	118.9	120.7	140.2	73.4	62.4	84.5	102199	106993	82171.2	69829.6	59583.8	109754	154426	156814	182087	95328.4	81100	109754		High	High	High	Peak Found	Peak Found	High	High	9.231e-05	0.000122	2.45
FALSE	High	[K].AMEAVAAQGKAK.[K-]	1xBiotin [K10]; 1xOxidation [M2]	0.000836495	0.000240097	1	2	6	P18669	P18669 [242-253]	P18669 1xBiotin [K251]	Phosphoglycerate mutase 1 OS=Homo sapiens OX=9606 GN=PGAM1 PE=1 SV=2	1	1416.7	1.643	0.716332	0.0424525	1.3721	124.3	75.7	103.2	113.5	164.5	65.1	69.1	84.6	17510.4	19853.4	19043.6	12234.6	13013.9	21701.3	26458.7	29098.3	42199.6	16702.2	17713.4	21701.3		High	High	High	High	High	High	High	4.838e-05	2.506e-05	2.85
FALSE	High	[R].LGTAAPPKANFIEADK.[Y]	1xBiotin [K8]	0.0412658	0.00174131	1	1	1	Q9Y6D5	Q9Y6D5 [52-67]	Q9Y6D5 1xBiotin [K59]	Brefeldin A-inhibited guanine nucleotide-exchange protein 2 OS=Homo sapiens OX=9606 GN=ARFGEF2 PE=1 SV=3	1	1868.96	1.642	0.715454	0.823179	0.0845057	124.3	75.7	139.3	40.6	134	35.7	81.6	168.8						26666.1	22010	6408.99	21172.9	5632.25	12896	26666.1		Not Found	Not Found	Not Found	Not Found	Not Found	High	High	0.0002763	0.003577	1.71
FALSE	High	[K].MPKFSMPSLK.[G]	1xBiotin [K3]; 1xOxidation [M]	0.000642703	0.000240097	1	1	14	Q09666	Q09666 [1003-1012]; [1131-1140]	Q09666 1xBiotin [K1005]; 1xBiotin [K1133]	Neuroblast differentiation-associated protein AHNAK OS=Homo sapiens OX=9606 GN=AHNAK PE=1 SV=2	1	1407.68	1.641	0.714575	0.0955969	1.01956	124.3	75.7	131.4	140.7	90.3	81.8	75.7	80.1	326573	360649	152981	225186	208908	300744	493463	528587	338998	307415	284346	300744		High	High	High	High	High	High	High	4.838e-05	1.848e-05	2.29
FALSE	High	[K].VTQQGLKMVVPGLDGAQIPR.[D]	1xBiotin [K7]	1.87399e-07	0.000240097	1	1	83	P49327	P49327 [1152-1171]	P49327 1xBiotin [K1158]	Fatty acid synthase OS=Homo sapiens OX=9606 GN=FASN PE=1 SV=3	1	2333.25	1.641	0.714575	0.202435	0.693714	124.3	75.7	170.6	91.4	102	58.1	62.2	115.7	2.09853e+07	1.15907e+07	8.55343e+06	7.9088e+06	8.48722e+06	2.15008e+07	3.17095e+07	1.69879e+07	1.8954e+07	1.07968e+07	1.1552e+07	2.15008e+07		High	High	High	High	High	High	High	4.838e-05	1.333e-09	5.51
FALSE	High	[K].TKGPLHTR.[Q]	1xBiotin [K2]	0.0057868	0.000613418	1	2	30	Q9HC56	Q9HC56 [1004-1011]	Q9HC56 1xBiotin [K1005]	Protocadherin-9 OS=Homo sapiens OX=9606 GN=PCDH9 PE=1 SV=2	1	1135.6	1.64	0.713696	0.0274638	1.56124	124.3	75.7	129.7	133.9	101.3	90.7	79.1	65.3	2.48694e+06	2646515	1.32491e+06	1.92528e+06	1.68314e+06	1.89344e+06	3.75785e+06	3.87888e+06	2.93593e+06	2.62832e+06	2.29093e+06	1.89344e+06		High	High	High	High	High	High	High	0.0001024	0.0001939	2.77
FALSE	High	[K].VNKIEIHYAK.[T]	1xBiotin [K3]	0.000820125	0.000240097	1	2	5	Q15003	Q15003 [628-637]	Q15003 1xBiotin [K630]	Condensin complex subunit 2 OS=Homo sapiens OX=9606 GN=NCAPH PE=1 SV=3	1	1440.77	1.64	0.713696	0.0507958	1.29417	124.3	75.7	99.1	128.6	145.3	91.6	57.1	78.4	134379	179850	134394	137502	86037.5	160700	203051	263598	297811	187712	117106	160700		High	High	High	High	Peak Found	High	High	4.838e-05	2.463e-05	3.48
FALSE	High	[K].KQEELNR.[K]	1xBiotin [K1]	0.0299388	0.000985519	1	2	5	O14828	O14828 [102-108]	O14828 1xBiotin [K102]	Secretory carrier-associated membrane protein 3 OS=Homo sapiens OX=9606 GN=SCAMP3 PE=1 SV=3	1	1142.56	1.64	0.713696	0.0923914	1.03437	124.2	75.8	113.3	94.5	186.2	69.1	64.7	72.3	436867	375608	489456	294878	276927	421059	660120	550511	1.08461e+06	402555	376928	421059		High	High	Peak Found	High	High	High	High	0.0001594	0.001966	2.47
FALSE	High	[K].SIPLECPLSSPKGVLFSSK.[S]	1xBiotin [K12]; 1xCarbamidomethyl [C6]	3.05917e-05	0.000240097	1	2	3	Q92667	Q92667 [142-160]	Q92667 1xBiotin [K153]	A-kinase anchor protein 1, mitochondrial OS=Homo sapiens OX=9606 GN=AKAP1 PE=1 SV=1	1	2272.17	1.639	0.712816	0.459485	0.337729	124.2	75.8	188.7	122.1	52.8	74.5	38.3	123.6	32559	21714.5		14223		32236.1	49197.7	31826	13779.3	19416.6	9987.93	32236.1		High	High	Not Found	Peak Found	Not Found	High	High	4.838e-05	5.265e-07	4.53
FALSE	High	[K].LSKHCSQVDSVR.[G]	1xBiotin [K3]; 1xCarbamidomethyl [C5]	1.66817e-05	0.000240097	1	3	13	Q14247	Q14247 [108-119]	Q14247 1xBiotin [K110]	Src substrate cortactin OS=Homo sapiens OX=9606 GN=CTTN PE=1 SV=2	1	1641.78	1.639	0.712816	0.0159733	1.79661	124.2	75.8	141.9	108.3	117.9	71.9	69.4	90.5	1.5253e+06	1.20067e+06	864295	855917	828565	1.47077e+06	2.30478e+06	1.75976e+06	1.91524e+06	1.16846e+06	1.12777e+06	1.47077e+06		High	High	High	High	High	High	High	4.838e-05	2.577e-07	3.97
FALSE	High	[R].YAPDKTSTVLTR.[H]	1xBiotin [K5]	0.000276492	0.000240097	1	2	11	Q9NR12	Q9NR12 [234-245]	Q9NR12 1xBiotin [K238]	PDZ and LIM domain protein 7 OS=Homo sapiens OX=9606 GN=PDLIM7 PE=1 SV=1	1	1577.8	1.638	0.711935	0.0959555	1.01793	124.2	75.8	125.6	139.7	89.8	94.1	74.2	76.6	279023	320081	136016	231456	183103	257324	421612	469129	301404	315973	249222	257324		High	High	High	High	High	High	High	4.838e-05	6.96e-06	2.2
FALSE	High	[R].ILQNSLGGNAK.[T]	1xBiotin [K11]	0.107642	0.00536422	1	2	1	Q02224	Q02224 [291-301]	Q02224 1xBiotin [K301]	Centromere-associated protein E OS=Homo sapiens OX=9606 GN=CENPE PE=1 SV=2	0	1340.7	1.638	0.711935	0.0953142	1.02084	124.2	75.8	121.5	122.3	106.4	105.3	70.4	74.1	71576.9	74323.4	42742.2	68699.9	46038.4	66028	108155	108932	94714.7	93786.2	62663.2	66028		Peak Found	Peak Found	Peak Found	Peak Found	High	Peak Found	High	0.00127	0.01606	2.86
FALSE	High	[K].DKSGIIPQTR.[E]	1xBiotin [K2]	0.00390238	0.000507563	1	1	4	Q8WTT2	Q8WTT2 [157-166]	Q8WTT2 1xBiotin [K158]	Nucleolar complex protein 3 homolog OS=Homo sapiens OX=9606 GN=NOC3L PE=1 SV=1	1	1340.7	1.638	0.711935	0.0953142	1.02084	124.2	75.8	121.5	122.3	106.4	105.3	70.4	74.1	71576.9	74323.4	42742.2	68699.9	46038.4	66028	108155	108932	94714.7	93786.2	62663.2	66028		High	High	High	Peak Found	Peak Found	High	High	9.231e-05	0.0001328	1.98
FALSE	High	[K].LFSLKQQK.[K]	1xBiotin [K5]	0.0115885	0.000613418	1	1	9	P61081	P61081 [4-11]	P61081 1xBiotin [K8]	NEDD8-conjugating enzyme Ubc12 OS=Homo sapiens OX=9606 GN=UBE2M PE=1 SV=1	1	1217.67	1.638	0.711935	0.302073	0.519889	124.2	75.8	101.3	124.4	113.3	129.4	62.3	69.2	478287	605214	364856	676379	326687	493627	722707	887034	808502	923365	444657	493627		High	High	High	High	High	High	High	0.0001024	0.0004214	2.6
FALSE	High	[R].YGDGPRPPKMAR.[Y]	1xBiotin [K9]	0.0859785	0.00477816	1	2	2	Q08211	Q08211 [1155-1166]	Q08211 1xBiotin [K1163]	ATP-dependent RNA helicase A OS=Homo sapiens OX=9606 GN=DHX9 PE=1 SV=4	1	1570.76	1.637	0.711054	0.0905358	1.04318	124.2	75.8	190.2	89.2	117.9	73.8	57	72	46110.5	22284.9	19486.1	19817.7	15331.2	26372.4	69674.4	32662	43180.2	27054.3	20867.4	26372.4		High	Peak Found	Peak Found	High	Peak Found	Peak Found	High	0.001113	0.01153	1.74
FALSE	High	[R].TNAKGAPLNINK.[V]	1xBiotin [K4]	0.000471531	0.000240097	1	2	6	Q92609	Q92609 [445-456]	Q92609 1xBiotin [K448]	TBC1 domain family member 5 OS=Homo sapiens OX=9606 GN=TBC1D5 PE=1 SV=1	1	1466.78	1.637	0.711054	0.120413	0.919328	124.2	75.8	149.9	87	123.7	90.7	75.5	73.2	84285.8	50394.4	47401.8	56432	47145.7	62183.7	127358	73860.8	105040	77038.6	64170.3	62183.7		High	High	High	High	High	High	High	4.838e-05	1.294e-05	3.12
FALSE	High	[K].VPKISMPDVDLHLK.[G]	1xBiotin [K3]; 1xOxidation [M6]	0.0165936	0.000613418	1	1	1	Q09666	Q09666 [815-828]	Q09666 1xBiotin [K817]	Neuroblast differentiation-associated protein AHNAK OS=Homo sapiens OX=9606 GN=AHNAK PE=1 SV=2	1	1833.96	1.636	0.710173	0.243256	0.613936	124.1	75.9	104.2	142.7	157.6	87.3	93.9	14.3	40560.4	57262.4	41809.3	37584.3	40557.6		61288	83926.8	92647.3	51308.5	55203.3	8420.73		Peak Found	Peak Found	High	Peak Found	Peak Found	Not Found	High	0.0001024	0.0007151	2.29
FALSE	High	[R].LKMAYMPK.[N]	1xBiotin [K2]; 1xOxidation [M]	0.018901	0.000613418	1	8	7	Q96PU5	Q96PU5 [148-155]	Q96PU5 1xBiotin [K149]	E3 ubiquitin-protein ligase NEDD4-like OS=Homo sapiens OX=9606 GN=NEDD4L PE=1 SV=2	1	1223.6	1.636	0.710173	0.197568	0.704283	124.1	75.9	135.4	117.3	146.6	23	94.9	82.8	312065	278772	230433	58604.4	242712	288298	471540	408583	510628	80004.4	330357	288298		High	High	High	High	High	Peak Found	High	0.0001024	0.0008798	2.17
FALSE	High	[K].YFSSMAEFLKVK.[G]	1xBiotin [K]	0.000161054	0.000240097	1	1	4	Q8WWY3	Q8WWY3 [479-490]	Q8WWY3 1xBiotin [K]	U4/U6 small nuclear ribonucleoprotein Prp31 OS=Homo sapiens OX=9606 GN=PRPF31 PE=1 SV=2	1	1675.82	1.635	0.709291	0.535076	0.271584	124.1	75.9	159.7	114.9	63.5	126.8	70.3	64.8	18112.4	13438.8		15920.5			27368.4	19696.7	10874.4	21733.9	12043.5	11107.4		High	High	Not Found	High	High	Not Found	High	4.838e-05	3.704e-06	3.16
FALSE	High	[K].YGVQKDR.[M]	1xBiotin [K5]	0.0630558	0.00312816	1	3	6	Q14247	Q14247 [310-316]	Q14247 1xBiotin [K314]	Src substrate cortactin OS=Homo sapiens OX=9606 GN=CTTN PE=1 SV=2	1	1091.53	1.635	0.709291	0.0197135	1.70524	124.1	75.9	126.8	151.3	108.3	77.5	55.2	80.8	96624.5	118890	56292.2	65404.3	46683.4	93019.4	146003	174252	124741	89287.2	63541.2	93019.4		High	High	High	High	High	High	High	0.0006672	0.007353	1.89
FALSE	High	[K].FAAKGEGQLGPAER.[A]	1xBiotin [K4]	3.03208e-07	0.000240097	1	1	17	P13639	P13639 [236-249]	P13639 1xBiotin [K239]	Elongation factor 2 OS=Homo sapiens OX=9606 GN=EEF2 PE=1 SV=4	1	1656.82	1.635	0.709291	0.0101547	1.99333	124.1	75.9	125	138.1	106.7	76.4	86.2	67.6	2.0308e+06	2.31453e+06	1.18251e+06	1.37484e+06	1.55555e+06	1.65916e+06	3.0686e+06	3.3923e+06	2.62038e+06	1.87688e+06	2.11727e+06	1.65916e+06		High	High	High	High	High	High	High	4.838e-05	2.348e-09	3.98
FALSE	High	[K].LKMPEMNIK.[A]	1xBiotin [K2]; 2xOxidation [M3; M6]	0.00808498	0.000613418	1	1	5	Q09666	Q09666 [2567-2575]	Q09666 1xBiotin [K2568]	Neuroblast differentiation-associated protein AHNAK OS=Homo sapiens OX=9606 GN=AHNAK PE=1 SV=2	1	1361.66	1.634	0.708408	0.0504492	1.29715	124.1	75.9	147.5	110.1	115.1	70.4	97.3	59.7	366674	282121	195060	193734	268623	224209	554055	413491	432243	264477	365624	224209		High	Peak Found	High	Peak Found	High	High	High	0.0001024	0.0002738	2.91
FALSE	High	[R].VQKDIFILK.[D]	1xBiotin [K3]	0.00195618	0.000240097	1	2	2	Q6R327	Q6R327 [514-522]	Q6R327 1xBiotin [K516]	Rapamycin-insensitive companion of mTOR OS=Homo sapiens OX=9606 GN=RICTOR PE=1 SV=1	1	1329.76	1.634	0.708408	0.871188	0.0598883	124.1	75.9	164.4	153.4	17.2	104.8	93.9	66.5	59874.3	57598.6		42245.5	37967.5	36579.9	90471.9	84419.6	9448.75	57671.8	51677.9	36579.9		High	Peak Found	Not Found	Peak Found	High	Peak Found	High	4.838e-05	6.507e-05	3.44
FALSE	High	[K].IVNLGSSKTDLFYER.[K]	1xBiotin [K8]	8.62928e-06	0.000240097	1	1	7	Q7RTV0	Q7RTV0 [88-102]	Q7RTV0 1xBiotin [K95]	PHD finger-like domain-containing protein 5A OS=Homo sapiens OX=9606 GN=PHF5A PE=1 SV=1	1	1967.99	1.632	0.706641	0.44628	0.350392	124	76	255.3	72.8	56.3	44.6	135.2	35.8	35354.3				20785.8		53421.5	15229.4	11780.6	9331.09	28291.7	7493.8		High	High	High	High	High	High	High	4.838e-05	1.192e-07	3.97
FALSE	High	[K].HLTSMATSYFGKQFLR.[Q]	1xBiotin [K12]	4.17909e-06	0.000240097	1	2	5	Q9NYZ1	Q9NYZ1 [181-196]	Q9NYZ1 1xBiotin [K192]	Golgi apparatus membrane protein TVP23 homolog B OS=Homo sapiens OX=9606 GN=TVP23B PE=1 SV=2	1	2113.04	1.632	0.706641	0.917223	0.0375253	124	76	208.6	151.1	9.7	19	92.6	119	101535	75848.3			50046	87548.8	153423	111167	7148.24	13974.5	68118	87548.8		High	High	Not Found	High	High	High	High	4.838e-05	5.095e-08	5.12
FALSE	High	[K].TITGKTFSSR.[-]	1xBiotin [K5]	0.00497594	0.000613418	1	1	5	O15144	O15144 [291-300]	O15144 1xBiotin [K295]	Actin-related protein 2/3 complex subunit 2 OS=Homo sapiens OX=9606 GN=ARPC2 PE=1 SV=1	1	1323.67	1.631	0.705757	0.0922305	1.03513	124	76	109.6	192.3	95.3	61.6	67.2	73.9	310421	561608	184131	193249	211283	316226	469056	823124	408025	263815	287579	316226		High	High	Peak Found	High	High	High	High	0.0001024	0.0001673	2.47
FALSE	High	[K].SPLGSKSSSMELHR.[E]	1xBiotin [K6]	5.40413e-06	0.000240097	1	4	6	Q5VZ89	Q5VZ89 [1244-1257]	Q5VZ89 1xBiotin [K1249]	DENN domain-containing protein 4C OS=Homo sapiens OX=9606 GN=DENND4C PE=1 SV=3	1	1741.84	1.631	0.705757	0.580886	0.235909	124	76	138.6	141.7	58.2	109	67.6	85	164911	173809	47266.8	143533	89324.9	152793	249186	254745	104741	195945	121581	152793		High	High	High	High	High	High	High	4.838e-05	6.89e-08	4.6
FALSE	High	[K].NMGYAAKAMK.[A]	1xBiotin [K7]; 1xOxidation [M]	0.00210305	0.000240097	1	1	7	Q9H444	Q9H444 [108-117]	Q9H444 1xBiotin [K114]	Charged multivesicular body protein 4b OS=Homo sapiens OX=9606 GN=CHMP4B PE=1 SV=1	1	1326.6	1.629	0.703987	0.163928	0.785347	123.9	76.1	120.4	125.7	116.8	73.9	111.3	51.8	95527.7	102776	63169.1	64894.3	98042.5	62127.6	144345	150634	139980	88591	133446	62127.6		High	High	High	High	High	Peak Found	High	4.838e-05	7.058e-05	2.56
FALSE	High	[K].STPVRPKSLFTSQPSGEAEAPQTTDSPTTK.[V]	1xBiotin [K7]	5.12567e-09	0.000240097	1	1	6	Q9H792	Q9H792 [812-841]	Q9H792 1xBiotin [K818]	Inactive tyrosine-protein kinase PEAK1 OS=Homo sapiens OX=9606 GN=PEAK1 PE=1 SV=4	1	3371.64	1.628	0.703101	0.125575	0.901097	123.9	76.1	125.7	83.1	164.5	77.2	88.5	61	254755	173570	227309	173204	199191	186701	384943	254394	503706	236452	271120	186701		High	High	High	High	High	High	High	4.838e-05	1.951e-11	7.47
FALSE	High	[R].ENKAYSFK.[E]	1xBiotin [K3]	0.12792	0.00732289	1	1	1	Q92616	Q92616 [795-802]	Q92616 1xBiotin [K797]	eIF-2-alpha kinase activator GCN1 OS=Homo sapiens OX=9606 GN=GCN1 PE=1 SV=6	1	1212.57	1.628	0.703101	0.0393647	1.40489	123.9	76.1	123.7	97.8	147.8	88.1	76	66.7	25254.2	20592.1	20580.2	19914.8	17221.6	20584.4	38159.9	30180.9	45604.8	27186.8	23440.5	20584.4		Peak Found	Peak Found	High	Peak Found	Peak Found	Peak Found	High	0.001671	0.02129	2.05
FALSE	High	[R].TQTPPLGQTPQLGLKTNPPLIQEKPAK.[T]	1xBiotin [K15]	0.000165356	0.000240097	1	2	6	P78344	P78344 [506-532]	P78344 1xBiotin [K520]	Eukaryotic translation initiation factor 4 gamma 2 OS=Homo sapiens OX=9606 GN=EIF4G2 PE=1 SV=1	1	3121.71	1.627	0.702214	0.137253	0.862477	123.9	76.1	126.4	100.6	118.4	72.7	71.5	110.3	75286.3	61766.7	48055.6	47931.3	47276	99245.9	113760	90528.6	106489	65433.8	64347.7	99245.9		High	High	High	High	High	High	High	4.838e-05	3.809e-06	4.35
FALSE	High	[K].AMEAVAAQGKAK.[K-]	1xBiotin [K10]	0.000191158	0.000240097	1	2	7	P18669	P18669 [242-253]	P18669 1xBiotin [K251]	Phosphoglycerate mutase 1 OS=Homo sapiens OX=9606 GN=PGAM1 PE=1 SV=2	1	1400.7	1.627	0.702214	0.00741106	2.13012	123.9	76.1	118.7	152	118	73	64.3	73.9	50777.2	67060	34436.8	34544.8	30562.6	47791.7	76725.9	98286.8	76310.3	47159.2	41599	47791.7		High	High	High	High	High	High	High	4.838e-05	4.5e-06	4.06
FALSE	High	[R].TFSLKGMTTK.[L]	1xBiotin [K5]; 1xOxidation [M7]	0.00416739	0.000613418	1	2	4	O95219	O95219 [352-361]	O95219 1xBiotin [K356]	Sorting nexin-4 OS=Homo sapiens OX=9606 GN=SNX4 PE=1 SV=1	1	1355.67	1.626	0.701327	0.913178	0.0394445	123.8	76.2	15	218.1	121.2	74.1	97	74.6	18917.5	283596	104272	103465	135837	142096	28584.9	415653	231063	141246	184888	142096		High	High	High	Peak Found	Peak Found	Peak Found	High	0.0001024	0.0001416	2.69
FALSE	High	[R].TPATKR.[S]	1xBiotin [K5]	0.108943	0.00536422	1	8	5	Q04637	Q04637 [1179-1184]	Q04637 1xBiotin [K1183]	Eukaryotic translation initiation factor 4 gamma 1 OS=Homo sapiens OX=9606 GN=EIF4G1 PE=1 SV=4	1	899.477	1.626	0.701327	0.00244332	2.61202	123.8	76.2	138.6	120.9	115.6	68.7	74.3	82	43418.2	39038.5	24693	23825.3	25856.7	38803.6	65606.3	57216.9	54718.6	32525.4	35193.7	38803.6		High	High	High	High	High	Peak Found	High	0.00127	0.01646	1.6
FALSE	High	[R].TNLATGIPSSKVK.[Y]	1xBiotin [K]	7.79999e-05	0.000240097	1	2	21	Q96A57	Q96A57 [6-18]	Q96A57 1xBiotin [K]	Transmembrane protein 230 OS=Homo sapiens OX=9606 GN=TMEM230 PE=1 SV=1	1	1541.84	1.625	0.70044	0.11214	0.95024	123.8	76.2	116.4	91.2	152.5	101.5	66.6	71.7	2.09178e+06	1689698	1.86845e+06	2.01784e+06	1.32909e+06	1.94567e+06	3.16075e+06	2.47651e+06	4.14038e+06	2.75467e+06	1.80904e+06	1.94567e+06		High	High	High	High	High	High	High	4.838e-05	1.581e-06	3.81
FALSE	High	[K].NVNPNWSVNVKTTSASR.[A]	1xBiotin [K11]	0.00024395	0.000240097	1	2	4	O15075	O15075 [145-161]	O15075 1xBiotin [K155]	Serine/threonine-protein kinase DCLK1 OS=Homo sapiens OX=9606 GN=DCLK1 PE=1 SV=2	1	2100.03	1.624	0.699552	0.718808	0.143387	123.8	76.2	126.4	123.3	29.3	179.1	75.9	66	19949.7	20057.6		31294.1			30144.7	29397.5	6997.46	42721.4	18101	15740.9		High	High	High	High	Not Found	Not Found	High	4.838e-05	5.999e-06	3.49
FALSE	High	[R].HKIISIFSGTEK.[G]	1xBiotin [K2]	7.66384e-06	0.000240097	1	1	13	Q13177	Q13177 [51-62]	Q13177 1xBiotin [K52]	Serine/threonine-protein kinase PAK 2 OS=Homo sapiens OX=9606 GN=PAK2 PE=1 SV=3	1	1585.84	1.624	0.699552	0.33186	0.479045	123.8	76.2	94.9	118.2	122.7	61.7	129.7	72.8	619712	796402	546503	446383	940457	718805	936405	1.16725e+06	1.21102e+06	609384	1.28006e+06	718805		High	High	High	High	High	High	High	4.838e-05	1.035e-07	3.62
FALSE	High	[R].HSKLLAEPAGGLVGER.[T]	1xBiotin [K3]	7.8169e-06	0.000240097	1	1	16	Q13572	Q13572 [338-353]	Q13572 1xBiotin [K340]	Inositol-tetrakisphosphate 1-kinase OS=Homo sapiens OX=9606 GN=ITPK1 PE=1 SV=2	1	1859.98	1.624	0.699552	0.16753	0.775908	123.8	76.2	82.7	126.5	145.9	92.1	74.8	77.9	187873	296278	225903	231586	188624	267421	283882	434241	500589	316152	256738	267421		High	High	High	High	High	High	High	4.838e-05	1.061e-07	4.42
FALSE	High	[R].LVADKLIFHNSCFCCK.[H]	1xBiotin [K5]; 3xCarbamidomethyl [C12; C14; C15]	0.0192733	0.000613418	1	1	3	Q9BT23	Q9BT23 [53-68]	Q9BT23 1xBiotin [K57]	LIM domain-containing protein 2 OS=Homo sapiens OX=9606 GN=LIMD2 PE=1 SV=1	1	2238.03	1.623	0.698663	0.772286	0.112222	123.8	76.2	157.5	185.7	23.1	104.4	97	32.3	21449.7	26078.8					32411.2	38222.4	4756.24	21482.7	19967.4	6638.14		High	High	Not Found	High	Not Found	Not Found	High	0.0001024	0.0009033	2.41
FALSE	High	[K].YVAKELAVR.[T]	1xBiotin [K4]	0.00445033	0.000613418	1	1	13	Q14739	Q14739 [187-195]	Q14739 1xBiotin [K190]	Delta(14)-sterol reductase LBR OS=Homo sapiens OX=9606 GN=LBR PE=1 SV=2	1	1274.69	1.623	0.698663	0.0886921	1.05212	123.8	76.2	117.3	102.9	132.2	105.2	72.2	70.1	2.92074e+06	2.64347e+06	2.24473e+06	2.90153e+06	1.9976e+06	2.63918e+06	4.41333e+06	3.87442e+06	4.97421e+06	3.96105e+06	2.71895e+06	2.63918e+06		High	High	High	High	High	High	High	0.0001024	0.0001502	2.42
FALSE	High	[R].VLGPKIEAVQK.[V]	1xBiotin [K5]	0.000691013	0.000240097	1	4	9	Q7Z4V5	Q7Z4V5 [550-560]	Q7Z4V5 1xBiotin [K554]	Hepatoma-derived growth factor-related protein 2 OS=Homo sapiens OX=9606 GN=HDGFL2 PE=1 SV=1	1	1407.8	1.623	0.698663	0.0149043	1.82669	123.7	76.3	127.3	105.6	128.7	69.4	90.6	78.4	172779	147826	119117	104251	136480	160891	261074	216661	263957	142319	185764	160891		High	High	High	High	High	High	High	4.838e-05	2.012e-05	2.67
FALSE	High	[R].GMEGGILKSR.[I]	1xBiotin [K8]; 1xOxidation [M2]	0.0105746	0.000613418	1	3	1	Q9NXB0	Q9NXB0 [171-180]	Q9NXB0 1xBiotin [K178]	Meckel syndrome type 1 protein OS=Homo sapiens OX=9606 GN=MKS1 PE=1 SV=2	1	1289.63	1.622	0.697774	0.215909	0.66573	123.7	76.3	116.9	72.4	191.7	72.1	97.2	49.7	26431.8	16886.4	29551.6	18038.1	24406.7	16967.6	39939.2	24749.7	65485	24624.9	33220.1	16967.6		High	Peak Found	Peak Found	Peak Found	Peak Found	Peak Found	High	0.0001024	0.0003772	2.54
FALSE	High	[K].KEMLKIK.[Q]	2xBiotin [K1; K5]; 1xOxidation [M3]	0.094806	0.00509791	1	1	1	P82914	P82914 [101-107]	P82914 2xBiotin [K101; K105]	28S ribosomal protein S15, mitochondrial OS=Homo sapiens OX=9606 GN=MRPS15 PE=1 SV=1	2	1357.7	1.62	0.695994	0.245339	0.610233	123.7	76.3	77.4	110.3	200.6	29.3	114.3	68.1		13693	16466.1		15278.6	12386.5	14077.4	20069.2	36488.1	5336.42	20795.9	12386.5		Not Found	Peak Found	Peak Found	Not Found	High	Peak Found	High	0.001212	0.01328	2.08
FALSE	High	[K].VDINAPDVEVHGPDWHLKMPK.[V]	1xBiotin [K18]; 1xOxidation [M19]	0.000646951	0.000240097	1	1	1	Q09666	Q09666 [1492-1512]	Q09666 1xBiotin [K1509]	Neuroblast differentiation-associated protein AHNAK OS=Homo sapiens OX=9606 GN=AHNAK PE=1 SV=2	1	2639.27	1.62	0.695994	0.844903	0.0731933	123.7	76.3	98.5	35.2	175.9	60.8	32.8	196.9	10591.2		12899.8			32000.6	16003.6	5726.26	28585.3	9879.22	5326.32	32000.6		Peak Found	Not Found	Peak Found	Not Found	Not Found	High	High	4.838e-05	1.862e-05	2.26
FALSE	High	[R].CLVLTGFGGYDKVK.[L]	1xBiotin [K12]; 1xCarbamidomethyl [C1]	1.92405e-07	0.000240097	1	1	44	Q99536	Q99536 [50-63]	Q99536 1xBiotin [K61]	Synaptic vesicle membrane protein VAT-1 homolog OS=Homo sapiens OX=9606 GN=VAT1 PE=1 SV=2	1	1782.89	1.62	0.695994	0.0401534	1.39628	123.7	76.3	116.2	144	128.8	50.6	81	79.5	5.43955e+06	6.94734e+06	4.10993e+06	2.62088e+06	4.20748e+06	5.62212e+06	8.21933e+06	1.01824e+07	9.1074e+06	3.57792e+06	5.72683e+06	5.62212e+06		High	High	High	High	High	High	High	4.838e-05	1.377e-09	4.94
FALSE	High	[K].GKYHHGLSALKPIR.[T]	1xBiotin [K2]	6.19303e-05	0.000240097	1	5	7	O15440	O15440 [79-92]	O15440 1xBiotin [K80]	ATP-binding cassette sub-family C member 5 OS=Homo sapiens OX=9606 GN=ABCC5 PE=1 SV=2	1	1802.98	1.62	0.695994	0.308882	0.510207	123.7	76.3	94.1	174.4	140.8	4.5	99.3	86.9	72171.5	137986	73676		84586.9	100806	109053	202239	163262	5216.68	115132	100806		High	High	High	Not Found	High	High	High	4.838e-05	1.204e-06	4.18
FALSE	High	[K].DKGPFHILSSTSQTNK.[G]	1xBiotin [K2]	3.49025e-05	0.000240097	1	3	11	Q12802	Q12802 [2740-2755]	Q12802 1xBiotin [K2741]	A-kinase anchor protein 13 OS=Homo sapiens OX=9606 GN=AKAP13 PE=1 SV=2	1	1985.97	1.619	0.695103	0.0786113	1.10451	123.6	76.4	97.3	129.4	125.6	68.2	102	77.6	83199.4	114126	73252.2	64593.6	96830	100237	125717	167269	162323	88180.5	131796	100237		High	High	High	High	High	High	High	4.838e-05	6.137e-07	4.16
FALSE	High	[K].SATSPEGKK.[L]	1xBiotin [K8]	0.0282499	0.000985519	1	1	1	P13639	P13639 [276-284]	P13639 1xBiotin [K283]	Elongation factor 2 OS=Homo sapiens OX=9606 GN=EEF2 PE=1 SV=4	1	1130.55	1.619	0.695103	0.601926	0.220457	123.6	76.4	147.6	63.3	119.5	124.7	71.1	73.8		6068.1		12827	7338.59	10368.9	20732.5	8893.74	16785.1	17510.9	9988.61	10368.9		Not Found	Peak Found	Not Found	High	Peak Found	Peak Found	High	0.0001594	0.001783	1.86
FALSE	High	[K].KAGGTKPKKPVGAAK.[K]	1xBiotin [K8]	0.00312083	0.000240097	1	1	1	P16403	P16403 [122-136]	P16403 1xBiotin [K129]	Histone H1.2 OS=Homo sapiens OX=9606 GN=H1-2 PE=1 SV=2	2	1663.97	1.619	0.695103	0.0386817	1.41249	123.6	76.4	97.5	130.7	155.4	80.7	80.9	54.9	7597.46	10501.4	8260.9	6965.71	7001.33	6464.94	11480	15391.5	18305.7	9509.3	9529.56	6464.94		Peak Found	Peak Found	High	Peak Found	Peak Found	Peak Found	High	4.838e-05	0.0001066	2.72
FALSE	High	[K].LDDLHTLYHKK.[S]	1xBiotin [K]	0.0013709	0.000240097	1	2	6	Q9HD26	Q9HD26 [450-460]	Q9HD26 1xBiotin [K]	Golgi-associated PDZ and coiled-coil motif-containing protein OS=Homo sapiens OX=9606 GN=GOPC PE=1 SV=1	1	1608.82	1.618	0.694212	0.0459843	1.33739	123.6	76.4	111.8	132.2	129.2	89.5	57.5	79.8	247426	301461	194837	219047	141322	266857	373869	441838	431748	299033	192354	266857		High	High	High	High	Peak Found	High	High	4.838e-05	4.385e-05	3.14
FALSE	High	[K].VSSLLGKLVSYTNLTQGAK.[E]	1xBiotin [K7]	4.53277e-07	0.000240097	1	7	12	Q9UP95	Q9UP95 [79-97]	Q9UP95 1xBiotin [K85]	Solute carrier family 12 member 4 OS=Homo sapiens OX=9606 GN=SLC12A4 PE=1 SV=2	1	2205.19	1.618	0.694212	0.393391	0.405176	123.6	76.4	154.3	48.6	191.9	95.4	2.5	107.3	270491	87885.3	229384	185080		284177	408721	128809	508303	252664	6728.13	284177		High	High	High	High	High	High	High	4.838e-05	3.759e-09	5.12
FALSE	High	[K].MERPGPSLKR.[V]	1xBiotin [K9]	0.119862	0.0063406	1	3	1	Q9NPH2	Q9NPH2 [508-517]	Q9NPH2 1xBiotin [K516]	Inositol-3-phosphate synthase 1 OS=Homo sapiens OX=9606 GN=ISYNA1 PE=1 SV=1	1	1396.72	1.617	0.69332	0.80512	0.0941393	123.6	76.4	187.1	133.9	33.7	73.5	82.8	89.1	31383.9	23151.3		13646.2	15415.6	22572.7	47422.1	33931.8	8543.14	18629.2	20982.3	22572.7		High	Peak Found	Not Found	Peak Found	Peak Found	Peak Found	High	0.00147	0.01908	1.92
FALSE	High	[K].EAWPGKKPTPSLLI.[-]	1xBiotin [K6]	0.117045	0.00618232	1	3	2	Q12972	Q12972 [338-351]	Q12972 1xBiotin [K343]	Nuclear inhibitor of protein phosphatase 1 OS=Homo sapiens OX=9606 GN=PPP1R8 PE=1 SV=2	1	1762.96	1.616	0.692427	0.0422958	1.3737	123.5	76.5	97.6	136.2	122.6	73.8	75.9	94	57187.9	82299.5	49004.7	47859.6	49379.8	83283.2	86412.7	120623	108592	65335.9	67211.3	83283.2		High	High	Peak Found	Peak Found	Peak Found	Peak Found	High	0.001446	0.01842	2.11
FALSE	High	[K].LGTQQLIPKSLAVASK.[A]	1xBiotin [K9]	0.000788339	0.000240097	1	1	4	Q5VV41	Q5VV41 [83-98]	Q5VV41 1xBiotin [K91]	Rho guanine nucleotide exchange factor 16 OS=Homo sapiens OX=9606 GN=ARHGEF16 PE=1 SV=1	1	1880.07	1.615	0.691534	0.325683	0.487205	123.5	76.5	118.5	118.2	136.2	137.5	16.2	73.4	71693.9	73683.2	56185.5	92047.1		67062.3	108332	107994	124504	125659	14810.8	67062.3		Peak Found	High	High	High	Not Found	High	High	4.838e-05	2.343e-05	3.55
FALSE	High	[R].TSPTPGDFPKGLVAR.[D]	1xBiotin [K10]	0.0155466	0.000613418	1	2	1	Q9UPU7	Q9UPU7 [154-168]	Q9UPU7 1xBiotin [K163]	TBC1 domain family member 2B OS=Homo sapiens OX=9606 GN=TBC1D2B PE=1 SV=2	1	1768.91	1.615	0.691534	0.19879	0.701605	123.5	76.5	162.9	130.3	113	80.7	93.5	19.7	55280.5	45589.6	26144.2	30301.2	35224.4		83530.6	66818.6	57934.3	41365.9	47944.2	10080.8		Peak Found	Peak Found	High	Peak Found	Peak Found	Not Found	High	0.0001024	0.0006422	1.73
FALSE	High	[R].KSQTINNEAFSGIK.[I]	1xBiotin [K1]	4.28151e-05	0.000240097	1	3	2	Q9H7E2	Q9H7E2 [457-470]	Q9H7E2 1xBiotin [K457]	Tudor domain-containing protein 3 OS=Homo sapiens OX=9606 GN=TDRD3 PE=1 SV=1	1	1762.88	1.615	0.691534	0.201098	0.696593	123.5	76.5	77.2	102.3	209.8	63.3	52.1	95.3	11671.4	15946.4	21633.3				17635.8	23371.9	47938.4	14472.8	11904	21770		Peak Found	High	High	Not Found	Not Found	Not Found	High	4.838e-05	7.795e-07	3.28
FALSE	High	[K].FKMPEMHFR.[A]	1xBiotin [K2]; 1xOxidation [M6]	0.0158537	0.000613418	1	1	4	Q09666	Q09666 [1055-1063]	Q09666 1xBiotin [K1056]	Neuroblast differentiation-associated protein AHNAK OS=Homo sapiens OX=9606 GN=AHNAK PE=1 SV=2	1	1464.66	1.614	0.690641	0.0580674	1.23607	123.5	76.5	175.1	110.9	104.4	76	68.7	64.9	149430	97617.5	60793.6	71769.3	65109.5	83747.8	225794	143073	134716	97976.5	88621	83747.8		High	High	Peak Found	Peak Found	Peak Found	High	High	0.0001024	0.0006603	2.25
FALSE	High	[K].KEEESAGGTKGSSK.[K]	1xBiotin [K10]	0.000513705	0.000240097	1	1	5	P61081	P61081 [12-25]	P61081 1xBiotin [K21]	NEDD8-conjugating enzyme Ubc12 OS=Homo sapiens OX=9606 GN=UBE2M PE=1 SV=1	2	1620.75	1.614	0.690641	0.0649864	1.18718	123.5	76.5	157.8	94.4	132.8	83.8	49	82.2	17744.5	10951.1	10181.9	10427.9	6120.23	13976.7	26812.4	16050.6	22562.6	14235.8	8330.29	13976.7		High	High	High	Peak Found	High	High	High	4.838e-05	1.433e-05	3.1
FALSE	High	[K].GIEYLHYQKIIHR.[D]	1xBiotin [K9]	0.00897837	0.000613418	1	7	1	Q96RR4	Q96RR4 [299-311]	Q96RR4 1xBiotin [K307]	Calcium/calmodulin-dependent protein kinase kinase 2 OS=Homo sapiens OX=9606 GN=CAMKK2 PE=1 SV=2	1	1895.99	1.614	0.690641	0.496388	0.304179	123.5	76.5	124.5	194.9	49	77.1	54.6	99.9	12959	20914.6				15717.4	19581.4	30653.6	7711.03	12130.2	8590.37	15717.4		Peak Found	High	Not Found	Not Found	Not Found	Peak Found	High	0.0001024	0.0003093	2.24
FALSE	High	[K].GFGGKYGIDKDK.[V]	1xBiotin [K5]	0.000609702	0.000240097	1	3	13	Q14247	Q14247 [194-205]	Q14247 1xBiotin [K198]	Src substrate cortactin OS=Homo sapiens OX=9606 GN=CTTN PE=1 SV=2	2	1510.74	1.614	0.690641	0.0426768	1.36981	123.5	76.5	114.7	151.9	111.5	93.9	71.1	56.9	797108	1.0885e+06	528162	722181	548248	597816	1.20445e+06	1.59536e+06	1.17038e+06	985891	746224	597816		High	High	Peak Found	High	High	High	High	4.838e-05	1.75e-05	2.97
FALSE	High	[K].KVNMISR.[E]	1xBiotin [K1]	0.0844098	0.00463644	1	2	1	Q6PKG0	Q6PKG0 [711-717]	Q6PKG0 1xBiotin [K711]	La-related protein 1 OS=Homo sapiens OX=9606 GN=LARP1 PE=1 SV=2	1	1073.56	1.614	0.690641	0.499222	0.301706	123.5	76.5	115.2	168.6	61.9	115.7	67.3	71.4	37927.6	57218	13894.9	42154.2	24598.6	35509	57309.9	83861.8	30790.4	57547.2	33481.3	35509		Peak Found	High	Peak Found	Peak Found	Peak Found	Peak Found	High	0.001062	0.01121	1.75
FALSE	High	[K].EPKPFVFEGKVR.[G]	1xBiotin [K10]	0.00500871	0.000613418	1	3	9	Q9UPW5	Q9UPW5 [442-453]	Q9UPW5 1xBiotin [K451]	Cytosolic carboxypeptidase 1 OS=Homo sapiens OX=9606 GN=AGTPBP1 PE=1 SV=3	1	1658.87	1.612	0.688852	0.0774391	1.11104	123.4	76.6	94.4	127.1	141.4	97.3	78.8	61	172432	239267	176053	196613	159787	168317	260550	350683	390125	268407	217487	168317		High	High	High	High	High	High	High	0.0001024	0.0001682	3.31
FALSE	High	[R].NVMILTNPVAAKK.[N]	1xBiotin [K12]; 1xOxidation [M3]	1.94125e-05	0.000240097	1	2	22	Q9UGI8	Q9UGI8 [90-102]	Q9UGI8 1xBiotin [K101]	Testin OS=Homo sapiens OX=9606 GN=TES PE=1 SV=1	1	1640.89	1.612	0.688852	0.0362624	1.44054	123.4	76.6	107.4	111.9	180.3	69.4	75.6	55.3	540390	580322	618585	386566	422084	420543	816547	850551	1.37075e+06	527724	574501	420543		High	High	High	High	High	High	High	4.838e-05	3.097e-07	4.36
FALSE	High	[R].EGKYIPLPQR.[V]	1xBiotin [K3]	0.0018076	0.000240097	1	8	4	Q8WWM7	Q8WWM7 [346-355]	Q8WWM7 1xBiotin [K348]	Ataxin-2-like protein OS=Homo sapiens OX=9606 GN=ATXN2L PE=1 SV=2	1	1426.75	1.611	0.687956	0.029441	1.53105	123.4	76.6	123.7	105	141.5	76.8	74.6	78.3	407422	356551	317846	279954	272946	389836	615628	522581	704331	382182	371509	389836		High	High	Peak Found	High	Peak Found	High	High	4.838e-05	5.992e-05	3.3
FALSE	High	[R].KPIDYTVLDDVGHGVK.[WH]	1xBiotin [K1]	2.24382e-08	0.000240097	1	11	8	Q8IZP0	Q8IZP0 [139-154]	Q8IZP0 1xBiotin [K139]	Abl interactor 1 OS=Homo sapiens OX=9606 GN=ABI1 PE=1 SV=4	0	1982.01	1.611	0.687956	0.0918954	1.03671	123.4	76.6	149.2	112.2	105.9	69.7	58.4	104.6	246804	191340	119473	127546	107213	261395	372928	280438	264745	174120	145928	261395		High	High	High	High	High	High	High	4.838e-05	1.099e-10	5.11
[truncated: 5,002 more rows]
[truncated: 1 more columns]
