# Supplementary material for: Amino acid–dependent TSC2 dephosphorylation by lysosome–PP2A regulates mTORC1 signaling transduction
Source: Life Sci Alliance. 2025 Sep 2;8(11):e202503206. doi: 10.26508/lsa.202503206 (PMC12405003; doi:10.26508/lsa.202503206)
Supplement: Supplementary file 4 [file LSA-2025-03206_Supplemental_Data_3.xlsx]

## Sheet: TSC2 mutations
Gene name	Transcript	Census Gene	Sample name	Sample ID	AA mutation	CDS mutation	Primary Tissue	Tissue Subtype 1	Tissue Subtype 2	Histology	Histology Subtype 1	Histology Subtype 2	Pubmed ID	CGP study	Somatic Status	Sample Type	Zygosity	Genomic Coordinates GRCh38
TSC2	ENST00000219476.8	Yes	H2023	2776256	p.R367Q	c.1100G>A	Lung	NS	NS	Carcinoma	Adenocarcinoma	NS	29681454	-	Previously Reported	Cultured	Unknown	16:2060794..2060794
TSC2	ENST00000219476.8	Yes	17156	1423785	p.R1289S	c.3867G>T	Lung	NS	NS	Carcinoma	Adenocarcinoma	NS	18948947	-	Confirmed Somatic	Tumour Sample	Heterozygous	16:2082488..2082488
TSC2	ENST00000219476.8	Yes	HCC2279	2776298	p.A1141T	c.3421G>A	Lung	NS	NS	Carcinoma	Adenocarcinoma	NS	29681454	-	Previously Reported	Cultured	Unknown	16:2080188..2080188
TSC2	ENST00000219476.8	Yes	1115LC	2637310	p.R718H	c.2153G>A	Lung	NS	NS	Carcinoma	Squamous cell carcinoma	NS	26503331	-	Confirmed Somatic	Tumour Sample	Heterozygous	16:2072296..2072296
TSC2	ENST00000219476.8	Yes	AD2382	2912464	p.R367Q	c.1100G>A	Lung	NS	NS	Carcinoma	Squamous cell carcinoma	NS	33796225	-	Previously Reported	Tumour Sample	Unknown	16:2060794..2060794
TSC2	ENST00000219476.8	Yes	P-0006368-T01-IM5	2722745	p.S491L	c.1472C>T	Lung	NS	NS	Carcinoma	Squamous cell carcinoma	NS	28481359	-	Confirmed Somatic	Tumour Sample	Heterozygous	16:2064300..2064300
TSC2	ENST00000219476.8	Yes	T11_T	2932872	p.A68T	c.202G>A	Lung	NS	NS	Carcinoma	NS	NS	33200540	-	Confirmed Somatic	Tumour Sample	Unknown	16:2050463..2050463
TSC2	ENST00000219476.8	Yes	2652417	2652417	p.S716F	c.2147C>T	Lung	NS	NS	Carcinoid-endocrine tumour	Typical	NS	28789352	-	Variant of unknown origin	Tumour Sample	Heterozygous	16:2072290..2072290
TSC2	ENST00000219476.8	Yes	H1581	2776239	p.R367Q	c.1100G>A	Lung	NS	NS	Carcinoma	Large cell carcinoma	NS	29681454	-	Previously Reported	Cultured	Unknown	16:2060794..2060794
TSC2	ENST00000219476.8	Yes	BL-15-M22073	2905322	p.R718H	c.2153G>A	Lung	NS	NS	Carcinoma	Non small cell carcinoma	NS	32321774	-	Previously Reported	Tumour Sample	Unknown	16:2072296..2072296
TSC2	ENST00000219476.8	Yes	BL-18-N38775	2905228	p.M276I	c.828G>A	Lung	NS	NS	Carcinoma	Non small cell carcinoma	NS	32321774	-	Variant of unknown origin	Tumour Sample	Unknown	16:2057158..2057158
TSC2	ENST00000219476.8	Yes	BL-18-X11003	2905624	p.A1297V	c.3890C>T	Lung	NS	NS	Carcinoma	Non small cell carcinoma	NS	32321774	-	Variant of unknown origin	Tumour Sample	Unknown	16:2083701..2083701
TSC2	ENST00000219476.8	Yes	TCGA-50-5930-01	1913992	p.D396Y	c.1186G>T	Lung	Right lower lobe	NS	Carcinoma	Adenocarcinoma	NS	-	COSU417	Variant of unknown origin	Tumour Sample	Unknown	16:2061937..2061937
TSC2	ENST00000219476.8	Yes	5-GE017-T1	2869742	p.A1257V	c.3770C>T	Skin	NS	NS	Carcinoma	Basal cell carcinoma	NS	26950094	-	Variant of unknown origin	Tumour Sample	Unknown	16:2081754..2081754
TSC2	ENST00000219476.8	Yes	5-NB015-T1	2869815	p.H495Y	c.1483C>T	Skin	NS	NS	Carcinoma	Basal cell carcinoma	NS	26950094	-	Confirmed Somatic	Tumour Sample	Unknown	16:2064311..2064311
TSC2	ENST00000219476.8	Yes	5-VS096-T3	2869931	p.I1582L	c.4744A>C	Skin	NS	NS	Carcinoma	Basal cell carcinoma	NS	26950094	-	Confirmed Somatic	Tumour Sample	Unknown	16:2086274..2086274
TSC2	ENST00000219476.8	Yes	2937660	2937660	p.E1583K	c.4747G>A	Skin	NS	NS	Carcinoma	Merkel cell carcinoma	NS	32188490	-	Previously Reported	Tumour Sample	Unknown	16:2086277..2086277
TSC2	ENST00000219476.8	Yes	P-0003358-T01-IM5	2719849	p.V67F	c.199G>T	Skin	NS	NS	Malignant melanoma	NS	NS	28481359	-	Confirmed Somatic	Tumour Sample	Heterozygous	16:2050460..2050460
TSC2	ENST00000219476.8	Yes	TCGA-GN-A4U3-06	2380393	p.D386N	c.1156G>A	Skin	NS	NS	Malignant melanoma	NS	NS	-	COSU540	Confirmed Somatic	Tumour Sample	Unknown	16:2061907..2061907
TSC2	ENST00000219476.8	Yes	PD36700a	2954655	p.S1452L	c.4355C>T	Skin	Upper arm	NS	Malignant melanoma	Nodular	NS	36219477	-	Variant of unknown origin	Tumour Sample	Unknown	16:2084577..2084577
TSC2	ENST00000219476.8	Yes	PD36305a	2954583	p.F452S	c.1355T>C	Skin	Head neck	NS	Malignant melanoma	Lentigo maligna	NS	36219477	-	Variant of unknown origin	Tumour Sample	Unknown	16:2062594..2062594
TSC2	ENST00000219476.8	Yes	TCGA-BP-5181-01	1913478	p.D386N	c.1156G>A	Kidney	NS	NS	Carcinoma	Clear cell renal cell carcinoma	NS	-	COSU416	Previously Reported	Tumour Sample	Unknown	16:2061907..2061907
TSC2	ENST00000219476.8	Yes	TCGA-BP-5181-01	1913478	p.D386N	c.1156G>A	Kidney	NS	NS	Carcinoma	Clear cell renal cell carcinoma	NS	-	COSU416	Previously Reported	Tumour Sample	Unknown	16:2061907..2061907
TSC2	ENST00000219476.8	Yes	P-0003292-T01-IM5	2719788	p.G62E	c.185G>A	Central nervous system	Brain	NS	Glioma	Astrocytoma Grade IV	Glioblastoma multiforme	28481359	-	Confirmed Somatic	Tumour Sample	Heterozygous	16:2050446..2050446
TSC2	ENST00000219476.8	Yes	GBM18-I2	2813454	p.D282G	c.845A>G	Central nervous system	Brain	NS	Glioma	Astrocytoma Grade IV	Glioblastoma multiforme	28263318	-	Confirmed Somatic	Tumour Sample	Unknown	16:2057175..2057175
TSC2	ENST00000219476.8	Yes	P-0000944-T01-IM3	2716313	p.A284T	c.850G>A	Central nervous system	Brain	NS	Glioma	Astrocytoma Grade IV	Glioblastoma multiforme	28481359	-	Confirmed Somatic	Tumour Sample	Heterozygous	16:2058748..2058748
TSC2	ENST00000219476.8	Yes	P-0003292-T01-IM5	2719788	p.G62E	c.185G>A	Central nervous system	Brain	NS	Glioma	Astrocytoma Grade IV	Glioblastoma multiforme	28481359	-	Confirmed Somatic	Tumour Sample	Heterozygous	16:2050446..2050446
TSC2	ENST00000219476.8	Yes	P-0007577-T01-IM5	2787013	p.S1296C	c.3887C>G	Breast	NS	NS	Carcinoma	ER-positive carcinoma	NS	30537512	-	Confirmed Somatic	Tumour Sample	Unknown	16:2083698..2083698
TSC2	ENST00000219476.8	Yes	P-0000004-T01-IM3	2714466	p.R367Q	c.1100G>A	Breast	NS	NS	Carcinoma	Ductal carcinoma	NS	28481359	-	Confirmed Somatic	Tumour Sample	Heterozygous	16:2060794..2060794
TSC2	ENST00000219476.8	Yes	P-0003627-T01-IM5	2720118	p.R1580Q	c.4739G>A	Breast	NS	NS	Carcinoma	Ductal carcinoma	NS	28481359	-	Confirmed Somatic	Tumour Sample	Heterozygous	16:2086269..2086269
TSC2	ENST00000219476.8	Yes	P-0003627-T01-IM5	2829628	p.R1580Q	c.4739G>A	Breast	NS	NS	Carcinoma	Ductal carcinoma	NS	30205045	-	Confirmed Somatic	Tumour Sample	Unknown	16:2086269..2086269
TSC2	ENST00000219476.8	Yes	P-0009641-T01-IM5	2725534	p.D501E	c.1503C>A	Breast	NS	NS	Carcinoma	Ductal carcinoma	NS	28481359	-	Confirmed Somatic	Tumour Sample	Heterozygous	16:2064331..2064331
TSC2	ENST00000219476.8	Yes	P-0009641-T01-IM5	2830228	p.D501E	c.1503C>A	Breast	NS	NS	Carcinoma	Ductal carcinoma	NS	30205045	-	Confirmed Somatic	Tumour Sample	Unknown	16:2064331..2064331
TSC2	ENST00000219476.8	Yes	P-0016773-T01-IM6	2830871	p.R451I	c.1352G>T	Breast	NS	NS	Carcinoma	Ductal carcinoma	NS	30205045	-	Confirmed Somatic	Tumour Sample	Unknown	16:2062591..2062591
TSC2	ENST00000219476.8	Yes	P-0007577-T01-IM5	2723862	p.S1296C	c.3887C>G	Breast	NS	NS	Carcinoma	Lobular carcinoma	NS	28481359	-	Confirmed Somatic	Tumour Sample	Heterozygous	16:2083698..2083698
TSC2	ENST00000219476.8	Yes	P-0007577-T01-IM5	2830078	p.S1296C	c.3887C>G	Breast	NS	NS	Carcinoma	Lobular carcinoma	NS	30205045	-	Confirmed Somatic	Tumour Sample	Unknown	16:2083698..2083698
TSC2	ENST00000219476.8	Yes	SJBALL036	2940201	p.A68T	c.202G>A	Haematopoietic and lymphoid	NS	NS	Lymphoid neoplasm	Acute lymphoblastic B cell leukaemia	NS	36050548	-	Confirmed Somatic	Tumour Sample	Unknown	16:2050463..2050463
TSC2	ENST00000219476.8	Yes	SJBALL036	2940201	p.A68T	c.202G>A	Haematopoietic and lymphoid	NS	NS	Lymphoid neoplasm	Acute lymphoblastic B cell leukaemia	NS	36050548	-	Confirmed Somatic	Tumour Sample	Unknown	16:2050463..2050463
TSC2	ENST00000219476.8	Yes	TCGA-G4-6320-01	1651332	p.R59W	c.175C>T	Large intestine	Colon	Ascending	Carcinoma	Adenocarcinoma	NS	22810696	COSU376	Confirmed Somatic	Unknown	Unknown	16:2050436..2050436
TSC2	ENST00000219476.8	Yes	TCGA-G4-6320-01	1651332	p.R59W	c.175C>T	Large intestine	Colon	Ascending	Carcinoma	Adenocarcinoma	NS	22810696	COSU376	Confirmed Somatic	Unknown	Unknown	16:2050436..2050436
TSC2	ENST00000219476.8	Yes	P-0004783-T01-IM5	2721186	p.D282G	c.845A>G	Large intestine	Rectum	NS	Carcinoma	Adenocarcinoma	NS	28481359	-	Confirmed Somatic	Tumour Sample	Heterozygous	16:2057175..2057175
TSC2	ENST00000219476.8	Yes	TCGA-EI-6507-01	1651616	p.E366K	c.1096G>A	Large intestine	Rectum	NS	Carcinoma	Adenocarcinoma	NS	-	COSU375	Confirmed Somatic	Tumour Sample	Unknown	16:2060790..2060790
TSC2	ENST00000219476.8	Yes	COCA-CN-A-EcaA	2745814	p.R718C	c.2152C>T	Large intestine	NS	NS	Carcinoma	Adenocarcinoma	NS	-	COSU646	Confirmed Somatic	Tumour Sample	Unknown	16:2072295..2072295
TSC2	ENST00000219476.8	Yes	Gp5D	2301974	p.D501G	c.1502A>G	Large intestine	NS	NS	Carcinoma	Adenocarcinoma	NS	24755471	-	Variant of unknown origin	Cultured	Heterozygous	16:2064330..2064330
TSC2	ENST00000219476.8	Yes	T335135	2658230	p.R718H	c.2153G>A	Large intestine	NS	NS	Carcinoma	Adenocarcinoma	NS	27149842	-	Confirmed Somatic	Unknown	Unknown	16:2072296..2072296
TSC2	ENST00000219476.8	Yes	UCHRNP3	2682251	p.I490L	c.1468A>C	Large intestine	NS	NS	Other	Ulcerative colitis	NS	28524162	-	Variant of unknown origin	Tumour Sample	Unknown	16:2064296..2064296
TSC2	ENST00000219476.8	Yes	HCC51	2120851	p.D501E	c.1503C>A	Liver	NS	NS	Carcinoma	NS	NS	-	COSU323	Confirmed Somatic	Unknown	Unknown	16:2064331..2064331
TSC2	ENST00000219476.8	Yes	HCC51T	1919211	p.D501E	c.1503C>A	Liver	NS	NS	Carcinoma	NS	NS	-	COSU323	Previously Reported	Tumour Sample	Heterozygous	16:2064331..2064331
TSC2	ENST00000219476.8	Yes	HCC71	2120874	p.M280V	c.838A>G	Liver	NS	NS	Carcinoma	NS	NS	-	COSU323	Confirmed Somatic	Unknown	Unknown	16:2057168..2057168
TSC2	ENST00000219476.8	Yes	HCC71T	1919230	p.M280V	c.838A>G	Liver	NS	NS	Carcinoma	NS	NS	-	COSU323	Previously Reported	Tumour Sample	Heterozygous	16:2057168..2057168
TSC2	ENST00000219476.8	Yes	CHG-13-08087T	2634306	p.R718L	c.2153G>T	Liver	NS	NS	Other	Neoplasm	NS	-	COSU660	Confirmed Somatic	Tumour Sample	Unknown	16:2072296..2072296
TSC2	ENST00000219476.8	Yes	0600_00004	2773360	p.M280V	c.838A>G	Liver	NS	NS	Carcinoma	Hepatocellular carcinoma	NS	27130844	-	Confirmed Somatic	Tumour Sample	Unknown	16:2057168..2057168
TSC2	ENST00000219476.8	Yes	B277	2771618	p.A1141T	c.?	Liver	NS	NS	Carcinoma	Hepatocellular carcinoma	NS	25724664	-	Variant of unknown origin	Tumour Sample	Homozygous	-
TSC2	ENST00000219476.8	Yes	ESCC_16A	2948698	p.A1141T	c.3421G>A	Oesophagus	NS	NS	Carcinoma	Squamous cell carcinoma	NS	28608921	-	Confirmed Somatic	Tumour Sample	Unknown	16:2080188..2080188
TSC2	ENST00000219476.8	Yes	VOA1947	2897843	p.E366K	c.1096G>A	Ovary	NS	NS	Carcinoma	Mucinous carcinoma	NS	31477716	-	Previously Reported	Tumour Sample	Unknown	16:2060790..2060790
TSC2	ENST00000219476.8	Yes	Patient_6_LN	2937319	p.A1297T	c.3889G>A	Prostate	NS	NS	Carcinoma	Adenocarcinoma	NS	35220606	-	Confirmed Somatic	Tumour Sample	Unknown	16:2083700..2083700
TSC2	ENST00000219476.8	Yes	Patient_6_SV	2937318	p.A1297T	c.3889G>A	Prostate	NS	NS	Carcinoma	Adenocarcinoma	NS	35220606	-	Confirmed Somatic	Tumour Sample	Unknown	16:2083700..2083700
TSC2	ENST00000219476.8	Yes	Patient_6_T1	2937314	p.A1297T	c.3889G>A	Prostate	NS	NS	Carcinoma	Adenocarcinoma	NS	35220606	-	Confirmed Somatic	Tumour Sample	Unknown	16:2083700..2083700
TSC2	ENST00000219476.8	Yes	Patient_6_T2	2937315	p.A1297T	c.3889G>A	Prostate	NS	NS	Carcinoma	Adenocarcinoma	NS	35220606	-	Confirmed Somatic	Tumour Sample	Unknown	16:2083700..2083700
TSC2	ENST00000219476.8	Yes	Patient_6_T3	2937316	p.A1297T	c.3889G>A	Prostate	NS	NS	Carcinoma	Adenocarcinoma	NS	35220606	-	Confirmed Somatic	Tumour Sample	Unknown	16:2083700..2083700
TSC2	ENST00000219476.8	Yes	Patient_6_T4	2937317	p.A1297T	c.3889G>A	Prostate	NS	NS	Carcinoma	Adenocarcinoma	NS	35220606	-	Confirmed Somatic	Tumour Sample	Unknown	16:2083700..2083700
TSC2	ENST00000219476.8	Yes	TCGA-HC-8258-01	2262841	p.T390K	c.1169C>A	Prostate	NS	NS	Carcinoma	Adenocarcinoma	NS	-	COSU435	Confirmed Somatic	Tumour Sample	Unknown	16:2061920..2061920
TSC2	ENST00000219476.8	Yes	2841023	2841023	p.A1297T	c.3889G>A	Prostate	NS	NS	Carcinoma	NS	NS	31874108	-	Previously Reported	Tumour Sample	Unknown	16:2083700..2083700
TSC2	ENST00000219476.8	Yes	2841066	2841066	p.R367Q	c.1100G>A	Prostate	NS	NS	Carcinoma	NS	NS	31874108	-	Previously Reported	Tumour Sample	Unknown	16:2060794..2060794
TSC2	ENST00000219476.8	Yes	2841077	2841077	p.R367Q	c.1100G>A	Prostate	NS	NS	Carcinoma	NS	NS	31874108	-	Previously Reported	Tumour Sample	Unknown	16:2060794..2060794
TSC2	ENST00000219476.8	Yes	2841170	2841170	p.A1297T	c.3889G>A	Prostate	NS	NS	Carcinoma	NS	NS	31874108	-	Previously Reported	Tumour Sample	Unknown	16:2083700..2083700
TSC2	ENST00000219476.8	Yes	2841173	2841173	p.R367Q	c.1100G>A	Prostate	NS	NS	Carcinoma	NS	NS	31874108	-	Previously Reported	Tumour Sample	Unknown	16:2060794..2060794
TSC2	ENST00000219476.8	Yes	2841213	2841213	p.L1142P	c.3425T>C	Prostate	NS	NS	Carcinoma	NS	NS	31874108	-	Variant of unknown origin	Tumour Sample	Unknown	16:2080192..2080192
TSC2	ENST00000219476.8	Yes	2841244	2841244	p.R367Q	c.1100G>A	Prostate	NS	NS	Carcinoma	NS	NS	31874108	-	Previously Reported	Tumour Sample	Unknown	16:2060794..2060794
TSC2	ENST00000219476.8	Yes	2841246	2841246	p.R367Q	c.1100G>A	Prostate	NS	NS	Carcinoma	NS	NS	31874108	-	Previously Reported	Tumour Sample	Unknown	16:2060794..2060794
TSC2	ENST00000219476.8	Yes	2841297	2841297	p.A1297T	c.3889G>A	Prostate	NS	NS	Carcinoma	NS	NS	31874108	-	Previously Reported	Tumour Sample	Unknown	16:2083700..2083700
TSC2	ENST00000219476.8	Yes	2841353	2841353	p.R367Q	c.1100G>A	Prostate	NS	NS	Carcinoma	NS	NS	31874108	-	Previously Reported	Tumour Sample	Unknown	16:2060794..2060794
TSC2	ENST00000219476.8	Yes	NGS011	2875912	p.A1297T	c.3889G>A	Prostate	NS	NS	Carcinoma	NS	NS	31580249	-	Previously Reported	Tumour Sample	Unknown	16:2083700..2083700
TSC2	ENST00000219476.8	Yes	2729656	2729656	p.M280V	c.?	Soft tissue	Fibrous tissue and uncertain origin	Lung	Undifferentiated sarcoma	Pleomorphic	NS	28932590	-	Confirmed Somatic	Tumour Sample	Unknown	-
TSC2	ENST00000219476.8	Yes	2902005	2902005	p.R283S	c.849A>C	Stomach	NS	NS	Carcinoma	Intestinal adenocarcinoma	NS	33328548	-	Variant of unknown origin	Tumour Sample	Unknown	16:2058747..2058747
TSC2	ENST00000219476.8	Yes	TCGA-HU-A4G8-01	2197913	p.L369R	c.1106T>G	Stomach	NS	NS	Carcinoma	Adenocarcinoma	NS	-	COSU541	Confirmed Somatic	Unknown	Unknown	16:2060800..2060800
TSC2	ENST00000219476.8	Yes	TCGA-HU-A4G8-01	2197913	p.L369R	c.1106T>G	Stomach	NS	NS	Carcinoma	Adenocarcinoma	NS	-	COSU541	Confirmed Somatic	Unknown	Unknown	16:2060800..2060800
TSC2	ENST00000219476.8	Yes	TCGA-HU-A4GN-01	2198035	p.R718C	c.2152C>T	Stomach	NS	NS	Carcinoma	Adenocarcinoma	NS	-	COSU541	Confirmed Somatic	Unknown	Unknown	16:2072295..2072295
TSC2	ENST00000219476.8	Yes	TCGA-VQ-A91D-01	2339968	p.T1576M	c.4727C>T	Stomach	NS	NS	Carcinoma	Adenocarcinoma	NS	-	COSU541	Confirmed Somatic	Tumour Sample	Unknown	16:2086257..2086257
TSC2	ENST00000219476.8	Yes	2902005	2902005	p.R283S	c.849A>C	Stomach	NS	NS	Carcinoma	Intestinal adenocarcinoma	NS	33328548	-	Variant of unknown origin	Tumour Sample	Unknown	16:2058747..2058747
TSC2	ENST00000219476.8	Yes	W16T	2745047	p.N275I	c.824A>T	Thyroid	NS	NS	Carcinoma	NS	NS	-	COSU676	Confirmed Somatic	Tumour Sample	Unknown	16:2057154..2057154
TSC2	ENST00000219476.8	Yes	Thyroid-CN-WZ037T	2635098	p.N275I	c.824A>T	Thyroid	NS	NS	Carcinoma	NS	NS	-	COSU676	Confirmed Somatic	Tumour Sample	Unknown	16:2057154..2057154
TSC2	ENST00000219476.8	Yes	W3T	2745040	p.A1257E	c.3770C>A	Thyroid	NS	NS	Carcinoma	NS	NS	-	COSU676	Confirmed Somatic	Tumour Sample	Unknown	16:2081754..2081754
TSC2	ENST00000219476.8	Yes	TCGA-XF-A9T6-01	2339979	p.A68T	c.202G>A	Urinary tract	Bladder	NS	Carcinoma	NS	NS	-	COSU413	Confirmed Somatic	Tumour Sample	Unknown	16:2050463..2050463
TSC2	ENST00000219476.8	Yes	TCGA-BT-A3PH-01	1898085	p.R367W	c.1099C>T	Urinary tract	Bladder	NS	Carcinoma	NS	NS	-	COSU413	Confirmed Somatic	Tumour Sample	Unknown	16:2060793..2060793
TSC2	ENST00000219476.8	Yes	1	2961825	p.R367Q	c.1100G>A	Urinary tract	Bladder	NS	Carcinoma	Transitional cell carcinoma	Papillary transitional cell carcinoma non invasive	30176882	-	Confirmed Somatic	Tumour Sample	Unknown	16:2060794..2060794
TSC2	ENST00000219476.8	Yes	2	2961826	p.R367Q	c.1100G>A	Urinary tract	Renal pelvis	NS	Carcinoma	Transitional cell carcinoma	NS	30176882	-	Confirmed Somatic	Tumour Sample	Unknown	16:2060794..2060794
TSC2	ENST00000219476.8	Yes	3	2961827	p.R367Q	c.1100G>A	Urinary tract	Bladder	NS	Carcinoma	Transitional cell carcinoma	Papillary transitional cell carcinoma non invasive	30176882	-	Confirmed Somatic	Tumour Sample	Unknown	16:2060794..2060794
TSC2	ENST00000219476.8	Yes	BL-16-D36859	2905330	p.A447V	c.1340C>T	Urinary tract	NS	NS	Carcinoma	Transitional cell carcinoma	NS	32321774	-	Variant of unknown origin	Tumour Sample	Unknown	16:2062579..2062579
TSC2	ENST00000219476.8	Yes	TCGA-XF-A9T6-01	2339979	p.A68T	c.202G>A	Urinary tract	Bladder	NS	Carcinoma	NS	NS	-	COSU413	Confirmed Somatic	Tumour Sample	Unknown	16:2050463..2050463
TSC2	ENST00000219476.8	Yes	1	2961825	p.R367Q	c.1100G>A	Urinary tract	Bladder	NS	Carcinoma	Transitional cell carcinoma	Papillary transitional cell carcinoma non invasive	30176882	-	Confirmed Somatic	Tumour Sample	Unknown	16:2060794..2060794
TSC2	ENST00000219476.8	Yes	3	2961827	p.R367Q	c.1100G>A	Urinary tract	Bladder	NS	Carcinoma	Transitional cell carcinoma	Papillary transitional cell carcinoma non invasive	30176882	-	Confirmed Somatic	Tumour Sample	Unknown	16:2060794..2060794
TSC2	ENST00000219476.8	Yes	2857108	2857108	p.I1582M	c.4746C>G	Urinary tract	Bladder	NS	Carcinoma	Transitional cell carcinoma	NS	25096233	-	Confirmed Somatic	Tumour Sample	Unknown	16:2086276..2086276
TSC2	ENST00000219476.8	Yes	2	2961826	p.R367Q	c.1100G>A	Urinary tract	Renal pelvis	NS	Carcinoma	Transitional cell carcinoma	NS	30176882	-	Confirmed Somatic	Tumour Sample	Unknown	16:2060794..2060794
TSC2	ENST00000219476.8	Yes	BL-16-D36859	2905330	p.A447V	c.1340C>T	Urinary tract	NS	NS	Carcinoma	Transitional cell carcinoma	NS	32321774	-	Variant of unknown origin	Tumour Sample	Unknown	16:2062579..2062579
